# Supplementary material for: Stress Responsive Proteins Are Actively Regulated during Rice (Oryza sativa) Embryogenesis as Indicated by Quantitative Proteomics Analysis
Source: PLoS One. 2013 Sep 18;8(9):e74229. doi: 10.1371/journal.pone.0074229 (PMC3776822; doi:10.1371/journal.pone.0074229)
Supplement: Table S1 — Details for identified proteins and peptides. (XLSX) [file pone.0074229.s001.xlsx]

## Sheet: Peptide Report for qe-riceitraq
Technical Replicate number	Protein name	Protein accession numbers	Protein molecular weight (Da)	Protein identification probability	Number of unique peptides	Number of unique spectra	Number of total spectra	Percentage of total spectra	Percentage sequence coverage	Peptide sequence	Best Peptide identification probability	Best Mascot Ion score	Best Mascot Identity score	Best Mascot Delta Ion score
Rep 1	triosephosphate isomerase, cytosolic, putative, expressed	LOC_Os01g05490.1|13101.m00522|protein	27062	1	11	29	101	0.000512	0.585	CNGTTDQVDK	0.95	42.4	28.1	37.8
Rep 1	triosephosphate isomerase, cytosolic, putative, expressed	LOC_Os01g05490.1|13101.m00522|protein	27062	1	11	29	101	0.000512	0.585	ESGSTMDVVAAQTK	0.95	59.7	31.4	59.7
Rep 1	triosephosphate isomerase, cytosolic, putative, expressed	LOC_Os01g05490.1|13101.m00522|protein	27062	1	11	29	101	0.000512	0.585	FFVGGNWK	0.899	27.4	30.1	27.4
Rep 1	triosephosphate isomerase, cytosolic, putative, expressed	LOC_Os01g05490.1|13101.m00522|protein	27062	1	11	29	101	0.000512	0.585	IIYGGSVTGANCK	0.95	67.1	32.8	67.1
Rep 1	triosephosphate isomerase, cytosolic, putative, expressed	LOC_Os01g05490.1|13101.m00522|protein	27062	1	11	29	101	0.000512	0.585	IKDWTNVVVAYEPVWAIGTGK	0.64	17.4	29.8	17.4
Rep 1	triosephosphate isomerase, cytosolic, putative, expressed	LOC_Os01g05490.1|13101.m00522|protein	27062	1	11	29	101	0.000512	0.585	SLLGESNEFVGDK	0.95	60.6	32.1	51
Rep 1	triosephosphate isomerase, cytosolic, putative, expressed	LOC_Os01g05490.1|13101.m00522|protein	27062	1	11	29	101	0.000512	0.585	SQLRPEIQVAAQNCWVK	0.932	33.4	31.7	33.4
Rep 1	triosephosphate isomerase, cytosolic, putative, expressed	LOC_Os01g05490.1|13101.m00522|protein	27062	1	11	29	101	0.000512	0.585	VATPDQAQEVHDGLR	0.95	72.4	30.7	72.4
Rep 1	triosephosphate isomerase, cytosolic, putative, expressed	LOC_Os01g05490.1|13101.m00522|protein	27062	1	11	29	101	0.000512	0.585	VAYALSQGLK	0.95	40.9	27.7	38.4
Rep 1	triosephosphate isomerase, cytosolic, putative, expressed	LOC_Os01g05490.1|13101.m00522|protein	27062	1	11	29	101	0.000512	0.585	VIACVGETLEQR	0.95	68	30.2	68
Rep 1	triosephosphate isomerase, cytosolic, putative, expressed	LOC_Os01g05490.1|13101.m00522|protein	27062	1	11	29	101	0.000512	0.585	WLAANVSAEVAESTR	0.95	88.6	32.3	88.6
Rep 1	BBTI5 - Bowman-Birk type bran trypsin inhibitor precursor, expressed	LOC_Os01g03360.1|13101.m00287|protein	27789.7	1	12	26	161	0.000816	0.461	AAKPWDCCDNIEISR	0.933	32.3	30.5	32.3
Rep 1	BBTI5 - Bowman-Birk type bran trypsin inhibitor precursor, expressed	LOC_Os01g03360.1|13101.m00287|protein	27789.7	1	12	26	161	0.000816	0.461	CCDNIK	0.883	24.7	28.4	20.6
Rep 1	BBTI5 - Bowman-Birk type bran trypsin inhibitor precursor, expressed	LOC_Os01g03360.1|13101.m00287|protein	27789.7	1	12	26	161	0.000816	0.461	CMDEVK	0.753	19.6	28.2	9.93
Rep 1	BBTI5 - Bowman-Birk type bran trypsin inhibitor precursor, expressed	LOC_Os01g03360.1|13101.m00287|protein	27789.7	1	12	26	161	0.000816	0.461	CMDEVKECADACK	0.889	25.6	28.7	25.6
Rep 1	BBTI5 - Bowman-Birk type bran trypsin inhibitor precursor, expressed	LOC_Os01g03360.1|13101.m00287|protein	27789.7	1	12	26	161	0.000816	0.461	CNDELEPSQCTAACK	0.95	58.9	26.5	58.9
Rep 1	BBTI5 - Bowman-Birk type bran trypsin inhibitor precursor, expressed	LOC_Os01g03360.1|13101.m00287|protein	27789.7	1	12	26	161	0.000816	0.461	CNDEVK	0.706	18.1	28	18.1
Rep 1	BBTI5 - Bowman-Birk type bran trypsin inhibitor precursor, expressed	LOC_Os01g03360.1|13101.m00287|protein	27789.7	1	12	26	161	0.000816	0.461	EAPGPFPGK	0.95	34.9	29.4	28.3
Rep 1	BBTI5 - Bowman-Birk type bran trypsin inhibitor precursor, expressed	LOC_Os01g03360.1|13101.m00287|protein	27789.7	1	12	26	161	0.000816	0.461	ECADACK	0.935	25.5	25	20.2
Rep 1	BBTI5 - Bowman-Birk type bran trypsin inhibitor precursor, expressed	LOC_Os01g03360.1|13101.m00287|protein	27789.7	1	12	26	161	0.000816	0.461	ECVEAPGGDFNGGAFVCSDWFSTVDPGPK	0.788	17.3	25.8	17.3
Rep 1	BBTI5 - Bowman-Birk type bran trypsin inhibitor precursor, expressed	LOC_Os01g03360.1|13101.m00287|protein	27789.7	1	12	26	161	0.000816	0.461	LMIYPPLYR	0.95	35.8	32.6	16.4
Rep 1	BBTI5 - Bowman-Birk type bran trypsin inhibitor precursor, expressed	LOC_Os01g03360.1|13101.m00287|protein	27789.7	1	12	26	161	0.000816	0.461	MNPPTCR	0.612	13.1	25.1	13.1
Rep 1	BBTI5 - Bowman-Birk type bran trypsin inhibitor precursor, expressed	LOC_Os01g03360.1|13101.m00287|protein	27789.7	1	12	26	161	0.000816	0.461	VESSEPPR	0.95	41.6	26.4	33.9
Rep 1	ATP synthase, putative, expressed	LOC_Os05g47980.1|13105.m05087|protein	58934.8	1	20	47	116	0.000588	0.52	AHGGFSVFAGVGER	0.95	51.8	29.3	51.8
Rep 1	ATP synthase, putative, expressed	LOC_Os05g47980.1|13105.m05087|protein	58934.8	1	20	47	116	0.000588	0.52	CALVYGQMNEPPGAR	0.95	33.7	27.9	33.7
Rep 1	ATP synthase, putative, expressed	LOC_Os05g47980.1|13105.m05087|protein	58934.8	1	20	47	116	0.000588	0.52	EAAPPAPATGK	0.95	37.9	30.6	37.9
Rep 1	ATP synthase, putative, expressed	LOC_Os05g47980.1|13105.m05087|protein	58934.8	1	20	47	116	0.000588	0.52	EAPAFVEQATEQQILVTGIK	0.95	49.1	32.2	49.1
Rep 1	ATP synthase, putative, expressed	LOC_Os05g47980.1|13105.m05087|protein	58934.8	1	20	47	116	0.000588	0.52	EGNDLYR	0.874	23.2	26.8	2.72
Rep 1	ATP synthase, putative, expressed	LOC_Os05g47980.1|13105.m05087|protein	58934.8	1	20	47	116	0.000588	0.52	EMIESGVIK	0.95	47.2	32.1	39.4
Rep 1	ATP synthase, putative, expressed	LOC_Os05g47980.1|13105.m05087|protein	58934.8	1	20	47	116	0.000588	0.52	ESVNSFQGVLDGK	0.95	60	31.9	56.5
Rep 1	ATP synthase, putative, expressed	LOC_Os05g47980.1|13105.m05087|protein	58934.8	1	20	47	116	0.000588	0.52	FDEGLPPILTALEVLDHNIR	0.95	60.6	31.8	60.6
Rep 1	ATP synthase, putative, expressed	LOC_Os05g47980.1|13105.m05087|protein	58934.8	1	20	47	116	0.000588	0.52	FTQANSEVSALLGR	0.95	105	30.5	38.1
Rep 1	ATP synthase, putative, expressed	LOC_Os05g47980.1|13105.m05087|protein	58934.8	1	20	47	116	0.000588	0.52	IGLFGGAGVGK	0.95	55	29.2	38.5
Rep 1	ATP synthase, putative, expressed	LOC_Os05g47980.1|13105.m05087|protein	58934.8	1	20	47	116	0.000588	0.52	IMNVIGEPIDEK	0.95	50.6	32.3	50.2
Rep 1	ATP synthase, putative, expressed	LOC_Os05g47980.1|13105.m05087|protein	58934.8	1	20	47	116	0.000588	0.52	IPSAVGYQPTLATDLGGLQER	0.95	49.2	32.6	49.2
Rep 1	ATP synthase, putative, expressed	LOC_Os05g47980.1|13105.m05087|protein	58934.8	1	20	47	116	0.000588	0.52	LVLEVAQHLGENMVR	0.95	61.1	31.8	60.7
Rep 1	ATP synthase, putative, expressed	LOC_Os05g47980.1|13105.m05087|protein	58934.8	1	20	47	116	0.000588	0.52	NLQDIIAILGMDELSEDDKLTVAR	0.755	22.3	31.9	18.9
Rep 1	ATP synthase, putative, expressed	LOC_Os05g47980.1|13105.m05087|protein	58934.8	1	20	47	116	0.000588	0.52	QISELGIYPAVDPLDSTSR	0.917	31.9	33.3	29
Rep 1	ATP synthase, putative, expressed	LOC_Os05g47980.1|13105.m05087|protein	58934.8	1	20	47	116	0.000588	0.52	TIAMDGTEGLVR	0.95	56.8	31.2	56.8
Rep 1	ATP synthase, putative, expressed	LOC_Os05g47980.1|13105.m05087|protein	58934.8	1	20	47	116	0.000588	0.52	TVLIMELINNVAK	0.95	48	29.1	2.54
Rep 1	ATP synthase, putative, expressed	LOC_Os05g47980.1|13105.m05087|protein	58934.8	1	20	47	116	0.000588	0.52	VGLTGLTVAEHFR	0.95	57.2	30.9	55.7
Rep 1	ATP synthase, putative, expressed	LOC_Os05g47980.1|13105.m05087|protein	58934.8	1	20	47	116	0.000588	0.52	VLNTGSPITVPVGR	0.95	64.3	29.4	64.3
Rep 1	ATP synthase, putative, expressed	LOC_Os05g47980.1|13105.m05087|protein	58934.8	1	20	47	116	0.000588	0.52	VVDLLAPYQR	0.95	57.4	28.9	48
Rep 1	poly synthetase 3, putative, expressed	LOC_Os02g32860.1|13102.m03558|protein	92404.4	1	38	62	87	0.000441	0.59	AEESDLNGK	0.934	29.3	29	25.6
Rep 1	poly synthetase 3, putative, expressed	LOC_Os02g32860.1|13102.m03558|protein	92404.4	1	38	62	87	0.000441	0.59	CEDVMFYGPLDK	0.95	35.2	29.6	35.2
Rep 1	poly synthetase 3, putative, expressed	LOC_Os02g32860.1|13102.m03558|protein	92404.4	1	38	62	87	0.000441	0.59	CPVCGGQLECK	0.893	25.7	28.9	25.7
Rep 1	poly synthetase 3, putative, expressed	LOC_Os02g32860.1|13102.m03558|protein	92404.4	1	38	62	87	0.000441	0.59	DGFVPAVCHIPVPGYMFGK	0.702	22.5	32.2	21.1
Rep 1	poly synthetase 3, putative, expressed	LOC_Os02g32860.1|13102.m03558|protein	92404.4	1	38	62	87	0.000441	0.59	DGPLEYNEYAVYDPK	0.556	19.5	31.8	19.5
Rep 1	poly synthetase 3, putative, expressed	LOC_Os02g32860.1|13102.m03558|protein	92404.4	1	38	62	87	0.000441	0.59	DINVASR	0.677	22	32.6	13.1
Rep 1	poly synthetase 3, putative, expressed	LOC_Os02g32860.1|13102.m03558|protein	92404.4	1	38	62	87	0.000441	0.59	EFSEFCK	0.886	27.2	30.1	23.8
Rep 1	poly synthetase 3, putative, expressed	LOC_Os02g32860.1|13102.m03558|protein	92404.4	1	38	62	87	0.000441	0.59	EHLTIEDMR	0.95	31.2	28.6	26.4
Rep 1	poly synthetase 3, putative, expressed	LOC_Os02g32860.1|13102.m03558|protein	92404.4	1	38	62	87	0.000441	0.59	EIQEITGTPGSEDVK	0.95	52.4	31.6	50.3
Rep 1	poly synthetase 3, putative, expressed	LOC_Os02g32860.1|13102.m03558|protein	92404.4	1	38	62	87	0.000441	0.59	EQEGGQQAPSK	0.95	46.8	29.7	45.6
Rep 1	poly synthetase 3, putative, expressed	LOC_Os02g32860.1|13102.m03558|protein	92404.4	1	38	62	87	0.000441	0.59	GEETLLEWK	0.795	23.6	30.9	13.1
Rep 1	poly synthetase 3, putative, expressed	LOC_Os02g32860.1|13102.m03558|protein	92404.4	1	38	62	87	0.000441	0.59	GLPLGNLDPTEEAIETLAAELK	0.95	35.2	31.1	23.1
Rep 1	poly synthetase 3, putative, expressed	LOC_Os02g32860.1|13102.m03558|protein	92404.4	1	38	62	87	0.000441	0.59	GTPVVSENWIIDSVQK	0.95	57	32	55.3
Rep 1	poly synthetase 3, putative, expressed	LOC_Os02g32860.1|13102.m03558|protein	92404.4	1	38	62	87	0.000441	0.59	GYEQIADNVASGLETVR	0.54	18.9	31.4	17.4
Rep 1	poly synthetase 3, putative, expressed	LOC_Os02g32860.1|13102.m03558|protein	92404.4	1	38	62	87	0.000441	0.59	HQGGSGGFAEALER	0.95	54	29.4	54
Rep 1	poly synthetase 3, putative, expressed	LOC_Os02g32860.1|13102.m03558|protein	92404.4	1	38	62	87	0.000441	0.59	ILQGNEQDASGSEDAVVPR	0.95	82.8	30.5	82.8
Rep 1	poly synthetase 3, putative, expressed	LOC_Os02g32860.1|13102.m03558|protein	92404.4	1	38	62	87	0.000441	0.59	KTTDPSEHFTWR	0.865	26.5	31.3	26.5
Rep 1	poly synthetase 3, putative, expressed	LOC_Os02g32860.1|13102.m03558|protein	92404.4	1	38	62	87	0.000441	0.59	LDPSVTFIMK	0.95	32.2	29.8	32.2
Rep 1	poly synthetase 3, putative, expressed	LOC_Os02g32860.1|13102.m03558|protein	92404.4	1	38	62	87	0.000441	0.59	LFEEVTGNEFEPWER	0.624	18.5	29.7	18.5
Rep 1	poly synthetase 3, putative, expressed	LOC_Os02g32860.1|13102.m03558|protein	92404.4	1	38	62	87	0.000441	0.59	LIGDVFGSTLDDPLSQCYK	0.95	49.3	31.9	48.8
Rep 1	poly synthetase 3, putative, expressed	LOC_Os02g32860.1|13102.m03558|protein	92404.4	1	38	62	87	0.000441	0.59	LKAEESDLNGK	0.857	27.6	32.7	27.6
Rep 1	poly synthetase 3, putative, expressed	LOC_Os02g32860.1|13102.m03558|protein	92404.4	1	38	62	87	0.000441	0.59	MYPLDMDDGVDVR	0.95	47.7	25	35.5
Rep 1	poly synthetase 3, putative, expressed	LOC_Os02g32860.1|13102.m03558|protein	92404.4	1	38	62	87	0.000441	0.59	NLDDEGIFSGMMIALSGR	0.95	69.5	29.4	68
Rep 1	poly synthetase 3, putative, expressed	LOC_Os02g32860.1|13102.m03558|protein	92404.4	1	38	62	87	0.000441	0.59	QDVESAPESGPAADAFWMEISNK	0.95	45.4	29.7	43.5
Rep 1	poly synthetase 3, putative, expressed	LOC_Os02g32860.1|13102.m03558|protein	92404.4	1	38	62	87	0.000441	0.59	QLCSQEIYR	0.95	52.8	25	52.8
Rep 1	poly synthetase 3, putative, expressed	LOC_Os02g32860.1|13102.m03558|protein	92404.4	1	38	62	87	0.000441	0.59	QLGAAAAHCK	0.95	38.4	27.3	38.4
Rep 1	poly synthetase 3, putative, expressed	LOC_Os02g32860.1|13102.m03558|protein	92404.4	1	38	62	87	0.000441	0.59	QPLAAYDIASDVVPEGR	0.95	76	31.2	76
Rep 1	poly synthetase 3, putative, expressed	LOC_Os02g32860.1|13102.m03558|protein	92404.4	1	38	62	87	0.000441	0.59	QVSIAFLVGVK	0.95	41.2	26.2	41.2
Rep 1	poly synthetase 3, putative, expressed	LOC_Os02g32860.1|13102.m03558|protein	92404.4	1	38	62	87	0.000441	0.59	SHGYFK	0.659	19.8	30.8	16
Rep 1	poly synthetase 3, putative, expressed	LOC_Os02g32860.1|13102.m03558|protein	92404.4	1	38	62	87	0.000441	0.59	TADNEEHDGEQEPSK	0.95	29	26.5	29
Rep 1	poly synthetase 3, putative, expressed	LOC_Os02g32860.1|13102.m03558|protein	92404.4	1	38	62	87	0.000441	0.59	TLAASQEEGK	0.907	29.7	31.9	29.7
Rep 1	poly synthetase 3, putative, expressed	LOC_Os02g32860.1|13102.m03558|protein	92404.4	1	38	62	87	0.000441	0.59	VEDFGSR	0.726	17.5	26.9	17.4
Rep 1	poly synthetase 3, putative, expressed	LOC_Os02g32860.1|13102.m03558|protein	92404.4	1	38	62	87	0.000441	0.59	VGDVVYSATVER	0.938	34.5	32.3	34.1
Rep 1	poly synthetase 3, putative, expressed	LOC_Os02g32860.1|13102.m03558|protein	92404.4	1	38	62	87	0.000441	0.59	VLLWCGTR	0.94	30.8	29.8	15.5
Rep 1	poly synthetase 3, putative, expressed	LOC_Os02g32860.1|13102.m03558|protein	92404.4	1	38	62	87	0.000441	0.59	VNNSVIGVTCVVASPAER	0.95	60	31.9	60
Rep 1	poly synthetase 3, putative, expressed	LOC_Os02g32860.1|13102.m03558|protein	92404.4	1	38	62	87	0.000441	0.59	VVEDSEDYK	0.95	42.9	29.8	42.9
Rep 1	poly synthetase 3, putative, expressed	LOC_Os02g32860.1|13102.m03558|protein	92404.4	1	38	62	87	0.000441	0.59	YEEQNMEVVPDE	0.95	81.9	26	81.9
Rep 1	poly synthetase 3, putative, expressed	LOC_Os02g32860.1|13102.m03558|protein	92404.4	1	38	62	87	0.000441	0.59	YNCTGTHSEWACCSFSTNNPSR	0.95	47.4	25	47.4
Rep 1	cupin domain containing protein, expressed	LOC_Os03g21790.1|13103.m02617|protein	61438.3	1	17	32	102	0.000517	0.366	AGDVFYIPR	0.95	45.8	29.4	45
Rep 1	cupin domain containing protein, expressed	LOC_Os03g21790.1|13103.m02617|protein	61438.3	1	17	32	102	0.000517	0.366	ALLGTELAAAFGVPEK	0.95	67.8	30	67.8
Rep 1	cupin domain containing protein, expressed	LOC_Os03g21790.1|13103.m02617|protein	61438.3	1	17	32	102	0.000517	0.366	AMSATVR	0.656	17	28.1	12.4
Rep 1	cupin domain containing protein, expressed	LOC_Os03g21790.1|13103.m02617|protein	61438.3	1	17	32	102	0.000517	0.366	APEPYNLYEQGTGFR	0.95	65.9	29.3	65.9
Rep 1	cupin domain containing protein, expressed	LOC_Os03g21790.1|13103.m02617|protein	61438.3	1	17	32	102	0.000517	0.366	EGLMHIGFITMEPK	0.95	36.3	31.5	36.3
Rep 1	cupin domain containing protein, expressed	LOC_Os03g21790.1|13103.m02617|protein	61438.3	1	17	32	102	0.000517	0.366	GGPFVFFGFTTSAR	0.95	57	30.2	57
Rep 1	cupin domain containing protein, expressed	LOC_Os03g21790.1|13103.m02617|protein	61438.3	1	17	32	102	0.000517	0.366	GLFVLDR	0.95	42.6	28.6	18.2
Rep 1	cupin domain containing protein, expressed	LOC_Os03g21790.1|13103.m02617|protein	61438.3	1	17	32	102	0.000517	0.366	GRPWPPAAVPDPWQR	0.948	34.2	32	34.2
Rep 1	cupin domain containing protein, expressed	LOC_Os03g21790.1|13103.m02617|protein	61438.3	1	17	32	102	0.000517	0.366	GWSAASGCCR	0.95	40.2	25	40.2
Rep 1	cupin domain containing protein, expressed	LOC_Os03g21790.1|13103.m02617|protein	61438.3	1	17	32	102	0.000517	0.366	HPQSVIAGFDPK	0.95	37	31.5	37
Rep 1	cupin domain containing protein, expressed	LOC_Os03g21790.1|13103.m02617|protein	61438.3	1	17	32	102	0.000517	0.366	LVLAQNEAVILPSWPEK	0.91	26.9	28.8	26.9
Rep 1	cupin domain containing protein, expressed	LOC_Os03g21790.1|13103.m02617|protein	61438.3	1	17	32	102	0.000517	0.366	MGDVLHIDAGSTFYMVNSGK	0.95	40.6	31.6	38.4
Rep 1	cupin domain containing protein, expressed	LOC_Os03g21790.1|13103.m02617|protein	61438.3	1	17	32	102	0.000517	0.366	NAYGSSVAVDK	0.95	50.7	32	42.1
Rep 1	cupin domain containing protein, expressed	LOC_Os03g21790.1|13103.m02617|protein	61438.3	1	17	32	102	0.000517	0.366	NHPQFLVGGSSVLR	0.95	41	31.8	41
Rep 1	cupin domain containing protein, expressed	LOC_Os03g21790.1|13103.m02617|protein	61438.3	1	17	32	102	0.000517	0.366	VGWMHK	0.553	15.3	27.7	5.26
Rep 1	cupin domain containing protein, expressed	LOC_Os03g21790.1|13103.m02617|protein	61438.3	1	17	32	102	0.000517	0.366	VVESEGGHVR	0.95	53.3	30.5	53.3
Rep 1	cupin domain containing protein, expressed	LOC_Os03g21790.1|13103.m02617|protein	61438.3	1	17	32	102	0.000517	0.366	YFPFCQVASR	0.95	44.1	29.9	44.1
Rep 1	tubulin/FtsZ domain containing protein, putative, expressed	LOC_Os02g07060.1|13102.m00793|protein	50105.4	1	21	43	116	0.000588	0.541	ALTVPELTQQMWDAK	0.95	54.8	32.3	53.8
Rep 1	tubulin/FtsZ domain containing protein, putative, expressed	LOC_Os02g07060.1|13102.m00793|protein	50105.4	1	21	43	116	0.000588	0.541	AVLMDLEPGTMDSVR	0.95	64	30.6	64
Rep 1	tubulin/FtsZ domain containing protein, putative, expressed	LOC_Os02g07060.1|13102.m00793|protein	50105.4	1	21	43	116	0.000588	0.541	EILHIQGGQCGNQIGAK	0.95	57	32.2	57
Rep 1	tubulin/FtsZ domain containing protein, putative, expressed	LOC_Os02g07060.1|13102.m00793|protein	50105.4	1	21	43	116	0.000588	0.541	EVDEQMLNVQNK	0.95	65	31.4	0
Rep 1	tubulin/FtsZ domain containing protein, putative, expressed	LOC_Os02g07060.1|13102.m00793|protein	50105.4	1	21	43	116	0.000588	0.541	FPGQLNSDLR	0.851	27.8	32.6	24.4
Rep 1	tubulin/FtsZ domain containing protein, putative, expressed	LOC_Os02g07060.1|13102.m00793|protein	50105.4	1	21	43	116	0.000588	0.541	FPGQLNSDLRK	0.905	29.7	31.3	29.7
Rep 1	tubulin/FtsZ domain containing protein, putative, expressed	LOC_Os02g07060.1|13102.m00793|protein	50105.4	1	21	43	116	0.000588	0.541	FWEVICDEHGIDHTGK	0.694	19.6	30.9	19.6
Rep 1	tubulin/FtsZ domain containing protein, putative, expressed	LOC_Os02g07060.1|13102.m00793|protein	50105.4	1	21	43	116	0.000588	0.541	GHYTEGAELIDSVLDVVR	0.95	60	31.7	57
Rep 1	tubulin/FtsZ domain containing protein, putative, expressed	LOC_Os02g07060.1|13102.m00793|protein	50105.4	1	21	43	116	0.000588	0.541	INVYYNEASGGR	0.95	53.8	28.8	47.8
Rep 1	tubulin/FtsZ domain containing protein, putative, expressed	LOC_Os02g07060.1|13102.m00793|protein	50105.4	1	21	43	116	0.000588	0.541	IREEYPDR	0.808	23.5	30.4	13.1
Rep 1	tubulin/FtsZ domain containing protein, putative, expressed	LOC_Os02g07060.1|13102.m00793|protein	50105.4	1	21	43	116	0.000588	0.541	KLAVNLIPFPR	0.95	34.3	29.8	34.1
Rep 1	tubulin/FtsZ domain containing protein, putative, expressed	LOC_Os02g07060.1|13102.m00793|protein	50105.4	1	21	43	116	0.000588	0.541	LAVNLIPFPR	0.95	55.2	26.6	43.7
Rep 1	tubulin/FtsZ domain containing protein, putative, expressed	LOC_Os02g07060.1|13102.m00793|protein	50105.4	1	21	43	116	0.000588	0.541	LHFFMVGFAPLTSR	0.95	50.7	32	50.1
Rep 1	tubulin/FtsZ domain containing protein, putative, expressed	LOC_Os02g07060.1|13102.m00793|protein	50105.4	1	21	43	116	0.000588	0.541	MASTFIGNSTSIQEMFR	0.95	66.8	29.3	66.6
Rep 1	tubulin/FtsZ domain containing protein, putative, expressed	LOC_Os02g07060.1|13102.m00793|protein	50105.4	1	21	43	116	0.000588	0.541	MMLTFSVFPSPK	0.95	48.2	31.1	40.6
Rep 1	tubulin/FtsZ domain containing protein, putative, expressed	LOC_Os02g07060.1|13102.m00793|protein	50105.4	1	21	43	116	0.000588	0.541	NMMCAADPR	0.95	38	25	34.7
Rep 1	tubulin/FtsZ domain containing protein, putative, expressed	LOC_Os02g07060.1|13102.m00793|protein	50105.4	1	21	43	116	0.000588	0.541	NSSYFVEWIPNNVK	0.909	29.8	31.8	29.8
Rep 1	tubulin/FtsZ domain containing protein, putative, expressed	LOC_Os02g07060.1|13102.m00793|protein	50105.4	1	21	43	116	0.000588	0.541	SSVCDIPPNGLK	0.861	25.9	30.7	24.8
Rep 1	tubulin/FtsZ domain containing protein, putative, expressed	LOC_Os02g07060.1|13102.m00793|protein	50105.4	1	21	43	116	0.000588	0.541	VSEQFTAMFR	0.95	45.3	28.5	45.3
Rep 1	tubulin/FtsZ domain containing protein, putative, expressed	LOC_Os02g07060.1|13102.m00793|protein	50105.4	1	21	43	116	0.000588	0.541	YLTASAMFR	0.95	45.2	29.6	38.8
Rep 1	tubulin/FtsZ domain containing protein, putative, expressed	LOC_Os02g07060.1|13102.m00793|protein	50105.4	1	21	43	116	0.000588	0.541	YSGDSDLQLER	0.791	19.4	26.7	19.4
Rep 1	DnaK family protein, putative, expressed	LOC_Os11g47760.1|13111.m04765|protein	71186.7	1	28	79	167	0.000846	0.516	ATAGDTHLGGEDFDNR	0.95	81.6	25.1	81.6
Rep 1	DnaK family protein, putative, expressed	LOC_Os11g47760.1|13111.m04765|protein	71186.7	1	28	79	167	0.000846	0.516	CMEPVEK	0.793	21.7	29.1	10.6
Rep 1	DnaK family protein, putative, expressed	LOC_Os11g47760.1|13111.m04765|protein	71186.7	1	28	79	167	0.000846	0.516	DAGVIAGLNVMR	0.95	65.9	31.8	59.4
Rep 1	DnaK family protein, putative, expressed	LOC_Os11g47760.1|13111.m04765|protein	71186.7	1	28	79	167	0.000846	0.516	DITGNPR	0.839	20.9	26.4	15.8
Rep 1	DnaK family protein, putative, expressed	LOC_Os11g47760.1|13111.m04765|protein	71186.7	1	28	79	167	0.000846	0.516	DNNLLGK	0.893	25.9	29.1	11.7
Rep 1	DnaK family protein, putative, expressed	LOC_Os11g47760.1|13111.m04765|protein	71186.7	1	28	79	167	0.000846	0.516	EEIEK	0.572	19.5	31.5	0
Rep 1	DnaK family protein, putative, expressed	LOC_Os11g47760.1|13111.m04765|protein	71186.7	1	28	79	167	0.000846	0.516	EIAEAYLGTTIK	0.95	65.4	30.6	56.1
Rep 1	DnaK family protein, putative, expressed	LOC_Os11g47760.1|13111.m04765|protein	71186.7	1	28	79	167	0.000846	0.516	ELEGICNPIIAK	0.95	72.4	30.7	0
Rep 1	DnaK family protein, putative, expressed	LOC_Os11g47760.1|13111.m04765|protein	71186.7	1	28	79	167	0.000846	0.516	EQVFSTYSDNQPGVLIQVYEGER	0.89	28.7	31.7	28.7
Rep 1	DnaK family protein, putative, expressed	LOC_Os11g47760.1|13111.m04765|protein	71186.7	1	28	79	167	0.000846	0.516	FEELNMDLFR	0.95	44.7	28	39.7
Rep 1	DnaK family protein, putative, expressed	LOC_Os11g47760.1|13111.m04765|protein	71186.7	1	28	79	167	0.000846	0.516	FSDASVQSDIK	0.95	55.9	31	49.8
Rep 1	DnaK family protein, putative, expressed	LOC_Os11g47760.1|13111.m04765|protein	71186.7	1	28	79	167	0.000846	0.516	IEEVD	0.719	20.6	30.2	20.6
Rep 1	DnaK family protein, putative, expressed	LOC_Os11g47760.1|13111.m04765|protein	71186.7	1	28	79	167	0.000846	0.516	IINEPTAAAIAYGLDK	0.95	47.5	32	0
Rep 1	DnaK family protein, putative, expressed	LOC_Os11g47760.1|13111.m04765|protein	71186.7	1	28	79	167	0.000846	0.516	IINEPTAAAIAYGLDKK	0.95	47	27.7	0
Rep 1	DnaK family protein, putative, expressed	LOC_Os11g47760.1|13111.m04765|protein	71186.7	1	28	79	167	0.000846	0.516	ITITNDK	0.745	23	31.8	16.6
Rep 1	DnaK family protein, putative, expressed	LOC_Os11g47760.1|13111.m04765|protein	71186.7	1	28	79	167	0.000846	0.516	LIGDAAK	0.834	26.1	32.1	10
Rep 1	DnaK family protein, putative, expressed	LOC_Os11g47760.1|13111.m04765|protein	71186.7	1	28	79	167	0.000846	0.516	MVNHFVQEFK	0.95	34.5	31.3	34.4
Rep 1	DnaK family protein, putative, expressed	LOC_Os11g47760.1|13111.m04765|protein	71186.7	1	28	79	167	0.000846	0.516	MVQEAEK	0.95	35.6	31.6	0
Rep 1	DnaK family protein, putative, expressed	LOC_Os11g47760.1|13111.m04765|protein	71186.7	1	28	79	167	0.000846	0.516	MYQGAGADMAGGMDEDDAPPAGGSGAGPK	0.95	65.6	25	29.9
Rep 1	DnaK family protein, putative, expressed	LOC_Os11g47760.1|13111.m04765|protein	71186.7	1	28	79	167	0.000846	0.516	NALENYAYNMR	0.95	41.4	25.6	41.4
Rep 1	DnaK family protein, putative, expressed	LOC_Os11g47760.1|13111.m04765|protein	71186.7	1	28	79	167	0.000846	0.516	NAVVTVPAYFNDSQR	0.95	72.6	32.5	72.6
Rep 1	DnaK family protein, putative, expressed	LOC_Os11g47760.1|13111.m04765|protein	71186.7	1	28	79	167	0.000846	0.516	NINPDEAVAYGAAVQAAILSGEGNEK	0.95	47.5	32.8	47.5
Rep 1	DnaK family protein, putative, expressed	LOC_Os11g47760.1|13111.m04765|protein	71186.7	1	28	79	167	0.000846	0.516	NQVAMNPINTVFDAK	0.95	53.8	32	8.71
Rep 1	DnaK family protein, putative, expressed	LOC_Os11g47760.1|13111.m04765|protein	71186.7	1	28	79	167	0.000846	0.516	QFAAEEISSMVLIK	0.95	49.3	31.3	42.8
Rep 1	DnaK family protein, putative, expressed	LOC_Os11g47760.1|13111.m04765|protein	71186.7	1	28	79	167	0.000846	0.516	SSVHDVVLVGGSTR	0.95	48.9	31.8	48.9
Rep 1	DnaK family protein, putative, expressed	LOC_Os11g47760.1|13111.m04765|protein	71186.7	1	28	79	167	0.000846	0.516	TTPSYVGFTDSER	0.95	56	29.5	56
Rep 1	DnaK family protein, putative, expressed	LOC_Os11g47760.1|13111.m04765|protein	71186.7	1	28	79	167	0.000846	0.516	VEIIANDQGNR	0.95	51.4	32.6	37.3
Rep 1	DnaK family protein, putative, expressed	LOC_Os11g47760.1|13111.m04765|protein	71186.7	1	28	79	167	0.000846	0.516	VQQLLQDFFNGK	0.95	46.9	33.2	22.1
Rep 1	fructose-bisphospate aldolase isozyme, putative, expressed	LOC_Os01g67860.1|13101.m07380|protein	38823.9	1	19	39	156	0.00079	0.478	AFITR	0.602	12.8	25	8.92
Rep 1	fructose-bisphospate aldolase isozyme, putative, expressed	LOC_Os01g67860.1|13101.m07380|protein	38823.9	1	19	39	156	0.00079	0.478	ALQQSTLK	0.949	37.4	33.6	0
Rep 1	fructose-bisphospate aldolase isozyme, putative, expressed	LOC_Os01g67860.1|13101.m07380|protein	38823.9	1	19	39	156	0.00079	0.478	CAYVTEK	0.874	26.7	30.9	26.7
Rep 1	fructose-bisphospate aldolase isozyme, putative, expressed	LOC_Os01g67860.1|13101.m07380|protein	38823.9	1	19	39	156	0.00079	0.478	EGGVLPGIK	0.95	47.2	26.3	37.1
Rep 1	fructose-bisphospate aldolase isozyme, putative, expressed	LOC_Os01g67860.1|13101.m07380|protein	38823.9	1	19	39	156	0.00079	0.478	ETTTQGHDDLGK	0.883	26.8	30.6	26.8
Rep 1	fructose-bisphospate aldolase isozyme, putative, expressed	LOC_Os01g67860.1|13101.m07380|protein	38823.9	1	19	39	156	0.00079	0.478	ETTTQGHDDLGKR	0.657	20.6	31.2	20.6
Rep 1	fructose-bisphospate aldolase isozyme, putative, expressed	LOC_Os01g67860.1|13101.m07380|protein	38823.9	1	19	39	156	0.00079	0.478	FASINVENVEENR	0.95	65.2	30.4	65.2
Rep 1	fructose-bisphospate aldolase isozyme, putative, expressed	LOC_Os01g67860.1|13101.m07380|protein	38823.9	1	19	39	156	0.00079	0.478	FASINVENVEENRR	0.95	83.6	31.2	19.1
Rep 1	fructose-bisphospate aldolase isozyme, putative, expressed	LOC_Os01g67860.1|13101.m07380|protein	38823.9	1	19	39	156	0.00079	0.478	GILAADESTGTIGK	0.95	69.7	31.4	57.4
Rep 1	fructose-bisphospate aldolase isozyme, putative, expressed	LOC_Os01g67860.1|13101.m07380|protein	38823.9	1	19	39	156	0.00079	0.478	GILAADESTGTIGKR	0.915	29	30.5	29
Rep 1	fructose-bisphospate aldolase isozyme, putative, expressed	LOC_Os01g67860.1|13101.m07380|protein	38823.9	1	19	39	156	0.00079	0.478	GTVEVAGTNK	0.95	53.8	31.1	49.9
Rep 1	fructose-bisphospate aldolase isozyme, putative, expressed	LOC_Os01g67860.1|13101.m07380|protein	38823.9	1	19	39	156	0.00079	0.478	IGPNEPSQLSIDLNAQGLAR	0.95	88	32.3	88
Rep 1	fructose-bisphospate aldolase isozyme, putative, expressed	LOC_Os01g67860.1|13101.m07380|protein	38823.9	1	19	39	156	0.00079	0.478	KVSPQLIAEYTVR	0.95	44.9	28.5	44.9
Rep 1	fructose-bisphospate aldolase isozyme, putative, expressed	LOC_Os01g67860.1|13101.m07380|protein	38823.9	1	19	39	156	0.00079	0.478	NAAYIGTPGK	0.95	44	32.3	42.6
Rep 1	fructose-bisphospate aldolase isozyme, putative, expressed	LOC_Os01g67860.1|13101.m07380|protein	38823.9	1	19	39	156	0.00079	0.478	TVPAAVPAIVFLSGGQSEEEATVNLNAMNK	0.95	50.5	32.2	23.9
Rep 1	fructose-bisphospate aldolase isozyme, putative, expressed	LOC_Os01g67860.1|13101.m07380|protein	38823.9	1	19	39	156	0.00079	0.478	VDKGTVEVAGTNK	0.95	35	30.4	35
Rep 1	fructose-bisphospate aldolase isozyme, putative, expressed	LOC_Os01g67860.1|13101.m07380|protein	38823.9	1	19	39	156	0.00079	0.478	VLAACYK	0.95	35	30.2	27.4
Rep 1	fructose-bisphospate aldolase isozyme, putative, expressed	LOC_Os01g67860.1|13101.m07380|protein	38823.9	1	19	39	156	0.00079	0.478	VSPQLIAEYTVR	0.95	59.2	30.1	58.1
Rep 1	fructose-bisphospate aldolase isozyme, putative, expressed	LOC_Os01g67860.1|13101.m07380|protein	38823.9	1	19	39	156	0.00079	0.478	YYEAGAR	0.904	23.5	25	23.5
Rep 1	phosphoglycerate kinase protein, putative, expressed	LOC_Os06g45710.1|13106.m04819|protein	42280.6	1	22	40	116	0.000588	0.673	ADLNVPLDDSQK	0.95	49.8	31.1	43.2
Rep 1	phosphoglycerate kinase protein, putative, expressed	LOC_Os06g45710.1|13106.m04819|protein	42280.6	1	22	40	116	0.000588	0.673	AGLADK	0.597	20.7	33	0
Rep 1	phosphoglycerate kinase protein, putative, expressed	LOC_Os06g45710.1|13106.m04819|protein	42280.6	1	22	40	116	0.000588	0.673	AQGYAVGK	0.95	39	30.5	29.8
Rep 1	phosphoglycerate kinase protein, putative, expressed	LOC_Os06g45710.1|13106.m04819|protein	42280.6	1	22	40	116	0.000588	0.673	ASVPTIK	0.825	24.1	30.4	12.4
Rep 1	phosphoglycerate kinase protein, putative, expressed	LOC_Os06g45710.1|13106.m04819|protein	42280.6	1	22	40	116	0.000588	0.673	ELDYLVGAVANPK	0.95	67.6	30.6	67.6
Rep 1	phosphoglycerate kinase protein, putative, expressed	LOC_Os06g45710.1|13106.m04819|protein	42280.6	1	22	40	116	0.000588	0.673	FAADAESK	0.922	30	30.9	26.4
Rep 1	phosphoglycerate kinase protein, putative, expressed	LOC_Os06g45710.1|13106.m04819|protein	42280.6	1	22	40	116	0.000588	0.673	GVSLLLPTDIVVADK	0.95	53.7	28	27.7
Rep 1	phosphoglycerate kinase protein, putative, expressed	LOC_Os06g45710.1|13106.m04819|protein	42280.6	1	22	40	116	0.000588	0.673	GVTTIIGGGDSVAAVEK	0.95	84.1	30.9	79.4
Rep 1	phosphoglycerate kinase protein, putative, expressed	LOC_Os06g45710.1|13106.m04819|protein	42280.6	1	22	40	116	0.000588	0.673	IGVIESLLAK	0.95	38	25.3	24.8
Rep 1	phosphoglycerate kinase protein, putative, expressed	LOC_Os06g45710.1|13106.m04819|protein	42280.6	1	22	40	116	0.000588	0.673	ITDDTR	0.634	17	28.6	0
Rep 1	phosphoglycerate kinase protein, putative, expressed	LOC_Os06g45710.1|13106.m04819|protein	42280.6	1	22	40	116	0.000588	0.673	KPFAAIVGGSK	0.934	26.3	26	21
Rep 1	phosphoglycerate kinase protein, putative, expressed	LOC_Os06g45710.1|13106.m04819|protein	42280.6	1	22	40	116	0.000588	0.673	LAATLPDGGVLLLENVR	0.95	79.7	29.6	79.7
Rep 1	phosphoglycerate kinase protein, putative, expressed	LOC_Os06g45710.1|13106.m04819|protein	42280.6	1	22	40	116	0.000588	0.673	LADITAK	0.688	22.7	33	6.87
Rep 1	phosphoglycerate kinase protein, putative, expressed	LOC_Os06g45710.1|13106.m04819|protein	42280.6	1	22	40	116	0.000588	0.673	LASVADLYVNDAFGTAHR	0.95	74.5	31.6	73.5
Rep 1	phosphoglycerate kinase protein, putative, expressed	LOC_Os06g45710.1|13106.m04819|protein	42280.6	1	22	40	116	0.000588	0.673	LSELLGVDVVMANDCIGEEVQK	0.95	58.3	32.9	56.8
Rep 1	phosphoglycerate kinase protein, putative, expressed	LOC_Os06g45710.1|13106.m04819|protein	42280.6	1	22	40	116	0.000588	0.673	SLVEEDKLELATSLIEK	0.787	20.9	29.4	17.8
Rep 1	phosphoglycerate kinase protein, putative, expressed	LOC_Os06g45710.1|13106.m04819|protein	42280.6	1	22	40	116	0.000588	0.673	SVGTLTESDLK	0.95	44.7	30.9	35.6
Rep 1	phosphoglycerate kinase protein, putative, expressed	LOC_Os06g45710.1|13106.m04819|protein	42280.6	1	22	40	116	0.000588	0.673	TFSETLDTTK	0.95	37.8	30.8	36.5
Rep 1	phosphoglycerate kinase protein, putative, expressed	LOC_Os06g45710.1|13106.m04819|protein	42280.6	1	22	40	116	0.000588	0.673	TLPGVLALNDA	0.95	60.7	30.5	60.7
Rep 1	phosphoglycerate kinase protein, putative, expressed	LOC_Os06g45710.1|13106.m04819|protein	42280.6	1	22	40	116	0.000588	0.673	TVPASAIPDGWMGLDIGPDSIK	0.95	42.3	33	40
Rep 1	phosphoglycerate kinase protein, putative, expressed	LOC_Os06g45710.1|13106.m04819|protein	42280.6	1	22	40	116	0.000588	0.673	YLRPSVAGFLMQK	0.675	18.5	30.2	18.5
Rep 1	phosphoglycerate kinase protein, putative, expressed	LOC_Os06g45710.1|13106.m04819|protein	42280.6	1	22	40	116	0.000588	0.673	YSLKPLVPR	0.723	18	27.2	18
Rep 1	cupin domain containing protein, expressed	LOC_Os03g46100.1|13103.m04955|protein	63427.3	1	39	88	644	0.00326	0.681	ASEEQVR	0.674	19	29.7	11.8
Rep 1	cupin domain containing protein, expressed	LOC_Os03g46100.1|13103.m04955|protein	63427.3	1	39	88	644	0.00326	0.681	CEQDRPPYER	0.884	22.1	25.7	20.7
Rep 1	cupin domain containing protein, expressed	LOC_Os03g46100.1|13103.m04955|protein	63427.3	1	39	88	644	0.00326	0.681	CVQECK	0.742	19.2	28	19.2
Rep 1	cupin domain containing protein, expressed	LOC_Os03g46100.1|13103.m04955|protein	63427.3	1	39	88	644	0.00326	0.681	CVQECKDQQQQQQER	0.824	22.9	29.3	22.9
Rep 1	cupin domain containing protein, expressed	LOC_Os03g46100.1|13103.m04955|protein	63427.3	1	39	88	644	0.00326	0.681	DSTLQIVCFDVHANNNER	0.95	86.3	28.3	9.31
Rep 1	cupin domain containing protein, expressed	LOC_Os03g46100.1|13103.m04955|protein	63427.3	1	39	88	644	0.00326	0.681	EEEEEEEEQQK	0.95	50.4	28.2	28
Rep 1	cupin domain containing protein, expressed	LOC_Os03g46100.1|13103.m04955|protein	63427.3	1	39	88	644	0.00326	0.681	EEEEEEEEQQKGQEEEEEEQVGQGYETIR	0.95	56.2	25	7.25
Rep 1	cupin domain containing protein, expressed	LOC_Os03g46100.1|13103.m04955|protein	63427.3	1	39	88	644	0.00326	0.681	ELAFAASAR	0.95	57.7	28.2	54.2
Rep 1	cupin domain containing protein, expressed	LOC_Os03g46100.1|13103.m04955|protein	63427.3	1	39	88	644	0.00326	0.681	ETSLR	0.76	17.6	26.1	7.54
Rep 1	cupin domain containing protein, expressed	LOC_Os03g46100.1|13103.m04955|protein	63427.3	1	39	88	644	0.00326	0.681	EVDELLNAQQESAFLAGPEK	0.95	86.3	32.3	86.3
Rep 1	cupin domain containing protein, expressed	LOC_Os03g46100.1|13103.m04955|protein	63427.3	1	39	88	644	0.00326	0.681	GEESEDEDRR	0.95	31.1	25	31.1
Rep 1	cupin domain containing protein, expressed	LOC_Os03g46100.1|13103.m04955|protein	63427.3	1	39	88	644	0.00326	0.681	GEGSSEEEDEGRER	0.95	38.2	25	38.2
Rep 1	cupin domain containing protein, expressed	LOC_Os03g46100.1|13103.m04955|protein	63427.3	1	39	88	644	0.00326	0.681	GGESEER	0.504	11	25	3.14
Rep 1	cupin domain containing protein, expressed	LOC_Os03g46100.1|13103.m04955|protein	63427.3	1	39	88	644	0.00326	0.681	GPFNILEQRPR	0.95	36.8	30.3	36.8
Rep 1	cupin domain containing protein, expressed	LOC_Os03g46100.1|13103.m04955|protein	63427.3	1	39	88	644	0.00326	0.681	GQEEEEEEQVGQGYETIR	0.95	84.1	28.9	84.1
Rep 1	cupin domain containing protein, expressed	LOC_Os03g46100.1|13103.m04955|protein	63427.3	1	39	88	644	0.00326	0.681	GRGDEAVETLLR	0.95	50	31.1	50
Rep 1	cupin domain containing protein, expressed	LOC_Os03g46100.1|13103.m04955|protein	63427.3	1	39	88	644	0.00326	0.681	GTVFVVPSGHPIVVTSSR	0.95	63.9	32.7	63.9
Rep 1	cupin domain containing protein, expressed	LOC_Os03g46100.1|13103.m04955|protein	63427.3	1	39	88	644	0.00326	0.681	GVIIR	0.893	22.7	25	0
Rep 1	cupin domain containing protein, expressed	LOC_Os03g46100.1|13103.m04955|protein	63427.3	1	39	88	644	0.00326	0.681	ILHTISVPGQIQFFFAPGGR	0.95	48.5	31.9	48.5
Rep 1	cupin domain containing protein, expressed	LOC_Os03g46100.1|13103.m04955|protein	63427.3	1	39	88	644	0.00326	0.681	ISEEK	0.523	18.8	31.6	0
Rep 1	cupin domain containing protein, expressed	LOC_Os03g46100.1|13103.m04955|protein	63427.3	1	39	88	644	0.00326	0.681	ISEEKLEK	0.79	20.8	28.2	14.1
Rep 1	cupin domain containing protein, expressed	LOC_Os03g46100.1|13103.m04955|protein	63427.3	1	39	88	644	0.00326	0.681	LDPQAK	0.826	20.1	26.4	16.1
Rep 1	cupin domain containing protein, expressed	LOC_Os03g46100.1|13103.m04955|protein	63427.3	1	39	88	644	0.00326	0.681	LIVTK	0.8	18.7	25.9	0
Rep 1	cupin domain containing protein, expressed	LOC_Os03g46100.1|13103.m04955|protein	63427.3	1	39	88	644	0.00326	0.681	LLPPFHQASSLLR	0.95	45.4	30.6	38
Rep 1	cupin domain containing protein, expressed	LOC_Os03g46100.1|13103.m04955|protein	63427.3	1	39	88	644	0.00326	0.681	LYEADAR	0.95	40	27.4	12.6
Rep 1	cupin domain containing protein, expressed	LOC_Os03g46100.1|13103.m04955|protein	63427.3	1	39	88	644	0.00326	0.681	MYLAGMNSVLK	0.95	71.4	30.4	71.4
Rep 1	cupin domain containing protein, expressed	LOC_Os03g46100.1|13103.m04955|protein	63427.3	1	39	88	644	0.00326	0.681	MYLAGMNSVLKK	0.863	25.9	30.8	9.37
Rep 1	cupin domain containing protein, expressed	LOC_Os03g46100.1|13103.m04955|protein	63427.3	1	39	88	644	0.00326	0.681	NPESFLSSFSK	0.95	55	31.4	48.3
Rep 1	cupin domain containing protein, expressed	LOC_Os03g46100.1|13103.m04955|protein	63427.3	1	39	88	644	0.00326	0.681	QGDVFVAPAGTINYLANTDGR	0.95	78.9	32	77.6
Rep 1	cupin domain containing protein, expressed	LOC_Os03g46100.1|13103.m04955|protein	63427.3	1	39	88	644	0.00326	0.681	QGDVFVAPAGTINYLANTDGRR	0.944	33.6	32	4.57
Rep 1	cupin domain containing protein, expressed	LOC_Os03g46100.1|13103.m04955|protein	63427.3	1	39	88	644	0.00326	0.681	RGEESEDEDR	0.95	61.8	25	47.4
Rep 1	cupin domain containing protein, expressed	LOC_Os03g46100.1|13103.m04955|protein	63427.3	1	39	88	644	0.00326	0.681	RGEGSSEEEDEGR	0.95	33.9	25	31.3
Rep 1	cupin domain containing protein, expressed	LOC_Os03g46100.1|13103.m04955|protein	63427.3	1	39	88	644	0.00326	0.681	RPYVFGR	0.911	28.2	30	24.3
Rep 1	cupin domain containing protein, expressed	LOC_Os03g46100.1|13103.m04955|protein	63427.3	1	39	88	644	0.00326	0.681	SDQGSVR	0.538	18.4	31.8	7.01
Rep 1	cupin domain containing protein, expressed	LOC_Os03g46100.1|13103.m04955|protein	63427.3	1	39	88	644	0.00326	0.681	SFHDLAEHDIR	0.95	47.2	29.4	47.2
Rep 1	cupin domain containing protein, expressed	LOC_Os03g46100.1|13103.m04955|protein	63427.3	1	39	88	644	0.00326	0.681	SFVMPTHTDAHCICYVAQGEGVVAIIENGEK	0.672	20.5	32.3	20.5
Rep 1	cupin domain containing protein, expressed	LOC_Os03g46100.1|13103.m04955|protein	63427.3	1	39	88	644	0.00326	0.681	VAVLEANPR	0.95	66.3	30.4	59.7
Rep 1	cupin domain containing protein, expressed	LOC_Os03g46100.1|13103.m04955|protein	63427.3	1	39	88	644	0.00326	0.681	VAYVLDGEGEAEIVCPHLSR	0.95	107	31.6	107
Rep 1	cupin domain containing protein, expressed	LOC_Os03g46100.1|13103.m04955|protein	63427.3	1	39	88	644	0.00326	0.681	WREEEEEEEEQQK	0.93	28.7	28.8	28.7
Rep 1	elongation factor Tu, putative	LOC_Os03g08010.1|13103.m30162|protein,LOC_Os03g08020.1|13103.m30163|protein,LOC_Os03g08050.1|13103.m30164|protein,LOC_Os03g08060.1|13103.m30165|protein	49293.8	1	16	33	115	0.000583	0.434	EHALLAFTLGVK	0.95	52.6	29.7	51.2
Rep 1	elongation factor Tu, putative	LOC_Os03g08010.1|13103.m30162|protein,LOC_Os03g08020.1|13103.m30163|protein,LOC_Os03g08050.1|13103.m30164|protein,LOC_Os03g08060.1|13103.m30165|protein	49293.8	1	16	33	115	0.000583	0.434	EVSSYLK	0.915	31.4	31.9	14.5
Rep 1	elongation factor Tu, putative	LOC_Os03g08010.1|13103.m30162|protein,LOC_Os03g08020.1|13103.m30163|protein,LOC_Os03g08050.1|13103.m30164|protein,LOC_Os03g08060.1|13103.m30165|protein	49293.8	1	16	33	115	0.000583	0.434	FAELVTK	0.83	24	30.1	7.12
Rep 1	elongation factor Tu, putative	LOC_Os03g08010.1|13103.m30162|protein,LOC_Os03g08020.1|13103.m30163|protein,LOC_Os03g08050.1|13103.m30164|protein,LOC_Os03g08060.1|13103.m30165|protein	49293.8	1	16	33	115	0.000583	0.434	GYVASNSK	0.802	25.2	32.2	25.2
Rep 1	elongation factor Tu, putative	LOC_Os03g08010.1|13103.m30162|protein,LOC_Os03g08020.1|13103.m30163|protein,LOC_Os03g08050.1|13103.m30164|protein,LOC_Os03g08060.1|13103.m30165|protein	49293.8	1	16	33	115	0.000583	0.434	IGGIGTVPVGR	0.95	48.9	30.7	38.8
Rep 1	elongation factor Tu, putative	LOC_Os03g08010.1|13103.m30162|protein,LOC_Os03g08020.1|13103.m30163|protein,LOC_Os03g08050.1|13103.m30164|protein,LOC_Os03g08060.1|13103.m30165|protein	49293.8	1	16	33	115	0.000583	0.434	LPLQDVYK	0.939	32.4	30.2	32.3
Rep 1	elongation factor Tu, putative	LOC_Os03g08010.1|13103.m30162|protein,LOC_Os03g08020.1|13103.m30163|protein,LOC_Os03g08050.1|13103.m30164|protein,LOC_Os03g08060.1|13103.m30165|protein	49293.8	1	16	33	115	0.000583	0.434	MIPTKPMVVETFSEYPPLGR	0.927	32.6	31.6	32.6
Rep 1	elongation factor Tu, putative	LOC_Os03g08010.1|13103.m30162|protein,LOC_Os03g08020.1|13103.m30163|protein,LOC_Os03g08050.1|13103.m30164|protein,LOC_Os03g08060.1|13103.m30165|protein	49293.8	1	16	33	115	0.000583	0.434	NMITGTSQADCAVLIIDSTTGGFEAGISK	0.652	22.4	33.1	0
Rep 1	elongation factor Tu, putative	LOC_Os03g08010.1|13103.m30162|protein,LOC_Os03g08020.1|13103.m30163|protein,LOC_Os03g08050.1|13103.m30164|protein,LOC_Os03g08060.1|13103.m30165|protein	49293.8	1	16	33	115	0.000583	0.434	QMICCCNK	0.95	38.2	25	38.2
Rep 1	elongation factor Tu, putative	LOC_Os03g08010.1|13103.m30162|protein,LOC_Os03g08020.1|13103.m30163|protein,LOC_Os03g08050.1|13103.m30164|protein,LOC_Os03g08060.1|13103.m30165|protein	49293.8	1	16	33	115	0.000583	0.434	QTVAVGVIK	0.95	52.1	27.5	46.8
Rep 1	elongation factor Tu, putative	LOC_Os03g08010.1|13103.m30162|protein,LOC_Os03g08020.1|13103.m30163|protein,LOC_Os03g08050.1|13103.m30164|protein,LOC_Os03g08060.1|13103.m30165|protein	49293.8	1	16	33	115	0.000583	0.434	STNLDWYK	0.95	35.1	30.7	34.9
Rep 1	elongation factor Tu, putative	LOC_Os03g08010.1|13103.m30162|protein,LOC_Os03g08020.1|13103.m30163|protein,LOC_Os03g08050.1|13103.m30164|protein,LOC_Os03g08060.1|13103.m30165|protein	49293.8	1	16	33	115	0.000583	0.434	STTTGHLIYK	0.853	25.4	30.2	19
Rep 1	elongation factor Tu, putative	LOC_Os03g08010.1|13103.m30162|protein,LOC_Os03g08020.1|13103.m30163|protein,LOC_Os03g08050.1|13103.m30164|protein,LOC_Os03g08060.1|13103.m30165|protein	49293.8	1	16	33	115	0.000583	0.434	THINIVVIGHVDSGK	0.95	53	30	53
Rep 1	elongation factor Tu, putative	LOC_Os03g08010.1|13103.m30162|protein,LOC_Os03g08020.1|13103.m30163|protein,LOC_Os03g08050.1|13103.m30164|protein,LOC_Os03g08060.1|13103.m30165|protein	49293.8	1	16	33	115	0.000583	0.434	VETGVLKPGMVVTFGPSGLTTEVK	0.778	18.9	27.7	18.9
Rep 1	elongation factor Tu, putative	LOC_Os03g08010.1|13103.m30162|protein,LOC_Os03g08020.1|13103.m30163|protein,LOC_Os03g08050.1|13103.m30164|protein,LOC_Os03g08060.1|13103.m30165|protein	49293.8	1	16	33	115	0.000583	0.434	YDEIVK	0.874	26.7	30.9	11.2
Rep 1	elongation factor Tu, putative	LOC_Os03g08010.1|13103.m30162|protein,LOC_Os03g08020.1|13103.m30163|protein,LOC_Os03g08050.1|13103.m30164|protein,LOC_Os03g08060.1|13103.m30165|protein	49293.8	1	16	33	115	0.000583	0.434	YYCTVIDAPGHR	0.95	48.7	28.1	48.7
Rep 1	glyceraldehyde-3-phosphate dehydrogenase, putative, expressed	LOC_Os02g38920.1|13102.m04289|protein	36567.9	1	22	53	194	0.000983	0.682	AAAHLK	0.922	24.1	25	15.4
Rep 1	glyceraldehyde-3-phosphate dehydrogenase, putative, expressed	LOC_Os02g38920.1|13102.m04289|protein	36567.9	1	22	53	194	0.000983	0.682	AAIKEEAEGK	0.877	26	29.4	26
Rep 1	glyceraldehyde-3-phosphate dehydrogenase, putative, expressed	LOC_Os02g38920.1|13102.m04289|protein	36567.9	1	22	53	194	0.000983	0.682	AASFNIIPSSTGAAK	0.95	56.5	31.6	56.5
Rep 1	glyceraldehyde-3-phosphate dehydrogenase, putative, expressed	LOC_Os02g38920.1|13102.m04289|protein	36567.9	1	22	53	194	0.000983	0.682	AGIALSDTFVK	0.95	58.4	29	56.9
Rep 1	glyceraldehyde-3-phosphate dehydrogenase, putative, expressed	LOC_Os02g38920.1|13102.m04289|protein	36567.9	1	22	53	194	0.000983	0.682	DAPMFVVGVNEK	0.95	55.7	31.9	54.4
Rep 1	glyceraldehyde-3-phosphate dehydrogenase, putative, expressed	LOC_Os02g38920.1|13102.m04289|protein	36567.9	1	22	53	194	0.000983	0.682	DAPMFVVGVNEKEYK	0.855	26.8	32.2	26.8
Rep 1	glyceraldehyde-3-phosphate dehydrogenase, putative, expressed	LOC_Os02g38920.1|13102.m04289|protein	36567.9	1	22	53	194	0.000983	0.682	EVAVFGCR	0.804	20.4	27.5	14.8
Rep 1	glyceraldehyde-3-phosphate dehydrogenase, putative, expressed	LOC_Os02g38920.1|13102.m04289|protein	36567.9	1	22	53	194	0.000983	0.682	FGIVEGLMTTVHAITATQK	0.95	63.2	32.3	63.2
Rep 1	glyceraldehyde-3-phosphate dehydrogenase, putative, expressed	LOC_Os02g38920.1|13102.m04289|protein	36567.9	1	22	53	194	0.000983	0.682	GILGYVEEDLVSTDFQGDSR	0.95	45.1	29.5	39.9
Rep 1	glyceraldehyde-3-phosphate dehydrogenase, putative, expressed	LOC_Os02g38920.1|13102.m04289|protein	36567.9	1	22	53	194	0.000983	0.682	IGINGFGR	0.904	26.8	28.3	10.8
Rep 1	glyceraldehyde-3-phosphate dehydrogenase, putative, expressed	LOC_Os02g38920.1|13102.m04289|protein	36567.9	1	22	53	194	0.000983	0.682	LEKPASYDQIK	0.801	22.3	29.5	22.3
Rep 1	glyceraldehyde-3-phosphate dehydrogenase, putative, expressed	LOC_Os02g38920.1|13102.m04289|protein	36567.9	1	22	53	194	0.000983	0.682	LVSWYDNEWGYSTR	0.95	57.5	27.2	57.5
Rep 1	glyceraldehyde-3-phosphate dehydrogenase, putative, expressed	LOC_Os02g38920.1|13102.m04289|protein	36567.9	1	22	53	194	0.000983	0.682	SDVNIVSNASCTTNCLAPLAK	0.95	69.6	32	69.6
Rep 1	glyceraldehyde-3-phosphate dehydrogenase, putative, expressed	LOC_Os02g38920.1|13102.m04289|protein	36567.9	1	22	53	194	0.000983	0.682	SSIFDAK	0.888	27.9	31.3	24.5
Rep 1	glyceraldehyde-3-phosphate dehydrogenase, putative, expressed	LOC_Os02g38920.1|13102.m04289|protein	36567.9	1	22	53	194	0.000983	0.682	TLIFGTK	0.937	30.4	28.4	18.5
Rep 1	glyceraldehyde-3-phosphate dehydrogenase, putative, expressed	LOC_Os02g38920.1|13102.m04289|protein	36567.9	1	22	53	194	0.000983	0.682	TVDGPSMK	0.89	28.1	31.4	20.4
Rep 1	glyceraldehyde-3-phosphate dehydrogenase, putative, expressed	LOC_Os02g38920.1|13102.m04289|protein	36567.9	1	22	53	194	0.000983	0.682	VIDLIR	0.861	23.8	28.1	0
Rep 1	glyceraldehyde-3-phosphate dehydrogenase, putative, expressed	LOC_Os02g38920.1|13102.m04289|protein	36567.9	1	22	53	194	0.000983	0.682	VINDR	0.698	20.6	30.7	0
Rep 1	glyceraldehyde-3-phosphate dehydrogenase, putative, expressed	LOC_Os02g38920.1|13102.m04289|protein	36567.9	1	22	53	194	0.000983	0.682	VLPALNGK	0.95	37.4	28.6	37.3
Rep 1	glyceraldehyde-3-phosphate dehydrogenase, putative, expressed	LOC_Os02g38920.1|13102.m04289|protein	36567.9	1	22	53	194	0.000983	0.682	VPTVDVSVVDLTVR	0.95	61	31.1	59.7
Rep 1	glyceraldehyde-3-phosphate dehydrogenase, putative, expressed	LOC_Os02g38920.1|13102.m04289|protein	36567.9	1	22	53	194	0.000983	0.682	VVISAPSK	0.885	27.1	30.7	25.7
Rep 1	glyceraldehyde-3-phosphate dehydrogenase, putative, expressed	LOC_Os02g38920.1|13102.m04289|protein	36567.9	1	22	53	194	0.000983	0.682	YDTVHGQWK	0.634	17.6	30.2	17.6
Rep 1	cupin domain containing protein, expressed	LOC_Os03g57960.1|13103.m06364|protein	52126	1	24	60	1134	0.00574	0.513	AFLQPSHYDADEVFYVK	0.95	38.2	32.2	38.2
Rep 1	cupin domain containing protein, expressed	LOC_Os03g57960.1|13103.m06364|protein	52126	1	24	60	1134	0.00574	0.513	EADRVLAAQPEQILLR	0.875	26.9	31	26.9
Rep 1	cupin domain containing protein, expressed	LOC_Os03g57960.1|13103.m06364|protein	52126	1	24	60	1134	0.00574	0.513	EEEQGEEEHGER	0.95	43.7	25	43.7
Rep 1	cupin domain containing protein, expressed	LOC_Os03g57960.1|13103.m06364|protein	52126	1	24	60	1134	0.00574	0.513	EEEQGEEEHGERGEK	0.89	24.6	27.9	24.6
Rep 1	cupin domain containing protein, expressed	LOC_Os03g57960.1|13103.m06364|protein	52126	1	24	60	1134	0.00574	0.513	EELEK	0.572	19.5	31.5	0
Rep 1	cupin domain containing protein, expressed	LOC_Os03g57960.1|13103.m06364|protein	52126	1	24	60	1134	0.00574	0.513	EGDAMVIPAGAIVYSANTHSSK	0.944	35.8	32	35.8
Rep 1	cupin domain containing protein, expressed	LOC_Os03g57960.1|13103.m06364|protein	52126	1	24	60	1134	0.00574	0.513	EGEGVIVLLR	0.95	56.2	29.8	45.2
Rep 1	cupin domain containing protein, expressed	LOC_Os03g57960.1|13103.m06364|protein	52126	1	24	60	1134	0.00574	0.513	EGGEITTAPEEQIR	0.95	68.1	29.8	60.8
Rep 1	cupin domain containing protein, expressed	LOC_Os03g57960.1|13103.m06364|protein	52126	1	24	60	1134	0.00574	0.513	FPDEQVVGAAVGGYR	0.95	64.9	29.8	48.6
Rep 1	cupin domain containing protein, expressed	LOC_Os03g57960.1|13103.m06364|protein	52126	1	24	60	1134	0.00574	0.513	FSVLER	0.671	18.7	29.5	0
Rep 1	cupin domain containing protein, expressed	LOC_Os03g57960.1|13103.m06364|protein	52126	1	24	60	1134	0.00574	0.513	GEREEEDER	0.855	19.9	25	10.4
Rep 1	cupin domain containing protein, expressed	LOC_Os03g57960.1|13103.m06364|protein	52126	1	24	60	1134	0.00574	0.513	GGGGGSGSEWEIKPSSLTGK	0.95	45.7	31.6	45.7
Rep 1	cupin domain containing protein, expressed	LOC_Os03g57960.1|13103.m06364|protein	52126	1	24	60	1134	0.00574	0.513	GSMIAPNYNTR	0.95	61.2	27.3	15.2
Rep 1	cupin domain containing protein, expressed	LOC_Os03g57960.1|13103.m06364|protein	52126	1	24	60	1134	0.00574	0.513	KLVFGGSAAR	0.919	26.9	26.9	26.9
Rep 1	cupin domain containing protein, expressed	LOC_Os03g57960.1|13103.m06364|protein	52126	1	24	60	1134	0.00574	0.513	LAVVLQGSGYFEMACPHVSGGGSSER	0.928	32.2	31.1	25.7
Rep 1	cupin domain containing protein, expressed	LOC_Os03g57960.1|13103.m06364|protein	52126	1	24	60	1134	0.00574	0.513	LFELTGDECR	0.95	54.1	28.2	42.8
Rep 1	cupin domain containing protein, expressed	LOC_Os03g57960.1|13103.m06364|protein	52126	1	24	60	1134	0.00574	0.513	LVFGGSAAR	0.95	48	27.6	35.1
Rep 1	cupin domain containing protein, expressed	LOC_Os03g57960.1|13103.m06364|protein	52126	1	24	60	1134	0.00574	0.513	QLDDPAK	0.95	35.9	25.1	29.4
Rep 1	cupin domain containing protein, expressed	LOC_Os03g57960.1|13103.m06364|protein	52126	1	24	60	1134	0.00574	0.513	QLDDPAKK	0.527	14.6	29.2	14.6
Rep 1	cupin domain containing protein, expressed	LOC_Os03g57960.1|13103.m06364|protein	52126	1	24	60	1134	0.00574	0.513	QREGGEITTAPEEQIR	0.95	78.8	28	78.8
Rep 1	cupin domain containing protein, expressed	LOC_Os03g57960.1|13103.m06364|protein	52126	1	24	60	1134	0.00574	0.513	REEEQGEEEHGER	0.95	48.2	25	48.2
Rep 1	cupin domain containing protein, expressed	LOC_Os03g57960.1|13103.m06364|protein	52126	1	24	60	1134	0.00574	0.513	SPYFSNNHGK	0.95	34.8	28.8	6.25
Rep 1	cupin domain containing protein, expressed	LOC_Os03g57960.1|13103.m06364|protein	52126	1	24	60	1134	0.00574	0.513	VAVLEAAPR	0.95	70.6	27.6	49.5
Rep 1	cupin domain containing protein, expressed	LOC_Os03g57960.1|13103.m06364|protein	52126	1	24	60	1134	0.00574	0.513	VFLAGR	0.936	26.9	25	11.9
Rep 1	cupin domain containing protein, expressed	LOC_Os03g57960.1|13103.m06364|protein	52126	1	24	60	1134	0.00574	0.513	VLAAQPEQILLR	0.95	65.8	27.9	65.8
Rep 1	glutelin, putative, expressed	LOC_Os08g03410.1|13108.m00299|protein	58045.9	1	33	92	525	0.00266	0.599	ADLYTPNGGR	0.95	44.6	28.5	37.7
Rep 1	glutelin, putative, expressed	LOC_Os08g03410.1|13108.m00299|protein	58045.9	1	33	92	525	0.00266	0.599	AGDEGFAWVSFQTSDGAMNAPVVGK	0.95	87.2	30.8	87.2
Rep 1	glutelin, putative, expressed	LOC_Os08g03410.1|13108.m00299|protein	58045.9	1	33	92	525	0.00266	0.599	ALEPTR	0.794	19.5	26.8	5.09
Rep 1	glutelin, putative, expressed	LOC_Os08g03410.1|13108.m00299|protein	58045.9	1	33	92	525	0.00266	0.599	DDGVLAAPA	0.95	63.9	27.3	46.9
Rep 1	glutelin, putative, expressed	LOC_Os08g03410.1|13108.m00299|protein	58045.9	1	33	92	525	0.00266	0.599	DGQLPCAGVAAAR	0.95	53.7	28.9	53.7
Rep 1	glutelin, putative, expressed	LOC_Os08g03410.1|13108.m00299|protein	58045.9	1	33	92	525	0.00266	0.599	ENVADPMK	0.95	37.4	29.1	35
Rep 1	glutelin, putative, expressed	LOC_Os08g03410.1|13108.m00299|protein	58045.9	1	33	92	525	0.00266	0.599	ENVADPMKADLYTPNGGR	0.95	43.9	31.4	43.9
Rep 1	glutelin, putative, expressed	LOC_Os08g03410.1|13108.m00299|protein	58045.9	1	33	92	525	0.00266	0.599	GANAAAAAGNGIDEAVCLMK	0.95	90.2	32.3	40.4
Rep 1	glutelin, putative, expressed	LOC_Os08g03410.1|13108.m00299|protein	58045.9	1	33	92	525	0.00266	0.599	GGEESYNILSGFDTELLAESMR	0.95	55	30.6	55
Rep 1	glutelin, putative, expressed	LOC_Os08g03410.1|13108.m00299|protein	58045.9	1	33	92	525	0.00266	0.599	GIVGVVIPGCPETYQETSSSSSQEQEDDER	0.95	101	27.2	101
Rep 1	glutelin, putative, expressed	LOC_Os08g03410.1|13108.m00299|protein	58045.9	1	33	92	525	0.00266	0.599	GIVGVVIPGCPETYQETSSSSSQEQEDDERR	0.95	53.4	28.2	53.4
Rep 1	glutelin, putative, expressed	LOC_Os08g03410.1|13108.m00299|protein	58045.9	1	33	92	525	0.00266	0.599	GNIVR	0.855	22.7	27.4	0
Rep 1	glutelin, putative, expressed	LOC_Os08g03410.1|13108.m00299|protein	58045.9	1	33	92	525	0.00266	0.599	GQELAIFSPK	0.95	46.2	31.2	38.6
Rep 1	glutelin, putative, expressed	LOC_Os08g03410.1|13108.m00299|protein	58045.9	1	33	92	525	0.00266	0.599	GQMVVVPQSFAVAGR	0.95	71.3	30.4	71.3
Rep 1	glutelin, putative, expressed	LOC_Os08g03410.1|13108.m00299|protein	58045.9	1	33	92	525	0.00266	0.599	ITVLNSQK	0.95	33	29.8	20
Rep 1	glutelin, putative, expressed	LOC_Os08g03410.1|13108.m00299|protein	58045.9	1	33	92	525	0.00266	0.599	LAGGQAR	0.583	15.4	27.9	8.26
Rep 1	glutelin, putative, expressed	LOC_Os08g03410.1|13108.m00299|protein	58045.9	1	33	92	525	0.00266	0.599	LAYIVHGR	0.95	47.3	29.5	37.2
Rep 1	glutelin, putative, expressed	LOC_Os08g03410.1|13108.m00299|protein	58045.9	1	33	92	525	0.00266	0.599	LPVLK	0.912	23.2	25	0
Rep 1	glutelin, putative, expressed	LOC_Os08g03410.1|13108.m00299|protein	58045.9	1	33	92	525	0.00266	0.599	LQVVSSEGR	0.95	49.9	29.8	46.5
Rep 1	glutelin, putative, expressed	LOC_Os08g03410.1|13108.m00299|protein	58045.9	1	33	92	525	0.00266	0.599	NAILAPHWNINAHAAVYATSGSAR	0.95	47.6	32.2	47.6
Rep 1	glutelin, putative, expressed	LOC_Os08g03410.1|13108.m00299|protein	58045.9	1	33	92	525	0.00266	0.599	NGLLLPSYSNSPR	0.95	58.1	30.6	56.2
Rep 1	glutelin, putative, expressed	LOC_Os08g03410.1|13108.m00299|protein	58045.9	1	33	92	525	0.00266	0.599	RGDEER	0.88	23.9	27.7	0
Rep 1	glutelin, putative, expressed	LOC_Os08g03410.1|13108.m00299|protein	58045.9	1	33	92	525	0.00266	0.599	RGQMVVVPQSFAVAGR	0.95	51.3	32	44.5
Rep 1	glutelin, putative, expressed	LOC_Os08g03410.1|13108.m00299|protein	58045.9	1	33	92	525	0.00266	0.599	RVDSEAGHTELYDDR	0.95	42.2	27	42.2
Rep 1	glutelin, putative, expressed	LOC_Os08g03410.1|13108.m00299|protein	58045.9	1	33	92	525	0.00266	0.599	RVFDGELR	0.95	39	30.8	18.7
Rep 1	glutelin, putative, expressed	LOC_Os08g03410.1|13108.m00299|protein	58045.9	1	33	92	525	0.00266	0.599	SFEQSIR	0.782	19.1	26.8	15
Rep 1	glutelin, putative, expressed	LOC_Os08g03410.1|13108.m00299|protein	58045.9	1	33	92	525	0.00266	0.599	SFEQSIRDEHQR	0.942	33.7	30.9	31
Rep 1	glutelin, putative, expressed	LOC_Os08g03410.1|13108.m00299|protein	58045.9	1	33	92	525	0.00266	0.599	VDSEAGHTELYDDR	0.95	60	25.5	58.5
Rep 1	glutelin, putative, expressed	LOC_Os08g03410.1|13108.m00299|protein	58045.9	1	33	92	525	0.00266	0.599	VDSEAGHTELYDDRDGQLPCAGVAAAR	0.95	57.2	28.7	57.2
Rep 1	glutelin, putative, expressed	LOC_Os08g03410.1|13108.m00299|protein	58045.9	1	33	92	525	0.00266	0.599	VFDGELR	0.861	26.3	30.6	0
Rep 1	glutelin, putative, expressed	LOC_Os08g03410.1|13108.m00299|protein	58045.9	1	33	92	525	0.00266	0.599	VSPDIAR	0.641	20.9	32.3	17
Rep 1	glutelin, putative, expressed	LOC_Os08g03410.1|13108.m00299|protein	58045.9	1	33	92	525	0.00266	0.599	VTDEEMMR	0.894	23	25.3	23
Rep 1	glutelin, putative, expressed	LOC_Os08g03410.1|13108.m00299|protein	58045.9	1	33	92	525	0.00266	0.599	YGEGESSESETER	0.95	61.2	25	61.2
Rep 1	DnaK family protein, putative, expressed	LOC_Os01g62290.1|13101.m06664|protein	70953.7	1	5	14	28	0.000142	0.468	ATAGDTHLGGEDFDNR	0.95	81.6	25.1	81.6
Rep 1	DnaK family protein, putative, expressed	LOC_Os01g62290.1|13101.m06664|protein	70953.7	1	5	14	28	0.000142	0.468	CMEPVEK	0.793	21.7	29.1	10.6
Rep 1	DnaK family protein, putative, expressed	LOC_Os01g62290.1|13101.m06664|protein	70953.7	1	5	14	28	0.000142	0.468	DAGVIAGLNVMR	0.95	65.9	31.8	59.4
Rep 1	DnaK family protein, putative, expressed	LOC_Os01g62290.1|13101.m06664|protein	70953.7	1	5	14	28	0.000142	0.468	DNNLLGK	0.893	25.9	29.1	11.7
Rep 1	DnaK family protein, putative, expressed	LOC_Os01g62290.1|13101.m06664|protein	70953.7	1	5	14	28	0.000142	0.468	EEIEK	0.572	19.5	31.5	0
Rep 1	DnaK family protein, putative, expressed	LOC_Os01g62290.1|13101.m06664|protein	70953.7	1	5	14	28	0.000142	0.468	EIAEAYLGSNIK	0.95	71	31.4	63.3
Rep 1	DnaK family protein, putative, expressed	LOC_Os01g62290.1|13101.m06664|protein	70953.7	1	5	14	28	0.000142	0.468	ELESICNPIIAK	0.95	39	33	35.6
Rep 1	DnaK family protein, putative, expressed	LOC_Os01g62290.1|13101.m06664|protein	70953.7	1	5	14	28	0.000142	0.468	EQVFSTYSDNQPGVLIQVYEGER	0.89	28.7	31.7	28.7
Rep 1	DnaK family protein, putative, expressed	LOC_Os01g62290.1|13101.m06664|protein	70953.7	1	5	14	28	0.000142	0.468	FEELNMDLFR	0.95	44.7	28	39.7
Rep 1	DnaK family protein, putative, expressed	LOC_Os01g62290.1|13101.m06664|protein	70953.7	1	5	14	28	0.000142	0.468	FSDPSVQSDMK	0.95	40.7	31.7	13.9
Rep 1	DnaK family protein, putative, expressed	LOC_Os01g62290.1|13101.m06664|protein	70953.7	1	5	14	28	0.000142	0.468	IEEVD	0.719	20.6	30.2	20.6
Rep 1	DnaK family protein, putative, expressed	LOC_Os01g62290.1|13101.m06664|protein	70953.7	1	5	14	28	0.000142	0.468	IINEPTAAAIAYGLDK	0.95	47.5	32	0
Rep 1	DnaK family protein, putative, expressed	LOC_Os01g62290.1|13101.m06664|protein	70953.7	1	5	14	28	0.000142	0.468	IINEPTAAAIAYGLDKK	0.95	47	27.7	0
Rep 1	DnaK family protein, putative, expressed	LOC_Os01g62290.1|13101.m06664|protein	70953.7	1	5	14	28	0.000142	0.468	ITITNDK	0.745	23	31.8	16.6
Rep 1	DnaK family protein, putative, expressed	LOC_Os01g62290.1|13101.m06664|protein	70953.7	1	5	14	28	0.000142	0.468	LIGDAAK	0.834	26.1	32.1	10
Rep 1	DnaK family protein, putative, expressed	LOC_Os01g62290.1|13101.m06664|protein	70953.7	1	5	14	28	0.000142	0.468	MVQEAEK	0.95	35.6	31.6	0
Rep 1	DnaK family protein, putative, expressed	LOC_Os01g62290.1|13101.m06664|protein	70953.7	1	5	14	28	0.000142	0.468	MYQGAGADMGGAAGMDEDAPAGGSGAGPK	0.95	80.1	25.1	32
Rep 1	DnaK family protein, putative, expressed	LOC_Os01g62290.1|13101.m06664|protein	70953.7	1	5	14	28	0.000142	0.468	NALENYAYNMR	0.95	41.4	25.6	41.4
Rep 1	DnaK family protein, putative, expressed	LOC_Os01g62290.1|13101.m06664|protein	70953.7	1	5	14	28	0.000142	0.468	NAVVTVPAYFNDSQR	0.95	72.6	32.5	72.6
Rep 1	DnaK family protein, putative, expressed	LOC_Os01g62290.1|13101.m06664|protein	70953.7	1	5	14	28	0.000142	0.468	NQVAMNPINTVFDAK	0.95	53.8	32	8.71
Rep 1	DnaK family protein, putative, expressed	LOC_Os01g62290.1|13101.m06664|protein	70953.7	1	5	14	28	0.000142	0.468	QFSAEEISSMVLIK	0.95	48.1	31.6	46.2
Rep 1	DnaK family protein, putative, expressed	LOC_Os01g62290.1|13101.m06664|protein	70953.7	1	5	14	28	0.000142	0.468	SSVHDVVLVGGSTR	0.95	48.9	31.8	48.9
Rep 1	DnaK family protein, putative, expressed	LOC_Os01g62290.1|13101.m06664|protein	70953.7	1	5	14	28	0.000142	0.468	TKDNNLLGK	0.547	15.9	30.2	5.06
Rep 1	DnaK family protein, putative, expressed	LOC_Os01g62290.1|13101.m06664|protein	70953.7	1	5	14	28	0.000142	0.468	TTPSYVAFTDSER	0.95	42	28.2	31.4
Rep 1	DnaK family protein, putative, expressed	LOC_Os01g62290.1|13101.m06664|protein	70953.7	1	5	14	28	0.000142	0.468	VEIIANDQGNR	0.95	51.4	32.6	37.3
Rep 1	DnaK family protein, putative, expressed	LOC_Os01g62290.1|13101.m06664|protein	70953.7	1	5	14	28	0.000142	0.468	VQQLLQDFFNGK	0.95	46.9	33.2	22.1
Rep 1	DnaK family protein, putative, expressed	LOC_Os01g62290.1|13101.m06664|protein	70953.7	1	5	14	28	0.000142	0.468	YKAEDEEHK	0.516	19.4	32.3	19.4
Rep 1	enolase, putative, expressed	LOC_Os10g08550.1|13110.m00737|protein	51583.5	1	25	49	123	0.000623	0.648	AAVPSGASTGVYEALELR	0.95	93.9	30.6	79.5
Rep 1	enolase, putative, expressed	LOC_Os10g08550.1|13110.m00737|protein	51583.5	1	25	49	123	0.000623	0.648	AGAIIK	0.83	18.9	25	2.44
Rep 1	enolase, putative, expressed	LOC_Os10g08550.1|13110.m00737|protein	51583.5	1	25	49	123	0.000623	0.648	AGWGVMTSHR	0.835	23.9	29.9	23.9
Rep 1	enolase, putative, expressed	LOC_Os10g08550.1|13110.m00737|protein	51583.5	1	25	49	123	0.000623	0.648	APVEPY	0.931	31.5	30.3	31.3
Rep 1	enolase, putative, expressed	LOC_Os10g08550.1|13110.m00737|protein	51583.5	1	25	49	123	0.000623	0.648	AVDNVNSVIAPALIGK	0.95	67.6	28.8	20.8
Rep 1	enolase, putative, expressed	LOC_Os10g08550.1|13110.m00737|protein	51583.5	1	25	49	123	0.000623	0.648	DGGSDYLGK	0.882	27	30.8	27
Rep 1	enolase, putative, expressed	LOC_Os10g08550.1|13110.m00737|protein	51583.5	1	25	49	123	0.000623	0.648	DPTSQAELDNFMVQQLDGTK	0.95	71.5	31.3	71.5
Rep 1	enolase, putative, expressed	LOC_Os10g08550.1|13110.m00737|protein	51583.5	1	25	49	123	0.000623	0.648	EGLELLK	0.783	24.5	32.2	5.38
Rep 1	enolase, putative, expressed	LOC_Os10g08550.1|13110.m00737|protein	51583.5	1	25	49	123	0.000623	0.648	FRAPVEPY	0.752	19.4	28.1	19.4
Rep 1	enolase, putative, expressed	LOC_Os10g08550.1|13110.m00737|protein	51583.5	1	25	49	123	0.000623	0.648	GNPTVEVDVCCSDGTFAR	0.95	77.2	25	77.2
Rep 1	enolase, putative, expressed	LOC_Os10g08550.1|13110.m00737|protein	51583.5	1	25	49	123	0.000623	0.648	IEEELGAAAVYAGAK	0.95	52.8	32.6	52.8
Rep 1	enolase, putative, expressed	LOC_Os10g08550.1|13110.m00737|protein	51583.5	1	25	49	123	0.000623	0.648	ISGDSLK	0.737	23.8	32.7	14.7
Rep 1	enolase, putative, expressed	LOC_Os10g08550.1|13110.m00737|protein	51583.5	1	25	49	123	0.000623	0.648	LAMQEFMILPTGAASFK	0.95	51.5	32.6	51.5
Rep 1	enolase, putative, expressed	LOC_Os10g08550.1|13110.m00737|protein	51583.5	1	25	49	123	0.000623	0.648	LGANAILAVSLAICK	0.95	34.6	28.3	0
Rep 1	enolase, putative, expressed	LOC_Os10g08550.1|13110.m00737|protein	51583.5	1	25	49	123	0.000623	0.648	MGVEVYHNLK	0.903	29.8	31.4	29.8
Rep 1	enolase, putative, expressed	LOC_Os10g08550.1|13110.m00737|protein	51583.5	1	25	49	123	0.000623	0.648	MTAEIGEQVQIVGDDLLVTNPTR	0.95	89.6	32	88.8
Rep 1	enolase, putative, expressed	LOC_Os10g08550.1|13110.m00737|protein	51583.5	1	25	49	123	0.000623	0.648	QIFDSR	0.72	18.9	28.4	10.2
Rep 1	enolase, putative, expressed	LOC_Os10g08550.1|13110.m00737|protein	51583.5	1	25	49	123	0.000623	0.648	QLVLPVPAFNVINGGSHAGNK	0.95	47.5	30.8	11.5
Rep 1	enolase, putative, expressed	LOC_Os10g08550.1|13110.m00737|protein	51583.5	1	25	49	123	0.000623	0.648	SCNALLLK	0.688	22.7	32.7	17
Rep 1	enolase, putative, expressed	LOC_Os10g08550.1|13110.m00737|protein	51583.5	1	25	49	123	0.000623	0.648	TYDLNFKEENNDGSQK	0.896	29.7	32.2	29.1
Rep 1	enolase, putative, expressed	LOC_Os10g08550.1|13110.m00737|protein	51583.5	1	25	49	123	0.000623	0.648	VNQIGSVTESIEAVK	0.95	67.9	31	67.9
Rep 1	enolase, putative, expressed	LOC_Os10g08550.1|13110.m00737|protein	51583.5	1	25	49	123	0.000623	0.648	VVIGMDVAASEFYNDKDK	0.95	39.5	31.9	39.5
Rep 1	enolase, putative, expressed	LOC_Os10g08550.1|13110.m00737|protein	51583.5	1	25	49	123	0.000623	0.648	YGQDATNVGDEGGFAPNIQENK	0.95	62.7	31.1	62.7
Rep 1	enolase, putative, expressed	LOC_Os10g08550.1|13110.m00737|protein	51583.5	1	25	49	123	0.000623	0.648	YGQDATNVGDEGGFAPNIQENKEGLELLK	0.583	18.2	31.8	0
Rep 1	enolase, putative, expressed	LOC_Os10g08550.1|13110.m00737|protein	51583.5	1	25	49	123	0.000623	0.648	YNQLLR	0.848	23.7	28.7	11.8
Rep 1	S1 RNA binding domain containing protein, expressed	LOC_Os02g40460.1|13102.m04510|protein	40693.4	0.102	1	1	1	5.07e-06	0.024	GIPVFSLLD	0.683	18.8	29.3	16.5
Rep 1	argininosuccinate lyase, putative, expressed	LOC_Os03g19280.1|13103.m02307|protein	57431.4	0.991	2	2	2	1.01e-05	0.0424	FISYGSTGSEQVK	0.95	39.7	31.3	36.9
Rep 1	argininosuccinate lyase, putative, expressed	LOC_Os03g19280.1|13103.m02307|protein	57431.4	0.991	2	2	2	1.01e-05	0.0424	NDQIVTDLR	0.811	24.8	31.5	4.77
Rep 1	Alpha amylase, catalytic domain containing protein, expressed	LOC_Os08g40930.1|13108.m04385|protein	89661.5	0.5	1	1	1	5.07e-06	0.0125	DLVIYEMHLR	0.95	37.5	31.9	23.8
Rep 1	60S ribosomal protein L32, putative, expressed	LOC_Os09g32500.1|13109.m03234|protein,LOC_Os09g32500.2|13109.m03235|protein	15731	1	6	7	8	4.05e-05	0.496	AAQLDIVVTNK	0.95	61.6	31.1	61.6
Rep 1	60S ribosomal protein L32, putative, expressed	LOC_Os09g32500.1|13109.m03234|protein,LOC_Os09g32500.2|13109.m03235|protein	15731	1	6	7	8	4.05e-05	0.496	EIVER	0.576	20.7	33.4	0
Rep 1	60S ribosomal protein L32, putative, expressed	LOC_Os09g32500.1|13109.m03234|protein,LOC_Os09g32500.2|13109.m03235|protein	15731	1	6	7	8	4.05e-05	0.496	FVVHNVSELELLMMHNR	0.541	18.1	30.6	0
Rep 1	60S ribosomal protein L32, putative, expressed	LOC_Os09g32500.1|13109.m03234|protein,LOC_Os09g32500.2|13109.m03235|protein	15731	1	6	7	8	4.05e-05	0.496	GCTLMPNIGYGSDKK	0.593	19.7	33.1	19.7
Rep 1	60S ribosomal protein L32, putative, expressed	LOC_Os09g32500.1|13109.m03234|protein,LOC_Os09g32500.2|13109.m03235|protein	15731	1	6	7	8	4.05e-05	0.496	TYCAEIAHNVSTR	0.95	32.2	29.5	32.2
Rep 1	60S ribosomal protein L32, putative, expressed	LOC_Os09g32500.1|13109.m03234|protein,LOC_Os09g32500.2|13109.m03235|protein	15731	1	6	7	8	4.05e-05	0.496	YIGLK	0.585	15.7	27.5	0
Rep 1	ethanol tolerance protein GEKO1, putative, expressed	LOC_Os08g25140.1|13108.m02581|protein	34060.5	0.999	3	3	3	1.52e-05	0.104	GIVEEDDLDLR	0.773	22.9	30.9	14.1
Rep 1	ethanol tolerance protein GEKO1, putative, expressed	LOC_Os08g25140.1|13108.m02581|protein	34060.5	0.999	3	3	3	1.52e-05	0.104	QDAADAVALLLWK	0.933	31.1	30.9	24.7
Rep 1	ethanol tolerance protein GEKO1, putative, expressed	LOC_Os08g25140.1|13108.m02581|protein	34060.5	0.999	3	3	3	1.52e-05	0.104	VSEVVLLSR	0.95	32	25.2	32
Rep 1	expressed protein	LOC_Os01g22870.1|13101.m02425|protein	20633.5	0.972	2	2	2	1.01e-05	0.109	FECLDGESLAR	0.802	19.8	26.8	19.8
Rep 1	expressed protein	LOC_Os01g22870.1|13101.m02425|protein	20633.5	0.972	2	2	2	1.01e-05	0.109	STIQSAFGV	0.86	21.7	26.1	21.7
Rep 1	FAD-linked oxidoreductase protein, putative, expressed	LOC_Os10g25780.1|13110.m02182|protein,LOC_Os10g25780.2|13110.m02181|protein,LOC_Os10g25780.3|13110.m02183|protein	68035.9	1	9	14	17	8.61e-05	0.16	EIAQGYCDSFAPR	0.95	48.8	26.2	48.8
Rep 1	FAD-linked oxidoreductase protein, putative, expressed	LOC_Os10g25780.1|13110.m02182|protein,LOC_Os10g25780.2|13110.m02181|protein,LOC_Os10g25780.3|13110.m02183|protein	68035.9	1	9	14	17	8.61e-05	0.16	EMEVYPLWLCPHR	0.95	37	28.8	37
Rep 1	FAD-linked oxidoreductase protein, putative, expressed	LOC_Os10g25780.1|13110.m02182|protein,LOC_Os10g25780.2|13110.m02181|protein,LOC_Os10g25780.3|13110.m02183|protein	68035.9	1	9	14	17	8.61e-05	0.16	GEEFNGALAVHR	0.95	62.5	28.9	62.5
Rep 1	FAD-linked oxidoreductase protein, putative, expressed	LOC_Os10g25780.1|13110.m02182|protein,LOC_Os10g25780.2|13110.m02181|protein,LOC_Os10g25780.3|13110.m02183|protein	68035.9	1	9	14	17	8.61e-05	0.16	GEFVEYIPTR	0.922	30.6	30.4	30.6
Rep 1	FAD-linked oxidoreductase protein, putative, expressed	LOC_Os10g25780.1|13110.m02182|protein,LOC_Os10g25780.2|13110.m02181|protein,LOC_Os10g25780.3|13110.m02183|protein	68035.9	1	9	14	17	8.61e-05	0.16	HFEVDLSAFR	0.95	46.8	29.8	46.8
Rep 1	FAD-linked oxidoreductase protein, putative, expressed	LOC_Os10g25780.1|13110.m02182|protein,LOC_Os10g25780.2|13110.m02181|protein,LOC_Os10g25780.3|13110.m02183|protein	68035.9	1	9	14	17	8.61e-05	0.16	LIPIK	0.734	16	25	0
Rep 1	FAD-linked oxidoreductase protein, putative, expressed	LOC_Os10g25780.1|13110.m02182|protein,LOC_Os10g25780.2|13110.m02181|protein,LOC_Os10g25780.3|13110.m02183|protein	68035.9	1	9	14	17	8.61e-05	0.16	NILEIDRER	0.9	28.8	31.4	24.2
Rep 1	FAD-linked oxidoreductase protein, putative, expressed	LOC_Os10g25780.1|13110.m02182|protein,LOC_Os10g25780.2|13110.m02181|protein,LOC_Os10g25780.3|13110.m02183|protein	68035.9	1	9	14	17	8.61e-05	0.16	VEPLVNMGQITR	0.95	58.5	31.1	47.8
Rep 1	FAD-linked oxidoreductase protein, putative, expressed	LOC_Os10g25780.1|13110.m02182|protein,LOC_Os10g25780.2|13110.m02181|protein,LOC_Os10g25780.3|13110.m02183|protein	68035.9	1	9	14	17	8.61e-05	0.16	VGDALEFVHK	0.926	29.7	30.3	24.9
Rep 1	MCM3 - Putative minichromosome maintenance MCM complex subunit 3, expressed	LOC_Os05g39850.1|13105.m04202|protein	85403.3	1	5	5	5	2.53e-05	0.0987	AVMNIAPLAISTTGR	0.945	33.1	30	33.1
Rep 1	MCM3 - Putative minichromosome maintenance MCM complex subunit 3, expressed	LOC_Os05g39850.1|13105.m04202|protein	85403.3	1	5	5	5	2.53e-05	0.0987	GSSGVGLTAAVTSDQETGER	0.852	25.2	30.4	24.6
Rep 1	MCM3 - Putative minichromosome maintenance MCM complex subunit 3, expressed	LOC_Os05g39850.1|13105.m04202|protein	85403.3	1	5	5	5	2.53e-05	0.0987	LIIGMDDLR	0.872	25.6	29.3	17.7
Rep 1	MCM3 - Putative minichromosome maintenance MCM complex subunit 3, expressed	LOC_Os05g39850.1|13105.m04202|protein	85403.3	1	5	5	5	2.53e-05	0.0987	QVEFILER	0.753	19.9	28.5	16.9
Rep 1	MCM3 - Putative minichromosome maintenance MCM complex subunit 3, expressed	LOC_Os05g39850.1|13105.m04202|protein	85403.3	1	5	5	5	2.53e-05	0.0987	SSGNDPMDVDVGNASNDQDVPAER	0.56	12.8	25	11.8
Rep 1	alpha-glucan phosphorylast isozyme, putative, expressed	LOC_Os03g55090.1|13103.m05985|protein	106226	1	14	17	23	0.000117	0.147	ADYFLVGK	0.939	30	29.1	27.4
Rep 1	alpha-glucan phosphorylast isozyme, putative, expressed	LOC_Os03g55090.1|13103.m05985|protein	106226	1	14	17	23	0.000117	0.147	DFPSYIECQEK	0.949	32.9	30.5	32.8
Rep 1	alpha-glucan phosphorylast isozyme, putative, expressed	LOC_Os03g55090.1|13103.m05985|protein	106226	1	14	17	23	0.000117	0.147	FADDEDLQSEWR	0.95	63.8	25.6	62.9
Rep 1	alpha-glucan phosphorylast isozyme, putative, expressed	LOC_Os03g55090.1|13103.m05985|protein	106226	1	14	17	23	0.000117	0.147	FCNPELSAIISK	0.857	27.5	32.6	21.5
Rep 1	alpha-glucan phosphorylast isozyme, putative, expressed	LOC_Os03g55090.1|13103.m05985|protein	106226	1	14	17	23	0.000117	0.147	FVPDPR	0.765	22.2	30.4	17.7
Rep 1	alpha-glucan phosphorylast isozyme, putative, expressed	LOC_Os03g55090.1|13103.m05985|protein	106226	1	14	17	23	0.000117	0.147	GLSWNEAWSITER	0.573	17.1	29.9	15.4
Rep 1	alpha-glucan phosphorylast isozyme, putative, expressed	LOC_Os03g55090.1|13103.m05985|protein	106226	1	14	17	23	0.000117	0.147	IDGELMNIIISK	0.95	45.4	31.2	43.1
Rep 1	alpha-glucan phosphorylast isozyme, putative, expressed	LOC_Os03g55090.1|13103.m05985|protein	106226	1	14	17	23	0.000117	0.147	ILDNIDLPDSIAK	0.95	52.2	30.4	47.4
Rep 1	alpha-glucan phosphorylast isozyme, putative, expressed	LOC_Os03g55090.1|13103.m05985|protein	106226	1	14	17	23	0.000117	0.147	ILIDVK	0.867	22.6	27.2	12.5
Rep 1	alpha-glucan phosphorylast isozyme, putative, expressed	LOC_Os03g55090.1|13103.m05985|protein	106226	1	14	17	23	0.000117	0.147	MHWIGGENIK	0.941	32.3	31.2	31.6
Rep 1	alpha-glucan phosphorylast isozyme, putative, expressed	LOC_Os03g55090.1|13103.m05985|protein	106226	1	14	17	23	0.000117	0.147	SLEPSVVVEEK	0.95	42.3	31.2	29.7
Rep 1	alpha-glucan phosphorylast isozyme, putative, expressed	LOC_Os03g55090.1|13103.m05985|protein	106226	1	14	17	23	0.000117	0.147	TDVSYPVK	0.506	19.9	33	19.9
Rep 1	alpha-glucan phosphorylast isozyme, putative, expressed	LOC_Os03g55090.1|13103.m05985|protein	106226	1	14	17	23	0.000117	0.147	VVEGTDGR	0.67	19.6	30.4	9.02
Rep 1	alpha-glucan phosphorylast isozyme, putative, expressed	LOC_Os03g55090.1|13103.m05985|protein	106226	1	14	17	23	0.000117	0.147	YGTEDTSLLK	0.95	56.7	30.8	52
Rep 1	peptidyl-prolyl cis-trans isomerase, putative, expressed	LOC_Os09g24540.1|13109.m02329|protein	15368.7	0.999	3	3	3	1.52e-05	0.203	HVLCEK	0.664	19.9	30.3	7.61
Rep 1	peptidyl-prolyl cis-trans isomerase, putative, expressed	LOC_Os09g24540.1|13109.m02329|protein	15368.7	0.999	3	3	3	1.52e-05	0.203	IAQEYSECPSGK	0.95	50.3	30	50.3
Rep 1	peptidyl-prolyl cis-trans isomerase, putative, expressed	LOC_Os09g24540.1|13109.m02329|protein	15368.7	0.999	3	3	3	1.52e-05	0.203	SADGLGTCTYVK	0.95	46.6	31.5	46.6
Rep 1	dehydrogenase, putative, expressed	LOC_Os11g10480.1|13111.m01111|protein,LOC_Os11g10480.2|13111.m01112|protein	40983.6	1	14	27	44	0.000223	0.346	DHDKPVQQVLAEMTNGGVDR	0.938	32.8	32.1	14.8
Rep 1	dehydrogenase, putative, expressed	LOC_Os11g10480.1|13111.m01111|protein,LOC_Os11g10480.2|13111.m01112|protein	40983.6	1	14	27	44	0.000223	0.346	ELEVEK	0.688	21.8	31.8	5.07
Rep 1	dehydrogenase, putative, expressed	LOC_Os11g10480.1|13111.m01111|protein,LOC_Os11g10480.2|13111.m01112|protein	40983.6	1	14	27	44	0.000223	0.346	FEEAR	0.716	17.8	27.5	0
Rep 1	dehydrogenase, putative, expressed	LOC_Os11g10480.1|13111.m01111|protein,LOC_Os11g10480.2|13111.m01112|protein	40983.6	1	14	27	44	0.000223	0.346	FGCTEFVNPK	0.823	24.4	30.8	24.4
Rep 1	dehydrogenase, putative, expressed	LOC_Os11g10480.1|13111.m01111|protein,LOC_Os11g10480.2|13111.m01112|protein	40983.6	1	14	27	44	0.000223	0.346	GQTPVFPR	0.817	26.5	32.9	24.7
Rep 1	dehydrogenase, putative, expressed	LOC_Os11g10480.1|13111.m01111|protein,LOC_Os11g10480.2|13111.m01112|protein	40983.6	1	14	27	44	0.000223	0.346	GSTVAIFGLGAVGLAAAEGAR	0.95	73.9	31.7	73.9
Rep 1	dehydrogenase, putative, expressed	LOC_Os11g10480.1|13111.m01111|protein,LOC_Os11g10480.2|13111.m01112|protein	40983.6	1	14	27	44	0.000223	0.346	GVMIGDGK	0.885	28.5	31.3	19.3
Rep 1	dehydrogenase, putative, expressed	LOC_Os11g10480.1|13111.m01111|protein,LOC_Os11g10480.2|13111.m01112|protein	40983.6	1	14	27	44	0.000223	0.346	IIGIDLNANR	0.95	37	31.9	21.6
Rep 1	dehydrogenase, putative, expressed	LOC_Os11g10480.1|13111.m01111|protein,LOC_Os11g10480.2|13111.m01112|protein	40983.6	1	14	27	44	0.000223	0.346	IIGIDLNANRFEEAR	0.686	21.8	31.9	6.67
Rep 1	dehydrogenase, putative, expressed	LOC_Os11g10480.1|13111.m01111|protein,LOC_Os11g10480.2|13111.m01112|protein	40983.6	1	14	27	44	0.000223	0.346	INPAAPLDK	0.894	27.4	29.6	27.4
Rep 1	dehydrogenase, putative, expressed	LOC_Os11g10480.1|13111.m01111|protein,LOC_Os11g10480.2|13111.m01112|protein	40983.6	1	14	27	44	0.000223	0.346	KELEVEK	0.653	16.1	28.4	4.32
Rep 1	dehydrogenase, putative, expressed	LOC_Os11g10480.1|13111.m01111|protein,LOC_Os11g10480.2|13111.m01112|protein	40983.6	1	14	27	44	0.000223	0.346	SAESNMCDLLR	0.95	75.6	25.8	75.6
Rep 1	dehydrogenase, putative, expressed	LOC_Os11g10480.1|13111.m01111|protein,LOC_Os11g10480.2|13111.m01112|protein	40983.6	1	14	27	44	0.000223	0.346	TDLPNVVELYMK	0.95	49.3	33.2	48
Rep 1	dehydrogenase, putative, expressed	LOC_Os11g10480.1|13111.m01111|protein,LOC_Os11g10480.2|13111.m01112|protein	40983.6	1	14	27	44	0.000223	0.346	THPMNFLNER	0.95	33.9	28.8	33.9
Rep 1	adhesion regulating molecule family, putative, expressed	LOC_Os05g51640.1|13105.m05575|protein,LOC_Os05g51640.2|13105.m10421|protein	33569	0.5	1	1	1	5.07e-06	0.049	TGQIDLAQFGVDPSK	0.95	44	32.5	40.4
Rep 1	expressed protein	LOC_Os08g40250.1|13108.m04301|protein	155879	0.943	2	2	2	1.01e-05	0.0167	DSDVLLTNLK	0.797	25.5	32.8	25.5
Rep 1	expressed protein	LOC_Os08g40250.1|13108.m04301|protein	155879	0.943	2	2	2	1.01e-05	0.0167	IQDAQICLDELTQK	0.721	23	32.3	18.9
Rep 1	expressed protein	LOC_Os06g17840.1|13106.m01957|protein	174773	0.991	2	2	2	1.01e-05	0.0154	ISQDDVPQVR	0.816	24.6	31	24.6
Rep 1	expressed protein	LOC_Os06g17840.1|13106.m01957|protein	174773	0.991	2	2	2	1.01e-05	0.0154	ITAPEAPYSDDVLR	0.95	36.3	31.4	10.6
Rep 1	ribulose bisphosphate carboxylase large chain precursor, putative, expressed	LOC_Os10g21268.1|13110.m07703|protein	53716.9	1	13	20	24	0.000122	0.24	ACYECLR	0.543	11.7	25	11.7
Rep 1	ribulose bisphosphate carboxylase large chain precursor, putative, expressed	LOC_Os10g21268.1|13110.m07703|protein	53716.9	1	13	20	24	0.000122	0.24	AMHAVIDR	0.914	26.7	28.3	26.7
Rep 1	ribulose bisphosphate carboxylase large chain precursor, putative, expressed	LOC_Os10g21268.1|13110.m07703|protein	53716.9	1	13	20	24	0.000122	0.24	AVFAR	0.689	18	28.3	10.4
Rep 1	ribulose bisphosphate carboxylase large chain precursor, putative, expressed	LOC_Os10g21268.1|13110.m07703|protein	53716.9	1	13	20	24	0.000122	0.24	DDENVNSQPFMR	0.95	44.9	25	44.9
Rep 1	ribulose bisphosphate carboxylase large chain precursor, putative, expressed	LOC_Os10g21268.1|13110.m07703|protein	53716.9	1	13	20	24	0.000122	0.24	DDFIEK	0.668	18.9	29.7	10.3
Rep 1	ribulose bisphosphate carboxylase large chain precursor, putative, expressed	LOC_Os10g21268.1|13110.m07703|protein	53716.9	1	13	20	24	0.000122	0.24	DNGLLLHIHR	0.95	46.8	33.2	46.8
Rep 1	ribulose bisphosphate carboxylase large chain precursor, putative, expressed	LOC_Os10g21268.1|13110.m07703|protein	53716.9	1	13	20	24	0.000122	0.24	DTDILAAFR	0.95	43.5	28.6	39.2
Rep 1	ribulose bisphosphate carboxylase large chain precursor, putative, expressed	LOC_Os10g21268.1|13110.m07703|protein	53716.9	1	13	20	24	0.000122	0.24	EGNEIIR	0.65	20.2	31.4	10.1
Rep 1	ribulose bisphosphate carboxylase large chain precursor, putative, expressed	LOC_Os10g21268.1|13110.m07703|protein	53716.9	1	13	20	24	0.000122	0.24	EMTLGFVDLLR	0.95	39	32.3	39
Rep 1	ribulose bisphosphate carboxylase large chain precursor, putative, expressed	LOC_Os10g21268.1|13110.m07703|protein	53716.9	1	13	20	24	0.000122	0.24	FEFEPVDKLDS	0.81	24.1	31	24.1
Rep 1	ribulose bisphosphate carboxylase large chain precursor, putative, expressed	LOC_Os10g21268.1|13110.m07703|protein	53716.9	1	13	20	24	0.000122	0.24	LTYYTPEYETK	0.665	20.3	31.2	12.6
Rep 1	ribulose bisphosphate carboxylase large chain precursor, putative, expressed	LOC_Os10g21268.1|13110.m07703|protein	53716.9	1	13	20	24	0.000122	0.24	SQAETGEIK	0.95	35	30.8	19.8
Rep 1	ribulose bisphosphate carboxylase large chain precursor, putative, expressed	LOC_Os10g21268.1|13110.m07703|protein	53716.9	1	13	20	24	0.000122	0.24	VALEACVQAR	0.942	33.1	30.4	29
Rep 1	tRNA synthetase class II core domain containing protein, expressed	LOC_Os04g32650.1|13104.m03133|protein	74740.7	0.999	3	4	4	2.03e-05	0.113	ADHLLK	0.853	21.2	26	0
Rep 1	tRNA synthetase class II core domain containing protein, expressed	LOC_Os04g32650.1|13104.m03133|protein	74740.7	0.999	3	4	4	2.03e-05	0.113	ANVLAFWR	0.95	35.4	27.1	35.4
Rep 1	tRNA synthetase class II core domain containing protein, expressed	LOC_Os04g32650.1|13104.m03133|protein	74740.7	0.999	3	4	4	2.03e-05	0.113	DLYYYNGNK	0.774	22.4	30.3	10.6
Rep 1	tRNA synthetase class II core domain containing protein, expressed	LOC_Os04g32650.1|13104.m03133|protein	74740.7	0.999	3	4	4	2.03e-05	0.113	IKEYGIVAPDTK	0.95	31.6	28.4	31.1
Rep 1	tRNA synthetase class II core domain containing protein, expressed	LOC_Os04g32650.1|13104.m03133|protein	74740.7	0.999	3	4	4	2.03e-05	0.113	LPFAAAQIGQAFR	0.95	50.9	30.1	45
Rep 1	tRNA synthetase class II core domain containing protein, expressed	LOC_Os04g32650.1|13104.m03133|protein	74740.7	0.999	3	4	4	2.03e-05	0.113	VEVDEVASVVK	0.95	55.8	31.9	49.3
Rep 1	tRNA synthetase class II core domain containing protein, expressed	LOC_Os04g32650.1|13104.m03133|protein	74740.7	0.999	3	4	4	2.03e-05	0.113	YPAHTASAAEEEEASET	0.899	23.1	25	23.1
Rep 1	NFD2, putative, expressed	LOC_Os03g63740.1|13103.m07069|protein	18077.8	0.997	3	4	6	3.04e-05	0.225	ALAADHDASASAVSR	0.772	20.9	28.9	20.9
Rep 1	NFD2, putative, expressed	LOC_Os03g63740.1|13103.m07069|protein	18077.8	0.997	3	4	6	3.04e-05	0.225	ALAVLGLAASQSAAALR	0.95	94.6	28.3	84.1
Rep 1	NFD2, putative, expressed	LOC_Os03g63740.1|13103.m07069|protein	18077.8	0.997	3	4	6	3.04e-05	0.225	FHAPDLLR	0.738	22.1	31	22.1
Rep 1	expressed protein	LOC_Os02g01450.1|13102.m00065|protein	29614.3	0.5	1	1	1	5.07e-06	0.0502	AIQSELNQISDIEK	0.95	59.1	31.6	48.3
Rep 1	histidine triad family protein, putative, expressed	LOC_Os03g20630.2|13103.m02473|protein	14195.5	0.992	3	3	4	2.03e-05	0.24	EAALAAVPNDNPTIFDK	0.95	42.6	32.2	39.2
Rep 1	histidine triad family protein, putative, expressed	LOC_Os03g20630.2|13103.m02473|protein	14195.5	0.992	3	3	4	2.03e-05	0.24	QEGLEDGYR	0.67	15.9	26.7	15.9
Rep 1	histidine triad family protein, putative, expressed	LOC_Os03g20630.2|13103.m02473|protein	14195.5	0.992	3	3	4	2.03e-05	0.24	VLAFR	0.52	11.3	25	2.45
Rep 1	deoxyribonuclease tatD, putative, expressed	LOC_Os07g06410.1|13107.m00608|protein,LOC_Os07g06410.4|13107.m09974|protein,LOC_Os07g06410.5|13107.m09973|protein,LOC_Os07g06440.1|13107.m00613|protein	26113.8	0.467	1	1	1	5.07e-06	0.0551	VVAVGECGLDYDR	0.943	31.3	28.4	31.3
Rep 1	MIF4G domain containing protein, putative, expressed	LOC_Os03g22570.1|13103.m02719|protein,LOC_Os03g22570.2|13103.m02718|protein	98980.4	1	8	10	12	6.08e-05	0.0945	EALLAR	0.603	19.4	31.6	0
Rep 1	MIF4G domain containing protein, putative, expressed	LOC_Os03g22570.1|13103.m02719|protein,LOC_Os03g22570.2|13103.m02718|protein	98980.4	1	8	10	12	6.08e-05	0.0945	EGEVTTEESLEAK	0.923	31.3	32.1	24.9
Rep 1	MIF4G domain containing protein, putative, expressed	LOC_Os03g22570.1|13103.m02719|protein,LOC_Os03g22570.2|13103.m02718|protein	98980.4	1	8	10	12	6.08e-05	0.0945	IFDLR	0.882	22.8	25.9	0
Rep 1	MIF4G domain containing protein, putative, expressed	LOC_Os03g22570.1|13103.m02719|protein,LOC_Os03g22570.2|13103.m02718|protein	98980.4	1	8	10	12	6.08e-05	0.0945	LHIFPTNK	0.834	24.2	30.3	24.2
Rep 1	MIF4G domain containing protein, putative, expressed	LOC_Os03g22570.1|13103.m02719|protein,LOC_Os03g22570.2|13103.m02718|protein	98980.4	1	8	10	12	6.08e-05	0.0945	LPPISADGDVPNLR	0.95	52.1	30.9	42.4
Rep 1	MIF4G domain containing protein, putative, expressed	LOC_Os03g22570.1|13103.m02719|protein,LOC_Os03g22570.2|13103.m02718|protein	98980.4	1	8	10	12	6.08e-05	0.0945	SFVEVLTER	0.829	25	30.9	25
Rep 1	MIF4G domain containing protein, putative, expressed	LOC_Os03g22570.1|13103.m02719|protein,LOC_Os03g22570.2|13103.m02718|protein	98980.4	1	8	10	12	6.08e-05	0.0945	SIIEIVDGQPVPSENPGR	0.95	54	31.6	54
Rep 1	MIF4G domain containing protein, putative, expressed	LOC_Os03g22570.1|13103.m02719|protein,LOC_Os03g22570.2|13103.m02718|protein	98980.4	1	8	10	12	6.08e-05	0.0945	VFVQEVLER	0.946	33.6	30.2	26.9
Rep 1	alpha-mannosidase 2, putative, expressed	LOC_Os06g13650.1|13106.m01505|protein,LOC_Os06g13650.2|13106.m01506|protein,LOC_Os06g13650.3|13106.m01507|protein	134366	0.5	1	1	1	5.07e-06	0.0101	AVEVLLGDIHDR	0.95	38.9	32.3	35.4
Rep 1	Papain family cysteine protease domain containing protein, expressed	LOC_Os05g24550.1|13105.m02510|protein,LOC_Os05g24550.2|13105.m02506|protein,LOC_Os05g24550.3|13105.m02509|protein,LOC_Os05g24550.4|13105.m02505|protein,LOC_Os05g24550.5|13105.m02507|protein,LOC_Os05g24550.6|13105.m02508|protein	48210.7	0.5	1	1	1	5.07e-06	0.0438	GTNECGIEEDVVAGMPSTK	0.95	59.9	28.7	59.9
Rep 1	vacuolar-sorting receptor precursor, putative, expressed	LOC_Os10g20630.1|13110.m01696|protein	70027	0.995	3	4	4	2.03e-05	0.0745	DGEMVNVNLDWR	0.535	13.7	27.2	10.3
Rep 1	vacuolar-sorting receptor precursor, putative, expressed	LOC_Os10g20630.1|13110.m01696|protein	70027	0.995	3	4	4	2.03e-05	0.0745	DNADACEAYDGDR	0.778	17.2	25	17.2
Rep 1	vacuolar-sorting receptor precursor, putative, expressed	LOC_Os10g20630.1|13110.m01696|protein	70027	0.995	3	4	4	2.03e-05	0.0745	GDVTILPTLVVNNR	0.95	46.5	29.8	46.5
Rep 1	vacuolar-sorting receptor precursor, putative, expressed	LOC_Os10g20630.1|13110.m01696|protein	70027	0.995	3	4	4	2.03e-05	0.0745	SYMDSEIR	0.857	20.4	25	20.4
Rep 1	vacuolar protein sorting-associated protein 52, putative, expressed	LOC_Os03g30460.1|13103.m03486|protein	80107.1	0.118	1	1	1	5.07e-06	0.0157	ASVSDVEPLVK	0.718	23.6	32.9	20.6
Rep 1	HEAT repeat family protein, putative, expressed	LOC_Os11g04220.1|13111.m00370|protein	199666	0.999	3	3	3	1.52e-05	0.0187	EASCLALADIIQGR	0.95	49.7	32	49.7
Rep 1	HEAT repeat family protein, putative, expressed	LOC_Os11g04220.1|13111.m00370|protein	199666	0.999	3	3	3	1.52e-05	0.0187	FSGELAELCESEK	0.95	38.5	30.8	36.9
Rep 1	HEAT repeat family protein, putative, expressed	LOC_Os11g04220.1|13111.m00370|protein	199666	0.999	3	3	3	1.52e-05	0.0187	LAPLLAR	0.634	13.4	25	0
Rep 1	enoyl-CoA hydratase/isomerase family protein, putative, expressed	LOC_Os06g39344.1|13106.m04077|protein,LOC_Os06g39344.2|13106.m04079|protein	46884.7	0.999	4	4	4	2.03e-05	0.0714	CVLVESSSPR	0.865	25.6	29.7	25.6
Rep 1	enoyl-CoA hydratase/isomerase family protein, putative, expressed	LOC_Os06g39344.1|13106.m04077|protein,LOC_Os06g39344.2|13106.m04079|protein	46884.7	0.999	4	4	4	2.03e-05	0.0714	DVESLLTK	0.894	27	30.1	14.4
Rep 1	enoyl-CoA hydratase/isomerase family protein, putative, expressed	LOC_Os06g39344.1|13106.m04077|protein,LOC_Os06g39344.2|13106.m04079|protein	46884.7	0.999	4	4	4	2.03e-05	0.0714	IITER	0.547	15.1	28.4	0
Rep 1	enoyl-CoA hydratase/isomerase family protein, putative, expressed	LOC_Os06g39344.1|13106.m04077|protein,LOC_Os06g39344.2|13106.m04079|protein	46884.7	0.999	4	4	4	2.03e-05	0.0714	NDFVEGVR	0.851	25.2	30.1	17
Rep 1	receptor-like protein kinase precursor, putative, expressed	LOC_Os03g21730.1|13103.m02611|protein	102822	0.991	3	3	3	1.52e-05	0.0319	DVSLANNAFSGDVPR	0.95	49.2	31.2	49.2
Rep 1	receptor-like protein kinase precursor, putative, expressed	LOC_Os03g21730.1|13103.m02611|protein	102822	0.991	3	3	3	1.52e-05	0.0319	SLEVLDLTANR	0.599	19.8	32.1	15.6
Rep 1	receptor-like protein kinase precursor, putative, expressed	LOC_Os03g21730.1|13103.m02611|protein	102822	0.991	3	3	3	1.52e-05	0.0319	SLNLR	0.576	20	32.7	0
Rep 1	actin, putative, expressed	LOC_Os08g04280.1|13108.m00405|protein,LOC_Os08g04280.2|13108.m00404|protein	54126.5	0.998	3	3	3	1.52e-05	0.104	CDVDIR	0.918	27.1	27.2	0
Rep 1	actin, putative, expressed	LOC_Os08g04280.1|13108.m00405|protein,LOC_Os08g04280.2|13108.m00404|protein	54126.5	0.998	3	3	3	1.52e-05	0.104	LLINPEEHPMLIAEPSTNTGQQR	0.876	28.4	32.5	28.4
Rep 1	actin, putative, expressed	LOC_Os08g04280.1|13108.m00405|protein,LOC_Os08g04280.2|13108.m00404|protein	54126.5	0.998	3	3	3	1.52e-05	0.104	MVIDSVNR	0.693	19.1	29.3	16.8
Rep 1	actin, putative, expressed	LOC_Os08g04280.1|13108.m00405|protein,LOC_Os08g04280.2|13108.m00404|protein	54126.5	0.998	3	3	3	1.52e-05	0.104	VVDLDLPNTTESYK	0.95	39	32.3	39
Rep 1	ligatin, putative, expressed	LOC_Os02g35160.1|13102.m03815|protein	66953.1	0.999	4	4	4	2.03e-05	0.073	DLGSTFLNR	0.515	14.3	28.1	10.6
Rep 1	ligatin, putative, expressed	LOC_Os02g35160.1|13102.m03815|protein	66953.1	0.999	4	4	4	2.03e-05	0.073	DSLWDSADGR	0.879	21.7	25	21.7
Rep 1	ligatin, putative, expressed	LOC_Os02g35160.1|13102.m03815|protein	66953.1	0.999	4	4	4	2.03e-05	0.073	LPEDNATEEPTEER	0.551	13.3	26.5	9.65
Rep 1	ligatin, putative, expressed	LOC_Os02g35160.1|13102.m03815|protein	66953.1	0.999	4	4	4	2.03e-05	0.073	VPDLLPAFTLK	0.95	31.6	27.3	29.5
Rep 1	DnaK family protein, putative, expressed	LOC_Os02g53420.1|13102.m06103|protein	72899.1	1	5	11	14	7.09e-05	0.262	AVITVPAYFNDAQR	0.95	44	31.1	17.5
Rep 1	DnaK family protein, putative, expressed	LOC_Os02g53420.1|13102.m06103|protein	72899.1	1	5	11	14	7.09e-05	0.262	ETAESYLGK	0.95	36.1	31.4	36.1
Rep 1	DnaK family protein, putative, expressed	LOC_Os02g53420.1|13102.m06103|protein	72899.1	1	5	11	14	7.09e-05	0.262	EVDEVLLVGGMTR	0.95	37	31.1	18.8
Rep 1	DnaK family protein, putative, expressed	LOC_Os02g53420.1|13102.m06103|protein	72899.1	1	5	11	14	7.09e-05	0.262	GVNPDEAVAMGAAIQGGILR	0.95	82.2	31.8	82.2
Rep 1	DnaK family protein, putative, expressed	LOC_Os02g53420.1|13102.m06103|protein	72899.1	1	5	11	14	7.09e-05	0.262	HLNITLTR	0.929	28.9	29.1	22
Rep 1	DnaK family protein, putative, expressed	LOC_Os02g53420.1|13102.m06103|protein	72899.1	1	5	11	14	7.09e-05	0.262	IINEPTAAALSYGTNNK	0.95	51	31	0
Rep 1	DnaK family protein, putative, expressed	LOC_Os02g53420.1|13102.m06103|protein	72899.1	1	5	11	14	7.09e-05	0.262	MKETAESYLGK	0.863	27.6	32.3	27.2
Rep 1	DnaK family protein, putative, expressed	LOC_Os02g53420.1|13102.m06103|protein	72899.1	1	5	11	14	7.09e-05	0.262	QAVTNPQNTFFGTK	0.939	32.3	31.4	32.3
Rep 1	DnaK family protein, putative, expressed	LOC_Os02g53420.1|13102.m06103|protein	72899.1	1	5	11	14	7.09e-05	0.262	QYSPSQIGAFVLTK	0.95	38.4	30.4	38.2
Rep 1	DnaK family protein, putative, expressed	LOC_Os02g53420.1|13102.m06103|protein	72899.1	1	5	11	14	7.09e-05	0.262	SEAIDLAK	0.649	22.6	33.4	1.78
Rep 1	DnaK family protein, putative, expressed	LOC_Os02g53420.1|13102.m06103|protein	72899.1	1	5	11	14	7.09e-05	0.262	SQVFSTAADNQTQVGIR	0.95	94.3	31.5	94.3
Rep 1	DnaK family protein, putative, expressed	LOC_Os02g53420.1|13102.m06103|protein	72899.1	1	5	11	14	7.09e-05	0.262	SSGGLSEAEIQK	0.95	42.9	31.1	31.2
Rep 1	DnaK family protein, putative, expressed	LOC_Os02g53420.1|13102.m06103|protein	72899.1	1	5	11	14	7.09e-05	0.262	SVMTSDDIEK	0.95	48.5	30.7	39.7
Rep 1	DnaK family protein, putative, expressed	LOC_Os02g53420.1|13102.m06103|protein	72899.1	1	5	11	14	7.09e-05	0.262	VIENSEGTR	0.95	34.9	29.9	33.5
Rep 1	DnaK family protein, putative, expressed	LOC_Os02g53420.1|13102.m06103|protein	72899.1	1	5	11	14	7.09e-05	0.262	VQEIVSEIFGK	0.561	17.6	29.9	5.15
Rep 1	ruvB-like, putative, expressed	LOC_Os01g62040.1|13101.m06631|protein	49670.3	1	4	6	8	4.05e-05	0.0945	ALESPLSPIVILATNR	0.95	56.5	29.5	56.5
Rep 1	ruvB-like, putative, expressed	LOC_Os01g62040.1|13101.m06631|protein	49670.3	1	4	6	8	4.05e-05	0.0945	EAAGLVVDMIR	0.95	57.5	30.3	44.2
Rep 1	ruvB-like, putative, expressed	LOC_Os01g62040.1|13101.m06631|protein	49670.3	1	4	6	8	4.05e-05	0.0945	LDPTIYDALIK	0.95	32.1	28.8	22.7
Rep 1	ruvB-like, putative, expressed	LOC_Os01g62040.1|13101.m06631|protein	49670.3	1	4	6	8	4.05e-05	0.0945	LVIIR	0.627	13.3	25	0
Rep 1	60S ribosomal protein L27-3, putative, expressed	LOC_Os02g18380.1|13102.m02062|protein	15579.2	1	7	10	14	7.09e-05	0.482	AVILLQGR	0.88	27.7	30.9	27.7
Rep 1	60S ribosomal protein L27-3, putative, expressed	LOC_Os02g18380.1|13102.m02062|protein	15579.2	1	7	10	14	7.09e-05	0.482	AVIVR	0.773	17	25	0
Rep 1	60S ribosomal protein L27-3, putative, expressed	LOC_Os02g18380.1|13102.m02062|protein	15579.2	1	7	10	14	7.09e-05	0.482	DRPYGHCLVAGLAK	0.67	21.7	32	21.7
Rep 1	60S ribosomal protein L27-3, putative, expressed	LOC_Os02g18380.1|13102.m02062|protein	15579.2	1	7	10	14	7.09e-05	0.482	DVASGGPDALATR	0.95	60.8	30.4	60.8
Rep 1	60S ribosomal protein L27-3, putative, expressed	LOC_Os02g18380.1|13102.m02062|protein	15579.2	1	7	10	14	7.09e-05	0.482	LVNFTHIMPTR	0.937	33.1	32.4	0
Rep 1	60S ribosomal protein L27-3, putative, expressed	LOC_Os02g18380.1|13102.m02062|protein	15579.2	1	7	10	14	7.09e-05	0.482	VFEEGTR	0.845	21.9	27	21.9
Rep 1	60S ribosomal protein L27-3, putative, expressed	LOC_Os02g18380.1|13102.m02062|protein	15579.2	1	7	10	14	7.09e-05	0.482	YTLDVDFK	0.95	34	30.4	34
Rep 1	ribonucleoside-diphosphate reductase large subunit, putative, expressed	LOC_Os06g07210.1|13106.m00751|protein	91587.7	1	6	6	6	3.04e-05	0.0909	EGPYETYEGSPVSK	0.9	27.8	30.5	27.8
Rep 1	ribonucleoside-diphosphate reductase large subunit, putative, expressed	LOC_Os06g07210.1|13106.m00751|protein	91587.7	1	6	6	6	3.04e-05	0.0909	GTNGTSNGIVPMLR	0.949	32.7	30.4	32.2
Rep 1	ribonucleoside-diphosphate reductase large subunit, putative, expressed	LOC_Os06g07210.1|13106.m00751|protein	91587.7	1	6	6	6	3.04e-05	0.0909	IIDINYYPVETAK	0.831	24.3	30.4	24.3
Rep 1	ribonucleoside-diphosphate reductase large subunit, putative, expressed	LOC_Os06g07210.1|13106.m00751|protein	91587.7	1	6	6	6	3.04e-05	0.0909	IIYEDGSVQK	0.95	37.8	31.1	37.8
Rep 1	ribonucleoside-diphosphate reductase large subunit, putative, expressed	LOC_Os06g07210.1|13106.m00751|protein	91587.7	1	6	6	6	3.04e-05	0.0909	LAEVTSTVTYNLNK	0.95	39.9	30.4	39.9
Rep 1	ribonucleoside-diphosphate reductase large subunit, putative, expressed	LOC_Os06g07210.1|13106.m00751|protein	91587.7	1	6	6	6	3.04e-05	0.0909	TLVDMAVDR	0.926	30.5	29.8	28.7
Rep 1	fasciclin-like arabinogalactan protein, putative, expressed	LOC_Os04g48490.1|13104.m04938|protein	44537.1	1	10	16	26	0.000132	0.267	ALTLFAPNDDAFQAK	0.935	33.4	32.9	31.6
Rep 1	fasciclin-like arabinogalactan protein, putative, expressed	LOC_Os04g48490.1|13104.m04938|protein	44537.1	1	10	16	26	0.000132	0.267	GDDVSMDTGMDK	0.95	50	25	38.2
Rep 1	fasciclin-like arabinogalactan protein, putative, expressed	LOC_Os04g48490.1|13104.m04938|protein	44537.1	1	10	16	26	0.000132	0.267	GHIQTLASTGAGK	0.95	45.4	30.7	45.4
Rep 1	fasciclin-like arabinogalactan protein, putative, expressed	LOC_Os04g48490.1|13104.m04938|protein	44537.1	1	10	16	26	0.000132	0.267	GLPDLSK	0.658	21.5	32.6	16.4
Rep 1	fasciclin-like arabinogalactan protein, putative, expressed	LOC_Os04g48490.1|13104.m04938|protein	44537.1	1	10	16	26	0.000132	0.267	LIVSSGVMK	0.924	29.4	30.1	29.4
Rep 1	fasciclin-like arabinogalactan protein, putative, expressed	LOC_Os04g48490.1|13104.m04938|protein	44537.1	1	10	16	26	0.000132	0.267	LLTLLDYYDTK	0.95	49.9	33.2	49
Rep 1	fasciclin-like arabinogalactan protein, putative, expressed	LOC_Os04g48490.1|13104.m04938|protein	44537.1	1	10	16	26	0.000132	0.267	LTSAELVTLLQYHALPQYAPK	0.543	15.5	29.8	12.2
Rep 1	fasciclin-like arabinogalactan protein, putative, expressed	LOC_Os04g48490.1|13104.m04938|protein	44537.1	1	10	16	26	0.000132	0.267	VCDEINSR	0.775	19.2	27.1	19.2
Rep 1	fasciclin-like arabinogalactan protein, putative, expressed	LOC_Os04g48490.1|13104.m04938|protein	44537.1	1	10	16	26	0.000132	0.267	VGFASAAPGSK	0.95	36.8	32.3	36.8
Rep 1	fasciclin-like arabinogalactan protein, putative, expressed	LOC_Os04g48490.1|13104.m04938|protein	44537.1	1	10	16	26	0.000132	0.267	YDLSVVTK	0.95	41.2	30.1	33.6
Rep 1	GYF domain containing protein, putative, expressed	LOC_Os07g04530.1|13107.m00393|protein	189542	0.255	1	1	1	5.07e-06	0.00345	LLDIYR	0.866	22.3	26.3	0
Rep 1	transposon protein, putative, unclassified	LOC_Os02g58170.1|13102.m06736|protein	96943	0.978	2	2	2	1.01e-05	0.0268	LASVVPPEGVVAR	0.562	18.9	31.8	12.4
Rep 1	transposon protein, putative, unclassified	LOC_Os02g58170.1|13102.m06736|protein	96943	0.978	2	2	2	1.01e-05	0.0268	LVHLFCVVPR	0.95	33.6	30.8	31.6
Rep 1	beta-amylase, putative, expressed	LOC_Os03g04770.1|13103.m00497|protein	60756.4	0.99	2	3	3	1.52e-05	0.0467	ESGVGLAGENALPR	0.95	97	32.2	91.9
Rep 1	beta-amylase, putative, expressed	LOC_Os03g04770.1|13103.m00497|protein	60756.4	0.99	2	3	3	1.52e-05	0.0467	YPSYPESNGTWR	0.806	18.1	25	18.1
Rep 1	tubulin/FtsZ domain containing protein, putative, expressed	LOC_Os03g01530.1|13103.m00073|protein	50182.3	0.999	3	3	6	3.04e-05	0.515	ALTVPELTQQMWDAK	0.95	54.8	32.3	53.8
Rep 1	tubulin/FtsZ domain containing protein, putative, expressed	LOC_Os03g01530.1|13103.m00073|protein	50182.3	0.999	3	3	6	3.04e-05	0.515	AVLMDLEPGTMDSVR	0.95	64	30.6	64
Rep 1	tubulin/FtsZ domain containing protein, putative, expressed	LOC_Os03g01530.1|13103.m00073|protein	50182.3	0.999	3	3	6	3.04e-05	0.515	EILHIQGGQCGNQIGAK	0.95	57	32.2	57
Rep 1	tubulin/FtsZ domain containing protein, putative, expressed	LOC_Os03g01530.1|13103.m00073|protein	50182.3	0.999	3	3	6	3.04e-05	0.515	EVDEQMLNVQNK	0.95	65	31.4	0
Rep 1	tubulin/FtsZ domain containing protein, putative, expressed	LOC_Os03g01530.1|13103.m00073|protein	50182.3	0.999	3	3	6	3.04e-05	0.515	FPGQLNSDLR	0.851	27.8	32.6	24.4
Rep 1	tubulin/FtsZ domain containing protein, putative, expressed	LOC_Os03g01530.1|13103.m00073|protein	50182.3	0.999	3	3	6	3.04e-05	0.515	FPGQLNSDLRK	0.905	29.7	31.3	29.7
Rep 1	tubulin/FtsZ domain containing protein, putative, expressed	LOC_Os03g01530.1|13103.m00073|protein	50182.3	0.999	3	3	6	3.04e-05	0.515	FWEVVCAEHGIDATGR	0.95	48.4	28.6	48.4
Rep 1	tubulin/FtsZ domain containing protein, putative, expressed	LOC_Os03g01530.1|13103.m00073|protein	50182.3	0.999	3	3	6	3.04e-05	0.515	GHYTEGAELIDAVLDVVR	0.913	30.7	31.5	30.7
Rep 1	tubulin/FtsZ domain containing protein, putative, expressed	LOC_Os03g01530.1|13103.m00073|protein	50182.3	0.999	3	3	6	3.04e-05	0.515	IREEYPDR	0.808	23.5	30.4	13.1
Rep 1	tubulin/FtsZ domain containing protein, putative, expressed	LOC_Os03g01530.1|13103.m00073|protein	50182.3	0.999	3	3	6	3.04e-05	0.515	KLAVNLIPFPR	0.95	34.3	29.8	34.1
Rep 1	tubulin/FtsZ domain containing protein, putative, expressed	LOC_Os03g01530.1|13103.m00073|protein	50182.3	0.999	3	3	6	3.04e-05	0.515	LAVNLIPFPR	0.95	55.2	26.6	43.7
Rep 1	tubulin/FtsZ domain containing protein, putative, expressed	LOC_Os03g01530.1|13103.m00073|protein	50182.3	0.999	3	3	6	3.04e-05	0.515	LHFFMVGFAPLTSR	0.95	50.7	32	50.1
Rep 1	tubulin/FtsZ domain containing protein, putative, expressed	LOC_Os03g01530.1|13103.m00073|protein	50182.3	0.999	3	3	6	3.04e-05	0.515	MASTFIGNSTSIQEMFR	0.95	66.8	29.3	66.6
Rep 1	tubulin/FtsZ domain containing protein, putative, expressed	LOC_Os03g01530.1|13103.m00073|protein	50182.3	0.999	3	3	6	3.04e-05	0.515	MMLTFSVFPSPK	0.95	48.2	31.1	40.6
Rep 1	tubulin/FtsZ domain containing protein, putative, expressed	LOC_Os03g01530.1|13103.m00073|protein	50182.3	0.999	3	3	6	3.04e-05	0.515	NMMCAADPR	0.95	38	25	34.7
Rep 1	tubulin/FtsZ domain containing protein, putative, expressed	LOC_Os03g01530.1|13103.m00073|protein	50182.3	0.999	3	3	6	3.04e-05	0.515	NSSYFVEWIPNNVK	0.909	29.8	31.8	29.8
Rep 1	tubulin/FtsZ domain containing protein, putative, expressed	LOC_Os03g01530.1|13103.m00073|protein	50182.3	0.999	3	3	6	3.04e-05	0.515	VNVYYNEASCGR	0.95	49.4	26.5	49.4
Rep 1	tubulin/FtsZ domain containing protein, putative, expressed	LOC_Os03g01530.1|13103.m00073|protein	50182.3	0.999	3	3	6	3.04e-05	0.515	VSEQFTAMFR	0.95	45.3	28.5	45.3
Rep 1	tubulin/FtsZ domain containing protein, putative, expressed	LOC_Os03g01530.1|13103.m00073|protein	50182.3	0.999	3	3	6	3.04e-05	0.515	YDGDSDLQLER	0.822	20.9	27.2	20.9
Rep 1	tubulin/FtsZ domain containing protein, putative, expressed	LOC_Os03g01530.1|13103.m00073|protein	50182.3	0.999	3	3	6	3.04e-05	0.515	YLTASAMFR	0.95	45.2	29.6	38.8
Rep 1	ATP synthase F1, delta subunit family protein, putative, expressed	LOC_Os06g43850.1|13106.m04596|protein	25066.4	1	8	11	16	8.11e-05	0.418	AITEIFAEAGFSDVTK	0.95	54.1	33.9	54.1
Rep 1	ATP synthase F1, delta subunit family protein, putative, expressed	LOC_Os06g43850.1|13106.m04596|protein	25066.4	1	8	11	16	8.11e-05	0.418	DVVEASK	0.95	36.8	31.6	17.3
Rep 1	ATP synthase F1, delta subunit family protein, putative, expressed	LOC_Os06g43850.1|13106.m04596|protein	25066.4	1	8	11	16	8.11e-05	0.418	ETLQDILGK	0.787	23.7	31.2	17.8
Rep 1	ATP synthase F1, delta subunit family protein, putative, expressed	LOC_Os06g43850.1|13106.m04596|protein	25066.4	1	8	11	16	8.11e-05	0.418	FVDLTMAHK	0.95	36.3	31.5	36.3
Rep 1	ATP synthase F1, delta subunit family protein, putative, expressed	LOC_Os06g43850.1|13106.m04596|protein	25066.4	1	8	11	16	8.11e-05	0.418	NFLAVLADNGR	0.95	69	30.4	61.5
Rep 1	ATP synthase F1, delta subunit family protein, putative, expressed	LOC_Os06g43850.1|13106.m04596|protein	25066.4	1	8	11	16	8.11e-05	0.418	SPLFSQFIK	0.513	17.3	30.3	13.2
Rep 1	ATP synthase F1, delta subunit family protein, putative, expressed	LOC_Os06g43850.1|13106.m04596|protein	25066.4	1	8	11	16	8.11e-05	0.418	TVIPLPEKEEK	0.541	14.7	27.2	14.4
Rep 1	ATP synthase F1, delta subunit family protein, putative, expressed	LOC_Os06g43850.1|13106.m04596|protein	25066.4	1	8	11	16	8.11e-05	0.418	VPEALYGGTGNYASALFLTAAK	0.95	37.7	33.2	30.9
Rep 1	PPR repeat domain containing protein, putative, expressed	LOC_Os07g40800.1|13107.m04245|protein	68723.3	1	4	4	5	2.53e-05	0.0658	AYETFEAIK	0.948	32.3	30.1	26
Rep 1	PPR repeat domain containing protein, putative, expressed	LOC_Os07g40800.1|13107.m04245|protein	68723.3	1	4	4	5	2.53e-05	0.0658	ESDFDSDEK	0.934	26.4	26.1	26.4
Rep 1	PPR repeat domain containing protein, putative, expressed	LOC_Os07g40800.1|13107.m04245|protein	68723.3	1	4	4	5	2.53e-05	0.0658	LDTLASVIEK	0.95	37.1	29.1	26.3
Rep 1	PPR repeat domain containing protein, putative, expressed	LOC_Os07g40800.1|13107.m04245|protein	68723.3	1	4	4	5	2.53e-05	0.0658	SMVQAQEADGAEK	0.91	28.7	30.6	28.7
Rep 1	nucleolar protein NOP5-1, putative	LOC_Os03g22740.1|13103.m02743|protein	62634.9	1	7	7	8	4.05e-05	0.16	EFTTSDSAR	0.755	16.4	25	14.4
Rep 1	nucleolar protein NOP5-1, putative	LOC_Os03g22740.1|13103.m02743|protein	62634.9	1	7	7	8	4.05e-05	0.16	ESEEPPVATTEGEK	0.95	44.9	29.8	44.5
Rep 1	nucleolar protein NOP5-1, putative	LOC_Os03g22740.1|13103.m02743|protein	62634.9	1	7	7	8	4.05e-05	0.16	IEVYEK	0.646	19.9	31.2	10
Rep 1	nucleolar protein NOP5-1, putative	LOC_Os03g22740.1|13103.m02743|protein	62634.9	1	7	7	8	4.05e-05	0.16	LIAHGGSLVNLAK	0.95	42.6	28.8	41
Rep 1	nucleolar protein NOP5-1, putative	LOC_Os03g22740.1|13103.m02743|protein	62634.9	1	7	7	8	4.05e-05	0.16	QPGSTIQILGAEK	0.896	28.5	30.6	27.2
Rep 1	nucleolar protein NOP5-1, putative	LOC_Os03g22740.1|13103.m02743|protein	62634.9	1	7	7	8	4.05e-05	0.16	TYNPAADLVLGQSTEETPK	0.95	44.4	33.3	44.4
Rep 1	nucleolar protein NOP5-1, putative	LOC_Os03g22740.1|13103.m02743|protein	62634.9	1	7	7	8	4.05e-05	0.16	YDALGDGEDNSIGLESR	0.95	56.5	26.2	56.5
Rep 1	protein-L-isoaspartate O-methyltransferase, putative, expressed	LOC_Os04g40540.1|13104.m03949|protein,LOC_Os04g40540.3|13104.m03948|protein	30539	0.983	2	2	2	1.01e-05	0.105	AVGIEHIPELVAASTENVQR	0.95	40.1	32.1	40.1
Rep 1	protein-L-isoaspartate O-methyltransferase, putative, expressed	LOC_Os04g40540.1|13104.m03949|protein,LOC_Os04g40540.3|13104.m03948|protein	30539	0.983	2	2	2	1.01e-05	0.105	VAEVMESIDR	0.657	18.1	29.2	13.2
Rep 1	WD domain, G-beta repeat domain containing protein, expressed	LOC_Os02g49090.1|13102.m05555|protein	144619	1	5	7	8	4.05e-05	0.0403	CSASAVADSIQK	0.95	36.5	30.9	36.5
Rep 1	WD domain, G-beta repeat domain containing protein, expressed	LOC_Os02g49090.1|13102.m05555|protein	144619	1	5	7	8	4.05e-05	0.0403	EISSLGPVIAR	0.95	45.3	30.6	43.8
Rep 1	WD domain, G-beta repeat domain containing protein, expressed	LOC_Os02g49090.1|13102.m05555|protein	144619	1	5	7	8	4.05e-05	0.0403	LEATVAR	0.804	24.3	31.2	7.68
Rep 1	WD domain, G-beta repeat domain containing protein, expressed	LOC_Os02g49090.1|13102.m05555|protein	144619	1	5	7	8	4.05e-05	0.0403	VTDMAFFAEDVHR	0.95	67.9	27.3	67.9
Rep 1	WD domain, G-beta repeat domain containing protein, expressed	LOC_Os02g49090.1|13102.m05555|protein	144619	1	5	7	8	4.05e-05	0.0403	YTSDPGLVLGR	0.789	22.6	30	22.6
Rep 1	expressed protein	LOC_Os04g42370.1|13104.m04178|protein	129376	1	4	4	4	2.03e-05	0.0396	DYAALVAR	0.922	28.8	28.6	11
Rep 1	expressed protein	LOC_Os04g42370.1|13104.m04178|protein	129376	1	4	4	4	2.03e-05	0.0396	EVSDLLMGAADGAK	0.942	33.2	31.9	33.2
Rep 1	expressed protein	LOC_Os04g42370.1|13104.m04178|protein	129376	1	4	4	4	2.03e-05	0.0396	TPLDSQSSLGSEEVIK	0.95	42.5	32.4	42.5
Rep 1	expressed protein	LOC_Os04g42370.1|13104.m04178|protein	129376	1	4	4	4	2.03e-05	0.0396	VLIPLEHFK	0.95	32.3	26	19.4
Rep 1	CGMC_MAPKCMGC_2_ERK.14 - CGMC includes CDA, MAPK, GSK3, and CLKC kinases, expressed	LOC_Os10g38950.1|13110.m03549|protein	42774.4	0.08	1	1	1	5.07e-06	0.0319	NMSAGAVDLLEK	0.622	21.2	32.5	16.5
Rep 1	transposon protein, putative, CACTA, En/Spm sub-class, expressed	LOC_Os11g45590.1|13111.m04554|protein,LOC_Os11g45590.2|13111.m04556|protein,LOC_Os11g45590.3|13111.m04555|protein	61447.1	0.994	2	3	3	1.52e-05	0.0419	ELLESFGPLR	0.95	35.9	30.3	30.5
Rep 1	transposon protein, putative, CACTA, En/Spm sub-class, expressed	LOC_Os11g45590.1|13111.m04554|protein,LOC_Os11g45590.2|13111.m04556|protein,LOC_Os11g45590.3|13111.m04555|protein	61447.1	0.994	2	3	3	1.52e-05	0.0419	VFLEYADVDGATK	0.875	27.7	31.9	22.3
Rep 1	cytochrome P450 71D10, putative, expressed	LOC_Os02g09250.1|13102.m01016|protein	57653.9	1	8	9	9	4.56e-05	0.184	ECQETCNIMGYDVPK	0.95	46	28.1	46
Rep 1	cytochrome P450 71D10, putative, expressed	LOC_Os02g09250.1|13102.m01016|protein	57653.9	1	8	9	9	4.56e-05	0.184	EGGLEVPLTMGVIK	0.9	27.8	30.5	19.1
Rep 1	cytochrome P450 71D10, putative, expressed	LOC_Os02g09250.1|13102.m01016|protein	57653.9	1	8	9	9	4.56e-05	0.184	FEDSTVDFK	0.714	20.6	30.3	11.9
Rep 1	cytochrome P450 71D10, putative, expressed	LOC_Os02g09250.1|13102.m01016|protein	57653.9	1	8	9	9	4.56e-05	0.184	GTDFEFIPFGAGR	0.893	28.2	30.5	0
Rep 1	cytochrome P450 71D10, putative, expressed	LOC_Os02g09250.1|13102.m01016|protein	57653.9	1	8	9	9	4.56e-05	0.184	GTNVLVNVWAICR	0.95	56.2	32.6	56.2
Rep 1	cytochrome P450 71D10, putative, expressed	LOC_Os02g09250.1|13102.m01016|protein	57653.9	1	8	9	9	4.56e-05	0.184	LHPVVPLLLPR	0.874	24.8	29	20.1
Rep 1	cytochrome P450 71D10, putative, expressed	LOC_Os02g09250.1|13102.m01016|protein	57653.9	1	8	9	9	4.56e-05	0.184	LVVAVATAATR	0.756	18	26.5	0
Rep 1	cytochrome P450 71D10, putative, expressed	LOC_Os02g09250.1|13102.m01016|protein	57653.9	1	8	9	9	4.56e-05	0.184	NFELMDYALK	0.95	34.2	30.6	25.1
Rep 1	heavy metal-associated domain containing protein, expressed	LOC_Os04g17100.1|13104.m01550|protein	17219.1	0.999	3	3	4	2.03e-05	0.239	GIVDVVSEFCSVPR	0.95	37.5	31.2	36.5
Rep 1	heavy metal-associated domain containing protein, expressed	LOC_Os04g17100.1|13104.m01550|protein	17219.1	0.999	3	3	4	2.03e-05	0.239	GVSSVEVTAK	0.93	30.3	30.4	22.5
Rep 1	heavy metal-associated domain containing protein, expressed	LOC_Os04g17100.1|13104.m01550|protein	17219.1	0.999	3	3	4	2.03e-05	0.239	NVVSDPSAAPLAR	0.825	25.9	31.9	24.9
Rep 1	STE_MEK_ste7_MAP2K.2 - STE kinases include homologs to sterile 7, sterile 11 and sterile 20 from yeast, expressed	LOC_Os01g32660.1|13101.m03290|protein,LOC_Os01g32660.2|13101.m03293|protein,LOC_Os01g32660.5|13101.m15032|protein	40001	0.993	2	2	2	1.01e-05	0.0789	GIQMNIQEAVR	0.858	27.1	31.7	23
Rep 1	STE_MEK_ste7_MAP2K.2 - STE kinases include homologs to sterile 7, sterile 11 and sterile 20 from yeast, expressed	LOC_Os01g32660.1|13101.m03290|protein,LOC_Os01g32660.2|13101.m03293|protein,LOC_Os01g32660.5|13101.m15032|protein	40001	0.993	2	2	2	1.01e-05	0.0789	ITDFGVSAVLASSMGQR	0.95	51	31.2	51
Rep 1	RNA recognition motif containing protein, putative, expressed	LOC_Os04g53440.1|13104.m05499|protein,LOC_Os04g53440.2|13104.m05498|protein	50381.8	0.961	2	2	2	1.01e-05	0.111	GYGFVK	0.546	14.2	27.5	14.2
Rep 1	RNA recognition motif containing protein, putative, expressed	LOC_Os04g53440.1|13104.m05499|protein,LOC_Os04g53440.2|13104.m05498|protein	50381.8	0.961	2	2	2	1.01e-05	0.111	IPVGK	0.594	13.3	25	7.3
Rep 1	RNA recognition motif containing protein, putative, expressed	LOC_Os04g53440.1|13104.m05499|protein,LOC_Os04g53440.2|13104.m05498|protein	50381.8	0.961	2	2	2	1.01e-05	0.111	VHYPSVK	0.529	17.8	30.5	17.8
Rep 1	RNA recognition motif containing protein, putative, expressed	LOC_Os04g53440.1|13104.m05499|protein,LOC_Os04g53440.2|13104.m05498|protein	50381.8	0.961	2	2	2	1.01e-05	0.111	VPNAQGAQSENDPNNTTIFVGGLDPNVTEDVLK	0.918	31.4	31.6	0
Rep 1	cysteine proteinase inhibitor precursor protein, putative, expressed	LOC_Os01g16430.1|13101.m01838|protein	27268.7	1	10	16	23	0.000117	0.464	AEVVEDFAK	0.95	46.5	31	45.6
Rep 1	cysteine proteinase inhibitor precursor protein, putative, expressed	LOC_Os01g16430.1|13101.m01838|protein	27268.7	1	10	16	23	0.000117	0.464	AKAEVVEDFAK	0.92	30.3	30.2	30.3
Rep 1	cysteine proteinase inhibitor precursor protein, putative, expressed	LOC_Os01g16430.1|13101.m01838|protein	27268.7	1	10	16	23	0.000117	0.464	DVPVHDPVVK	0.924	29.6	30.3	29.6
Rep 1	cysteine proteinase inhibitor precursor protein, putative, expressed	LOC_Os01g16430.1|13101.m01838|protein	27268.7	1	10	16	23	0.000117	0.464	ENALLEFVR	0.95	38.8	28.1	30.4
Rep 1	cysteine proteinase inhibitor precursor protein, putative, expressed	LOC_Os01g16430.1|13101.m01838|protein	27268.7	1	10	16	23	0.000117	0.464	EQVVAGTLHHLTLEALEAGR	0.625	19.9	32.7	10.8
Rep 1	cysteine proteinase inhibitor precursor protein, putative, expressed	LOC_Os01g16430.1|13101.m01838|protein	27268.7	1	10	16	23	0.000117	0.464	FAVDEHNKR	0.681	19.6	31.2	19.6
Rep 1	cysteine proteinase inhibitor precursor protein, putative, expressed	LOC_Os01g16430.1|13101.m01838|protein	27268.7	1	10	16	23	0.000117	0.464	FDILMK	0.52	17.8	30.7	10.9
Rep 1	cysteine proteinase inhibitor precursor protein, putative, expressed	LOC_Os01g16430.1|13101.m01838|protein	27268.7	1	10	16	23	0.000117	0.464	NLEGAFVLNQMQQEHDESSSQ	0.95	46.4	26.1	46.4
Rep 1	cysteine proteinase inhibitor precursor protein, putative, expressed	LOC_Os01g16430.1|13101.m01838|protein	27268.7	1	10	16	23	0.000117	0.464	NTGDATTFTNADLGAK	0.931	31.7	31.7	31.7
Rep 1	cysteine proteinase inhibitor precursor protein, putative, expressed	LOC_Os01g16430.1|13101.m01838|protein	27268.7	1	10	16	23	0.000117	0.464	SNSLFPYELLEIVR	0.579	20.3	32.2	16.9
Rep 1	RNA recognition motif containing protein, putative, expressed	LOC_Os10g30370.1|13110.m02613|protein,LOC_Os10g30370.2|13110.m02614|protein	35824.2	1	3	4	4	2.03e-05	0.142	AAQSLNGQLDIAGR	0.95	65.4	32.1	7.68
Rep 1	RNA recognition motif containing protein, putative, expressed	LOC_Os10g30370.1|13110.m02613|protein,LOC_Os10g30370.2|13110.m02614|protein	35824.2	1	3	4	4	2.03e-05	0.142	LYVGNLHSNITEDQLR	0.95	35.2	31.9	35.2
Rep 1	RNA recognition motif containing protein, putative, expressed	LOC_Os10g30370.1|13110.m02613|protein,LOC_Os10g30370.2|13110.m02614|protein	35824.2	1	3	4	4	2.03e-05	0.142	NLVQSNVASGGIASGGAR	0.844	26.5	31.8	24.5
Rep 1	plasminogen activator inhibitor 1 RNA-binding protein, putative, expressed	LOC_Os01g52390.1|13101.m05481|protein	40427.3	1	5	6	7	3.55e-05	0.132	ALLAFK	0.894	21.9	25	5.56
Rep 1	plasminogen activator inhibitor 1 RNA-binding protein, putative, expressed	LOC_Os01g52390.1|13101.m05481|protein	40427.3	1	5	6	7	3.55e-05	0.132	KGNDEIFIK	0.802	25.1	32.3	25.1
Rep 1	plasminogen activator inhibitor 1 RNA-binding protein, putative, expressed	LOC_Os01g52390.1|13101.m05481|protein	40427.3	1	5	6	7	3.55e-05	0.132	NGEYGDDSERPPR	0.945	26.7	25	26.7
Rep 1	plasminogen activator inhibitor 1 RNA-binding protein, putative, expressed	LOC_Os01g52390.1|13101.m05481|protein	40427.3	1	5	6	7	3.55e-05	0.132	QGEQDDAPTGEK	0.872	25.5	29.9	25.5
Rep 1	plasminogen activator inhibitor 1 RNA-binding protein, putative, expressed	LOC_Os01g52390.1|13101.m05481|protein	40427.3	1	5	6	7	3.55e-05	0.132	VEESAPIAEK	0.949	34.1	31.8	32.7
Rep 1	SWIB/MDM2 domain containing protein, expressed	LOC_Os03g55310.1|13103.m06016|protein	15038.1	0.991	2	3	7	3.55e-05	0.174	LLNPHFVK	0.81	23.1	30	23.1
Rep 1	SWIB/MDM2 domain containing protein, expressed	LOC_Os03g55310.1|13103.m06016|protein	15038.1	0.991	2	3	7	3.55e-05	0.174	LVSPALQAVVGAAEIPR	0.95	68.3	30	68.3
Rep 1	EF hand family protein, putative, expressed	LOC_Os06g51250.1|13106.m05528|protein	128956	0.077	1	1	1	5.07e-06	0.00673	ELTPDIVR	0.614	18	30	17.5
Rep 1	nucleolar protein 5A, putative, expressed	LOC_Os03g22880.1|13103.m02766|protein	61334.1	1	12	15	19	9.63e-05	0.205	ASMGQDLSEVDLMNVK	0.95	42.5	32.3	42.3
Rep 1	nucleolar protein 5A, putative, expressed	LOC_Os03g22880.1|13103.m02766|protein	61334.1	1	12	15	19	9.63e-05	0.205	ASVVDLDR	0.802	23.9	30.8	14.5
Rep 1	nucleolar protein 5A, putative, expressed	LOC_Os03g22880.1|13103.m02766|protein	61334.1	1	12	15	19	9.63e-05	0.205	EVSEDAEPK	0.95	47	29.5	27.1
Rep 1	nucleolar protein 5A, putative, expressed	LOC_Os03g22880.1|13103.m02766|protein	61334.1	1	12	15	19	9.63e-05	0.205	EVVEAAK	0.924	32.3	33.1	18.5
Rep 1	nucleolar protein 5A, putative, expressed	LOC_Os03g22880.1|13103.m02766|protein	61334.1	1	12	15	19	9.63e-05	0.205	IDCYSESATAVFGQK	0.95	51.2	30.8	51.2
Rep 1	nucleolar protein 5A, putative, expressed	LOC_Os03g22880.1|13103.m02766|protein	61334.1	1	12	15	19	9.63e-05	0.205	IVNDNYIYAK	0.794	23.1	30.5	22.4
Rep 1	nucleolar protein 5A, putative, expressed	LOC_Os03g22880.1|13103.m02766|protein	61334.1	1	12	15	19	9.63e-05	0.205	LADLIGDEDK	0.95	35.3	30.7	31
Rep 1	nucleolar protein 5A, putative, expressed	LOC_Os03g22880.1|13103.m02766|protein	61334.1	1	12	15	19	9.63e-05	0.205	LADLIGDEDKAK	0.755	19.2	28.8	19.2
Rep 1	nucleolar protein 5A, putative, expressed	LOC_Os03g22880.1|13103.m02766|protein	61334.1	1	12	15	19	9.63e-05	0.205	LEEEPQEQEK	0.95	37.4	31.2	37.4
Rep 1	nucleolar protein 5A, putative, expressed	LOC_Os03g22880.1|13103.m02766|protein	61334.1	1	12	15	19	9.63e-05	0.205	NLYEYLVTK	0.95	35.2	30.2	28.4
Rep 1	nucleolar protein 5A, putative, expressed	LOC_Os03g22880.1|13103.m02766|protein	61334.1	1	12	15	19	9.63e-05	0.205	VMNLSEYR	0.864	24.8	28.9	23.2
Rep 1	nucleolar protein 5A, putative, expressed	LOC_Os03g22880.1|13103.m02766|protein	61334.1	1	12	15	19	9.63e-05	0.205	YSLGVVEPK	0.95	36	33	21.4
Rep 1	phosphosulfolactate synthase-related protein, putative, expressed	LOC_Os06g46900.1|13106.m04963|protein,LOC_Os06g46900.2|13106.m04964|protein,LOC_Os06g46900.3|13106.m04961|protein	33989.1	1	5	6	7	3.55e-05	0.185	ALGFDTIELNAGSLK	0.95	36.9	32.8	33.7
Rep 1	phosphosulfolactate synthase-related protein, putative, expressed	LOC_Os06g46900.1|13106.m04963|protein,LOC_Os06g46900.2|13106.m04964|protein,LOC_Os06g46900.3|13106.m04961|protein	33989.1	1	5	6	7	3.55e-05	0.185	FDSSDIPPSGDR	0.95	39.4	26.2	39.4
Rep 1	phosphosulfolactate synthase-related protein, putative, expressed	LOC_Os06g46900.1|13106.m04963|protein,LOC_Os06g46900.2|13106.m04964|protein,LOC_Os06g46900.3|13106.m04961|protein	33989.1	1	5	6	7	3.55e-05	0.185	QGPSFFK	0.848	24.2	29.3	24.2
Rep 1	phosphosulfolactate synthase-related protein, putative, expressed	LOC_Os06g46900.1|13106.m04963|protein,LOC_Os06g46900.2|13106.m04964|protein,LOC_Os06g46900.3|13106.m04961|protein	33989.1	1	5	6	7	3.55e-05	0.185	QYVEECK	0.856	26	31	26
Rep 1	phosphosulfolactate synthase-related protein, putative, expressed	LOC_Os06g46900.1|13106.m04963|protein,LOC_Os06g46900.2|13106.m04964|protein,LOC_Os06g46900.3|13106.m04961|protein	33989.1	1	5	6	7	3.55e-05	0.185	VNLFVDHSDVMNLER	0.95	35.4	31.5	35.4
Rep 1	soluble inorganic pyrophosphatase, putative, expressed	LOC_Os02g52940.2|13102.m06037|protein	31781.9	0.998	3	3	4	2.03e-05	0.108	ASLVNDVDDVEK	0.944	33	31.4	33
Rep 1	soluble inorganic pyrophosphatase, putative, expressed	LOC_Os02g52940.2|13102.m06037|protein	31781.9	0.998	3	3	4	2.03e-05	0.108	NIPAGELSLA	0.659	19.4	30.4	15
Rep 1	soluble inorganic pyrophosphatase, putative, expressed	LOC_Os02g52940.2|13102.m06037|protein	31781.9	0.998	3	3	4	2.03e-05	0.108	VFLVDGGGR	0.88	24.9	28.1	24.9
Rep 1	lactate/malate dehydrogenase, putative, expressed	LOC_Os10g33800.1|13110.m02989|protein	35568.7	1	12	28	36	0.000182	0.367	ALGQISEK	0.93	34.7	33.6	29.9
Rep 1	lactate/malate dehydrogenase, putative, expressed	LOC_Os10g33800.1|13110.m02989|protein	35568.7	1	12	28	36	0.000182	0.367	EFAPSIPEK	0.925	32.1	32.7	31.5
Rep 1	lactate/malate dehydrogenase, putative, expressed	LOC_Os10g33800.1|13110.m02989|protein	35568.7	1	12	28	36	0.000182	0.367	GAAIIK	0.82	20.9	27.4	0
Rep 1	lactate/malate dehydrogenase, putative, expressed	LOC_Os10g33800.1|13110.m02989|protein	35568.7	1	12	28	36	0.000182	0.367	KMDATAQELSEEK	0.95	37.5	31.3	34
Rep 1	lactate/malate dehydrogenase, putative, expressed	LOC_Os10g33800.1|13110.m02989|protein	35568.7	1	12	28	36	0.000182	0.367	LNVQVTDVK	0.95	48.5	31	43.3
Rep 1	lactate/malate dehydrogenase, putative, expressed	LOC_Os10g33800.1|13110.m02989|protein	35568.7	1	12	28	36	0.000182	0.367	MDATAQELSEEK	0.95	64.1	30.1	64.1
Rep 1	lactate/malate dehydrogenase, putative, expressed	LOC_Os10g33800.1|13110.m02989|protein	35568.7	1	12	28	36	0.000182	0.367	MELVDAAFPLLK	0.95	51.2	31.1	42.7
Rep 1	lactate/malate dehydrogenase, putative, expressed	LOC_Os10g33800.1|13110.m02989|protein	35568.7	1	12	28	36	0.000182	0.367	NVSIYK	0.86	24.2	28.6	19.7
Rep 1	lactate/malate dehydrogenase, putative, expressed	LOC_Os10g33800.1|13110.m02989|protein	35568.7	1	12	28	36	0.000182	0.367	SQASALEAHAAPNCK	0.95	46.1	31.5	46.1
Rep 1	lactate/malate dehydrogenase, putative, expressed	LOC_Os10g33800.1|13110.m02989|protein	35568.7	1	12	28	36	0.000182	0.367	TLAYSCLN	0.95	39.8	25.3	39.8
Rep 1	lactate/malate dehydrogenase, putative, expressed	LOC_Os10g33800.1|13110.m02989|protein	35568.7	1	12	28	36	0.000182	0.367	VLVTGAAGQIGYALVPMIAR	0.95	84.1	30.8	84.1
Rep 1	lactate/malate dehydrogenase, putative, expressed	LOC_Os10g33800.1|13110.m02989|protein	35568.7	1	12	28	36	0.000182	0.367	VLVVANPANTNALILK	0.95	57	25.3	57
Rep 1	GHMP kinases ATP-binding protein, putative, expressed	LOC_Os04g51880.1|13104.m05301|protein,LOC_Os04g51880.2|13104.m05306|protein,LOC_Os04g51880.4|13104.m05302|protein	46326.6	0.985	2	2	2	1.01e-05	0.0628	ALLCASGCEDASSILR	0.95	40	30.8	38.2
Rep 1	GHMP kinases ATP-binding protein, putative, expressed	LOC_Os04g51880.1|13104.m05301|protein,LOC_Os04g51880.2|13104.m05306|protein,LOC_Os04g51880.4|13104.m05302|protein	46326.6	0.985	2	2	2	1.01e-05	0.0628	VLVCEPGDGAR	0.695	19.1	29.3	19.1
Rep 1	kinase, pfkB family, putative, expressed	LOC_Os02g41590.1|13102.m04590|protein	36993.5	1	8	14	15	7.6e-05	0.346	AGCYAANVIIQR	0.95	53.8	31.4	53.8
Rep 1	kinase, pfkB family, putative, expressed	LOC_Os02g41590.1|13102.m04590|protein	36993.5	1	8	14	15	7.6e-05	0.346	GNVEYIAGGATQNSIR	0.95	86	30.6	86
Rep 1	kinase, pfkB family, putative, expressed	LOC_Os02g41590.1|13102.m04590|protein	36993.5	1	8	14	15	7.6e-05	0.346	IAVITQGADPVVVAEDGQVK	0.95	68.5	32.2	68.5
Rep 1	kinase, pfkB family, putative, expressed	LOC_Os02g41590.1|13102.m04590|protein	36993.5	1	8	14	15	7.6e-05	0.346	LNNAILAEEK	0.929	31	31.2	0
Rep 1	kinase, pfkB family, putative, expressed	LOC_Os02g41590.1|13102.m04590|protein	36993.5	1	8	14	15	7.6e-05	0.346	NAQAAGVTAHYYEDEAAPTGTCAVCVVGGER	0.95	47.1	26.8	47.1
Rep 1	kinase, pfkB family, putative, expressed	LOC_Os02g41590.1|13102.m04590|protein	36993.5	1	8	14	15	7.6e-05	0.346	SIEDSVK	0.876	29.6	33	0
Rep 1	kinase, pfkB family, putative, expressed	LOC_Os02g41590.1|13102.m04590|protein	36993.5	1	8	14	15	7.6e-05	0.346	SLVANLSAANCYK	0.95	44.7	32.3	32.8
Rep 1	kinase, pfkB family, putative, expressed	LOC_Os02g41590.1|13102.m04590|protein	36993.5	1	8	14	15	7.6e-05	0.346	TFPVILLPK	0.95	29	25	28.9
Rep 1	RAL3 - Seed allergenic protein RA5/RA14/RA17 precursor, expressed	LOC_Os07g11360.1|13107.m01171|protein	17567.5	1	3	3	3	1.52e-05	0.282	ELGATEAGHPMAEVFPGCR	0.95	44.7	28.2	44.7
Rep 1	RAL3 - Seed allergenic protein RA5/RA14/RA17 precursor, expressed	LOC_Os07g11360.1|13107.m01171|protein	17567.5	1	3	3	3	1.52e-05	0.282	GAASAADEQVWQDCCR	0.95	73.7	25	73.7
Rep 1	RAL3 - Seed allergenic protein RA5/RA14/RA17 precursor, expressed	LOC_Os07g11360.1|13107.m01171|protein	17567.5	1	3	3	3	1.52e-05	0.282	QLAAVDDGWCR	0.95	31.7	27.4	31.7
Rep 1	peptidyl-prolyl cis-trans isomerase, putative, expressed	LOC_Os09g39780.1|13109.m03999|protein,LOC_Os09g39780.2|13109.m04000|protein	19198.7	1	4	6	7	3.55e-05	0.397	FADENFK	0.888	28.2	30.9	19
Rep 1	peptidyl-prolyl cis-trans isomerase, putative, expressed	LOC_Os09g39780.1|13109.m03999|protein,LOC_Os09g39780.2|13109.m04000|protein	19198.7	1	4	6	7	3.55e-05	0.397	GNGTGGESIYGDR	0.707	15.1	25	0
Rep 1	peptidyl-prolyl cis-trans isomerase, putative, expressed	LOC_Os09g39780.1|13109.m03999|protein,LOC_Os09g39780.2|13109.m04000|protein	19198.7	1	4	6	7	3.55e-05	0.397	HVVFGK	0.905	25.6	27.9	12.5
Rep 1	peptidyl-prolyl cis-trans isomerase, putative, expressed	LOC_Os09g39780.1|13109.m03999|protein,LOC_Os09g39780.2|13109.m04000|protein	19198.7	1	4	6	7	3.55e-05	0.397	IIPNFMCQGGDFTR	0.95	40.3	31.2	40.3
Rep 1	peptidyl-prolyl cis-trans isomerase, putative, expressed	LOC_Os09g39780.1|13109.m03999|protein,LOC_Os09g39780.2|13109.m04000|protein	19198.7	1	4	6	7	3.55e-05	0.397	TAENFR	0.651	15.5	26.7	9.21
Rep 1	peptidyl-prolyl cis-trans isomerase, putative, expressed	LOC_Os09g39780.1|13109.m03999|protein,LOC_Os09g39780.2|13109.m04000|protein	19198.7	1	4	6	7	3.55e-05	0.397	VLIEDCGQLADDHAN	0.95	53.7	26.7	53.7
Rep 1	peptidyl-prolyl cis-trans isomerase, putative, expressed	LOC_Os09g39780.1|13109.m03999|protein,LOC_Os09g39780.2|13109.m04000|protein	19198.7	1	4	6	7	3.55e-05	0.397	VVDGYTVVEK	0.95	46.3	31.3	41.4
Rep 1	expressed protein	LOC_Os07g01320.1|13107.m00041|protein	34344.3	0.968	2	2	2	1.01e-05	0.0563	AVADYIRK	0.707	21.3	31.2	0
Rep 1	expressed protein	LOC_Os07g01320.1|13107.m00041|protein	34344.3	0.968	2	2	2	1.01e-05	0.0563	IITLEGMDR	0.892	26.6	28.9	22.9
Rep 1	eukaryotic translation initiation factor 4G, putative, expressed	LOC_Os07g36940.1|13107.m03794|protein,LOC_Os07g36940.2|13107.m03795|protein	193533	1	7	8	8	4.05e-05	0.0379	AAEYLGR	0.696	18.3	28.5	17
Rep 1	eukaryotic translation initiation factor 4G, putative, expressed	LOC_Os07g36940.1|13107.m03794|protein,LOC_Os07g36940.2|13107.m03795|protein	193533	1	7	8	8	4.05e-05	0.0379	DSIDLR	0.749	21.4	30.1	0
Rep 1	eukaryotic translation initiation factor 4G, putative, expressed	LOC_Os07g36940.1|13107.m03794|protein,LOC_Os07g36940.2|13107.m03795|protein	193533	1	7	8	8	4.05e-05	0.0379	DVCCGVSLMESK	0.95	38.2	28.7	38.2
Rep 1	eukaryotic translation initiation factor 4G, putative, expressed	LOC_Os07g36940.1|13107.m03794|protein,LOC_Os07g36940.2|13107.m03795|protein	193533	1	7	8	8	4.05e-05	0.0379	LKPAEDVVSHR	0.892	27.2	30	27.2
Rep 1	eukaryotic translation initiation factor 4G, putative, expressed	LOC_Os07g36940.1|13107.m03794|protein,LOC_Os07g36940.2|13107.m03795|protein	193533	1	7	8	8	4.05e-05	0.0379	LYSEDDLR	0.84	21.8	27.2	19.7
Rep 1	eukaryotic translation initiation factor 4G, putative, expressed	LOC_Os07g36940.1|13107.m03794|protein,LOC_Os07g36940.2|13107.m03795|protein	193533	1	7	8	8	4.05e-05	0.0379	NLSQEPQSASSAEDLK	0.95	46.7	31.3	42.6
Rep 1	eukaryotic translation initiation factor 4G, putative, expressed	LOC_Os07g36940.1|13107.m03794|protein,LOC_Os07g36940.2|13107.m03795|protein	193533	1	7	8	8	4.05e-05	0.0379	VSDEEEAK	0.838	23.4	29.3	14.8
Rep 1	protein of unknown function DUF1296 domain containing protein, expressed	LOC_Os05g49180.1|13105.m05259|protein	90129.6	0.971	2	2	2	1.01e-05	0.027	DCGMDPDEAVSR	0.777	17.1	25	10.2
Rep 1	protein of unknown function DUF1296 domain containing protein, expressed	LOC_Os05g49180.1|13105.m05259|protein	90129.6	0.971	2	2	2	1.01e-05	0.027	LLSQDTFQEVK	0.871	27.2	31.6	25.2
Rep 1	expressed protein	LOC_Os08g01370.1|13108.m00055|protein	10489.1	1	5	9	25	0.000127	0.542	IAESEPVDLFSDAGR	0.95	41.8	29.6	41.8
Rep 1	expressed protein	LOC_Os08g01370.1|13108.m00055|protein	10489.1	1	5	9	25	0.000127	0.542	KIAESEPVDLFSDAGR	0.95	53.1	31.7	53.1
Rep 1	expressed protein	LOC_Os08g01370.1|13108.m00055|protein	10489.1	1	5	9	25	0.000127	0.542	TGFINGTPLEAGK	0.95	46.8	31.5	34
Rep 1	expressed protein	LOC_Os08g01370.1|13108.m00055|protein	10489.1	1	5	9	25	0.000127	0.542	VADSQPVDLFDQAR	0.95	57.7	31.9	57.7
Rep 1	expressed protein	LOC_Os08g01370.1|13108.m00055|protein	10489.1	1	5	9	25	0.000127	0.542	VNGDDEMLR	0.95	29.7	25.3	25.2
Rep 1	outer membrane protein, OMP85 family protein, expressed	LOC_Os02g10260.1|13102.m01138|protein,LOC_Os02g10260.2|13102.m01139|protein	71522.8	0.925	2	2	2	1.01e-05	0.0256	TQPETILR	0.572	18	30.8	18
Rep 1	outer membrane protein, OMP85 family protein, expressed	LOC_Os02g10260.1|13102.m01138|protein,LOC_Os02g10260.2|13102.m01139|protein	71522.8	0.925	2	2	2	1.01e-05	0.0256	VLISEVAVR	0.825	18.9	25	14.5
Rep 1	3-oxo-5-alpha-steroid 4-dehydrogenase, putative, expressed	LOC_Os01g05670.1|13101.m00549|protein	35809.9	0.966	2	4	4	2.03e-05	0.0645	LTLPIQPGK	0.702	15.3	25	12.3
Rep 1	3-oxo-5-alpha-steroid 4-dehydrogenase, putative, expressed	LOC_Os01g05670.1|13101.m00549|protein	35809.9	0.966	2	4	4	2.03e-05	0.0645	VADLQDAIYAK	0.885	27.4	30.9	27.4
Rep 1	dynamin family protein, putative, expressed	LOC_Os03g50520.1|13103.m05494|protein	68032.6	0.996	3	3	3	1.52e-05	0.0475	FTDFAAVR	0.694	17.7	27.9	17.7
Rep 1	dynamin family protein, putative, expressed	LOC_Os03g50520.1|13103.m05494|protein	68032.6	0.996	3	3	3	1.52e-05	0.0475	GTNAVDVLEGR	0.95	39	30.5	36.3
Rep 1	dynamin family protein, putative, expressed	LOC_Os03g50520.1|13103.m05494|protein	68032.6	0.996	3	3	3	1.52e-05	0.0475	SSVLESIVGR	0.706	21.2	31.1	21.2
Rep 1	methyltransferase domain containing protein, putative, expressed	LOC_Os12g42090.2|13112.m04418|protein	38941	0.999	3	3	5	2.53e-05	0.0977	EHGDSPLQLGPK	0.95	34.7	30.8	34.1
Rep 1	methyltransferase domain containing protein, putative, expressed	LOC_Os12g42090.2|13112.m04418|protein	38941	0.999	3	3	5	2.53e-05	0.0977	FIQHK	0.593	16.3	28	0
Rep 1	methyltransferase domain containing protein, putative, expressed	LOC_Os12g42090.2|13112.m04418|protein	38941	0.999	3	3	5	2.53e-05	0.0977	VVDVGGGTGFTTLGIVK	0.95	53.4	29.1	50.6
Rep 1	dehydrogenase E1 component domain containing protein, expressed	LOC_Os02g50620.1|13102.m05744|protein	42703	1	3	3	3	1.52e-05	0.151	EHAIANGPIVLEMDTYR	0.948	32.6	30.4	32.6
Rep 1	dehydrogenase E1 component domain containing protein, expressed	LOC_Os02g50620.1|13102.m05744|protein	42703	1	3	3	3	1.52e-05	0.151	GGDLVSAFAELMGR	0.95	32.6	30	31
Rep 1	dehydrogenase E1 component domain containing protein, expressed	LOC_Os02g50620.1|13102.m05744|protein	42703	1	3	3	3	1.52e-05	0.151	RGDYVPGLK	0.909	28.8	30.8	28.8
Rep 1	dehydrogenase E1 component domain containing protein, expressed	LOC_Os02g50620.1|13102.m05744|protein	42703	1	3	3	3	1.52e-05	0.151	SDSIITAYR	0.818	23.8	30.1	23.1
Rep 1	dehydrogenase E1 component domain containing protein, expressed	LOC_Os02g50620.1|13102.m05744|protein	42703	1	3	3	3	1.52e-05	0.151	VDGMDVLAVK	0.95	41.4	32.8	32.5
Rep 1	kinase, pfkB family, putative, expressed	LOC_Os08g02120.1|13108.m00145|protein	35517.5	1	8	10	12	6.08e-05	0.348	APGGAPANVACAISK	0.95	49.8	30.8	49.3
Rep 1	kinase, pfkB family, putative, expressed	LOC_Os08g02120.1|13108.m00145|protein	35517.5	1	8	10	12	6.08e-05	0.348	DDSIFHNEEK	0.661	19.9	30.5	19.9
Rep 1	kinase, pfkB family, putative, expressed	LOC_Os08g02120.1|13108.m00145|protein	35517.5	1	8	10	12	6.08e-05	0.348	EADFIK	0.822	24.8	31	8.98
Rep 1	kinase, pfkB family, putative, expressed	LOC_Os08g02120.1|13108.m00145|protein	35517.5	1	8	10	12	6.08e-05	0.348	GAIPALPTVAVAQELISK	0.95	31	26.8	31
Rep 1	kinase, pfkB family, putative, expressed	LOC_Os08g02120.1|13108.m00145|protein	35517.5	1	8	10	12	6.08e-05	0.348	GSVPGFSVNTVDTTGAGDAFVGSLLVNVAK	0.787	22.5	31	19.9
Rep 1	kinase, pfkB family, putative, expressed	LOC_Os08g02120.1|13108.m00145|protein	35517.5	1	8	10	12	6.08e-05	0.348	LGGSSAFVGK	0.785	23.5	31.1	18.3
Rep 1	kinase, pfkB family, putative, expressed	LOC_Os08g02120.1|13108.m00145|protein	35517.5	1	8	10	12	6.08e-05	0.348	NGVNAEGCLFDEHAR	0.95	76.1	25	21.5
Rep 1	kinase, pfkB family, putative, expressed	LOC_Os08g02120.1|13108.m00145|protein	35517.5	1	8	10	12	6.08e-05	0.348	SAGILCSYDPNVR	0.95	33.5	29.3	33.5
Rep 1	histidine acid phosphatase, putative, expressed	LOC_Os03g60370.1|13103.m06623|protein	57989.3	1	6	6	6	3.04e-05	0.123	ASASAVAFGLGLLSGK	0.95	35.8	29.3	35.8
Rep 1	histidine acid phosphatase, putative, expressed	LOC_Os03g60370.1|13103.m06623|protein	57989.3	1	6	6	6	3.04e-05	0.123	DVSSLWFLCK	0.784	23.6	31.3	21.1
Rep 1	histidine acid phosphatase, putative, expressed	LOC_Os03g60370.1|13103.m06623|protein	57989.3	1	6	6	6	3.04e-05	0.123	DVVQSMEEAIVAK	0.95	54.4	32	45.8
Rep 1	histidine acid phosphatase, putative, expressed	LOC_Os03g60370.1|13103.m06623|protein	57989.3	1	6	6	6	3.04e-05	0.123	GYGESINYR	0.754	19.3	27.8	19.3
Rep 1	histidine acid phosphatase, putative, expressed	LOC_Os03g60370.1|13103.m06623|protein	57989.3	1	6	6	6	3.04e-05	0.123	MGLPLLK	0.621	19.4	30.7	11.1
Rep 1	histidine acid phosphatase, putative, expressed	LOC_Os03g60370.1|13103.m06623|protein	57989.3	1	6	6	6	3.04e-05	0.123	VIHLNLVAR	0.94	32.7	31.6	31.7
Rep 1	nicotiana lesion-inducing like, putative, expressed	LOC_Os10g30860.1|13110.m02666|protein	22939.5	0.982	2	2	2	1.01e-05	0.0884	GFLSFAGR	0.949	31.6	27.7	27.6
Rep 1	nicotiana lesion-inducing like, putative, expressed	LOC_Os10g30860.1|13110.m02666|protein	22939.5	0.982	2	2	2	1.01e-05	0.0884	TGLVVPHIELK	0.653	15.9	26.6	15.9
Rep 1	6-phosphogluconate dehydrogenase, decarboxylating, putative, expressed	LOC_Os11g29400.1|13111.m02836|protein	54301.2	1	6	7	11	5.57e-05	0.207	AEAEGALPVLGHR	0.95	62	29.8	60.3
Rep 1	6-phosphogluconate dehydrogenase, decarboxylating, putative, expressed	LOC_Os11g29400.1|13111.m02836|protein	54301.2	1	6	7	11	5.57e-05	0.207	DLFGAHTYER	0.95	33.6	27.7	33.6
Rep 1	6-phosphogluconate dehydrogenase, decarboxylating, putative, expressed	LOC_Os11g29400.1|13111.m02836|protein	54301.2	1	6	7	11	5.57e-05	0.207	GFPISVYNR	0.95	38.5	29.6	30.5
Rep 1	6-phosphogluconate dehydrogenase, decarboxylating, putative, expressed	LOC_Os11g29400.1|13111.m02836|protein	54301.2	1	6	7	11	5.57e-05	0.207	GILYLGMGVSGGEEGAR	0.95	88.3	31	0
Rep 1	6-phosphogluconate dehydrogenase, decarboxylating, putative, expressed	LOC_Os11g29400.1|13111.m02836|protein	54301.2	1	6	7	11	5.57e-05	0.207	LPANLIQAQR	0.95	51.5	29.3	51.4
Rep 1	6-phosphogluconate dehydrogenase, decarboxylating, putative, expressed	LOC_Os11g29400.1|13111.m02836|protein	54301.2	1	6	7	11	5.57e-05	0.207	NPELANLIVDR	0.95	40.7	31	29.4
Rep 1	6-phosphogluconate dehydrogenase, decarboxylating, putative, expressed	LOC_Os11g29400.1|13111.m02836|protein	54301.2	1	6	7	11	5.57e-05	0.207	QALYASK	0.852	23.9	28.7	23.9
Rep 1	6-phosphogluconate dehydrogenase, decarboxylating, putative, expressed	LOC_Os11g29400.1|13111.m02836|protein	54301.2	1	6	7	11	5.57e-05	0.207	TVVLLVQAGR	0.859	26.4	30.9	23.2
Rep 1	6-phosphogluconate dehydrogenase, decarboxylating, putative, expressed	LOC_Os11g29400.1|13111.m02836|protein	54301.2	1	6	7	11	5.57e-05	0.207	VGGLSNSEIADVFAEWNR	0.95	37.7	31	34.8
Rep 1	deoxyuridine 5-triphosphate nucleotidohydrolase, putative, expressed	LOC_Os03g46640.1|13103.m05021|protein	23411	0.998	2	2	2	1.01e-05	0.111	GEGGFGSTGV	0.95	41.4	27	33.6
Rep 1	deoxyuridine 5-triphosphate nucleotidohydrolase, putative, expressed	LOC_Os03g46640.1|13103.m05021|protein	23411	0.998	2	2	2	1.01e-05	0.111	HSIDVGAGVIDADYR	0.95	64.6	31.2	59
Rep 1	aspartate carbamoyltransferase, putative, expressed	LOC_Os08g15030.1|13108.m01609|protein	39893.2	1	8	8	9	4.56e-05	0.209	AAYFR	0.527	11.4	25	4.48
Rep 1	aspartate carbamoyltransferase, putative, expressed	LOC_Os08g15030.1|13108.m01609|protein	39893.2	1	8	8	9	4.56e-05	0.209	CDVIYQTR	0.928	28	27.2	28
Rep 1	aspartate carbamoyltransferase, putative, expressed	LOC_Os08g15030.1|13108.m01609|protein	39893.2	1	8	8	9	4.56e-05	0.209	IDLYEAAR	0.857	23.5	28	19.9
Rep 1	aspartate carbamoyltransferase, putative, expressed	LOC_Os08g15030.1|13108.m01609|protein	39893.2	1	8	8	9	4.56e-05	0.209	LDEITIDVDSDPR	0.95	51.8	29.4	37.5
Rep 1	aspartate carbamoyltransferase, putative, expressed	LOC_Os08g15030.1|13108.m01609|protein	39893.2	1	8	8	9	4.56e-05	0.209	LGDVIEAQQFDR	0.906	28.3	29.6	28.3
Rep 1	aspartate carbamoyltransferase, putative, expressed	LOC_Os08g15030.1|13108.m01609|protein	39893.2	1	8	8	9	4.56e-05	0.209	LGGEVLTTENAR	0.95	53.8	31.7	53.1
Rep 1	aspartate carbamoyltransferase, putative, expressed	LOC_Os08g15030.1|13108.m01609|protein	39893.2	1	8	8	9	4.56e-05	0.209	LLLVGR	0.629	13.7	25.3	0
Rep 1	aspartate carbamoyltransferase, putative, expressed	LOC_Os08g15030.1|13108.m01609|protein	39893.2	1	8	8	9	4.56e-05	0.209	TVEGYSDIIVLR	0.503	17.4	31.3	17.4
Rep 1	homogentisate 1,2-dioxygenase, putative, expressed	LOC_Os06g01360.1|13106.m00038|protein	51771.6	0.978	2	2	2	1.01e-05	0.0617	LLVPPGEIVVIPQGFR	0.95	40.6	28.2	40.6
Rep 1	homogentisate 1,2-dioxygenase, putative, expressed	LOC_Os06g01360.1|13106.m00038|protein	51771.6	0.978	2	2	2	1.01e-05	0.0617	TTTDTVATPTQLR	0.555	18.4	31.5	17.7
Rep 1	exocyst complex component 5, putative, expressed	LOC_Os12g13590.1|13112.m01444|protein	88231.2	0.998	2	2	2	1.01e-05	0.0248	ETASQTIDLIK	0.95	43.2	30.8	29.5
Rep 1	exocyst complex component 5, putative, expressed	LOC_Os12g13590.1|13112.m01444|protein	88231.2	0.998	2	2	2	1.01e-05	0.0248	SFAEEDVGR	0.95	34.4	26.2	27.5
Rep 1	PWWP domain containing protein, expressed	LOC_Os05g38810.1|13105.m04080|protein	152385	0.446	1	1	1	5.07e-06	0.012	TVTTEETVQDPMVVDDK	0.939	32.6	31.7	32.6
Rep 1	calcium-binding mitochondrial protein anon-60Da, putative, expressed	LOC_Os04g41950.1|13104.m04126|protein	85282.8	1	3	3	3	1.52e-05	0.077	ATEEDVALK	0.95	35.8	31.2	31.9
Rep 1	calcium-binding mitochondrial protein anon-60Da, putative, expressed	LOC_Os04g41950.1|13104.m04126|protein	85282.8	1	3	3	3	1.52e-05	0.077	EASPEECDQAVEGLSTAK	0.95	53	30.5	53
Rep 1	calcium-binding mitochondrial protein anon-60Da, putative, expressed	LOC_Os04g41950.1|13104.m04126|protein	85282.8	1	3	3	3	1.52e-05	0.077	EGVQELISNLSK	0.89	28	31.3	28
Rep 1	calcium-binding mitochondrial protein anon-60Da, putative, expressed	LOC_Os04g41950.1|13104.m04126|protein	85282.8	1	3	3	3	1.52e-05	0.077	LLWADVR	0.597	18.3	30.5	1.59
Rep 1	calcium-binding mitochondrial protein anon-60Da, putative, expressed	LOC_Os04g41950.1|13104.m04126|protein	85282.8	1	3	3	3	1.52e-05	0.077	QTAEDLDEFLNK	0.925	29.7	29.2	29.7
Rep 1	ribosomal protein L7Ae, putative, expressed	LOC_Os01g16890.1|13101.m01889|protein	12363.9	1	3	6	8	4.05e-05	0.486	KSTDNINNK	0.588	18.9	30.6	5.74
Rep 1	ribosomal protein L7Ae, putative, expressed	LOC_Os01g16890.1|13101.m01889|protein	12363.9	1	3	6	8	4.05e-05	0.486	LQLVMK	0.732	21.6	30.9	11.4
Rep 1	ribosomal protein L7Ae, putative, expressed	LOC_Os01g16890.1|13101.m01889|protein	12363.9	1	3	6	8	4.05e-05	0.486	LVIISNNCPPLR	0.95	61.6	30.7	50.8
Rep 1	ribosomal protein L7Ae, putative, expressed	LOC_Os01g16890.1|13101.m01889|protein	12363.9	1	3	6	8	4.05e-05	0.486	SEIEYYAMLAK	0.95	36.6	30.5	36.5
Rep 1	ribosomal protein L7Ae, putative, expressed	LOC_Os01g16890.1|13101.m01889|protein	12363.9	1	3	6	8	4.05e-05	0.486	VCCLSIIDPGDSDIIK	0.95	45.4	32.6	45
Rep 1	D-3-phosphoglycerate dehydrogenase, chloroplast precursor, putative, expressed	LOC_Os04g55720.1|13104.m05781|protein	63964.8	1	9	9	11	5.57e-05	0.192	ALDSGIVAQAALDVFTK	0.95	43.4	30.8	43.3
Rep 1	D-3-phosphoglycerate dehydrogenase, chloroplast precursor, putative, expressed	LOC_Os04g55720.1|13104.m05781|protein	63964.8	1	9	9	11	5.57e-05	0.192	APDDLDTR	0.895	23.4	25.6	20.4
Rep 1	D-3-phosphoglycerate dehydrogenase, chloroplast precursor, putative, expressed	LOC_Os04g55720.1|13104.m05781|protein	63964.8	1	9	9	11	5.57e-05	0.192	FPSAISESGEITVEGK	0.908	29.8	32	29.1
Rep 1	D-3-phosphoglycerate dehydrogenase, chloroplast precursor, putative, expressed	LOC_Os04g55720.1|13104.m05781|protein	63964.8	1	9	9	11	5.57e-05	0.192	GGVIDEDALVR	0.95	59	31	51.5
Rep 1	D-3-phosphoglycerate dehydrogenase, chloroplast precursor, putative, expressed	LOC_Os04g55720.1|13104.m05781|protein	63964.8	1	9	9	11	5.57e-05	0.192	GLIEPISSVFVNLVNADFTAK	0.95	43.3	30.8	42.2
Rep 1	D-3-phosphoglycerate dehydrogenase, chloroplast precursor, putative, expressed	LOC_Os04g55720.1|13104.m05781|protein	63964.8	1	9	9	11	5.57e-05	0.192	IGEIPAIEEFVFLK	0.949	31.3	28.9	28.5
Rep 1	D-3-phosphoglycerate dehydrogenase, chloroplast precursor, putative, expressed	LOC_Os04g55720.1|13104.m05781|protein	63964.8	1	9	9	11	5.57e-05	0.192	LAVQLVAGGGGIK	0.95	38.4	27.7	38.4
Rep 1	D-3-phosphoglycerate dehydrogenase, chloroplast precursor, putative, expressed	LOC_Os04g55720.1|13104.m05781|protein	63964.8	1	9	9	11	5.57e-05	0.192	TIAILGFGK	0.95	42.1	25.3	42.1
Rep 1	D-3-phosphoglycerate dehydrogenase, chloroplast precursor, putative, expressed	LOC_Os04g55720.1|13104.m05781|protein	63964.8	1	9	9	11	5.57e-05	0.192	YVGVSLVGK	0.811	20.7	27.6	20.7
Rep 1	LYR motif containing protein, putative, expressed	LOC_Os06g50000.1|13106.m05370|protein	13186.4	0.997	2	2	2	1.01e-05	0.177	DVDNPDVIDR	0.95	48.3	27.8	45.8
Rep 1	LYR motif containing protein, putative, expressed	LOC_Os06g50000.1|13106.m05370|protein	13186.4	0.997	2	2	2	1.01e-05	0.177	LIDDAEAQYR	0.949	33.2	29.3	22.9
Rep 1	lactate/malate dehydrogenase, putative, expressed	LOC_Os12g43630.1|13112.m04601|protein	37385.7	1	5	7	9	4.56e-05	0.16	ANTFVAEVLGLDPR	0.95	50.9	31	49.3
Rep 1	lactate/malate dehydrogenase, putative, expressed	LOC_Os12g43630.1|13112.m04601|protein	37385.7	1	5	7	9	4.56e-05	0.16	DDLFNINAGIVR	0.95	56.9	30.6	50.3
Rep 1	lactate/malate dehydrogenase, putative, expressed	LOC_Os12g43630.1|13112.m04601|protein	37385.7	1	5	7	9	4.56e-05	0.16	ELAESIQK	0.925	31.1	31.7	21.4
Rep 1	lactate/malate dehydrogenase, putative, expressed	LOC_Os12g43630.1|13112.m04601|protein	37385.7	1	5	7	9	4.56e-05	0.16	IQNGGTEVVEAK	0.95	37.1	31.4	8.21
Rep 1	lactate/malate dehydrogenase, putative, expressed	LOC_Os12g43630.1|13112.m04601|protein	37385.7	1	5	7	9	4.56e-05	0.16	LLGVTTLDVVR	0.95	59	26.4	46.7
Rep 1	vacuolar protein sorting-associating protein 4B, putative, expressed	LOC_Os01g04814.1|13101.m00447|protein,LOC_Os01g04814.3|13101.m00445|protein,LOC_Os01g04814.4|13101.m00446|protein	48105	0.998	3	3	3	1.52e-05	0.0762	AFLLYGPPGTGK	0.899	27.1	29.8	27.1
Rep 1	vacuolar protein sorting-associating protein 4B, putative, expressed	LOC_Os01g04814.1|13101.m00447|protein,LOC_Os01g04814.3|13101.m00445|protein,LOC_Os01g04814.4|13101.m00446|protein	48105	0.998	3	3	3	1.52e-05	0.0762	FPQFFTGK	0.563	17.3	29.5	17.3
Rep 1	vacuolar protein sorting-associating protein 4B, putative, expressed	LOC_Os01g04814.1|13101.m00447|protein,LOC_Os01g04814.3|13101.m00445|protein,LOC_Os01g04814.4|13101.m00446|protein	48105	0.998	3	3	3	1.52e-05	0.0762	QAVQEDNAGNYVK	0.95	41	31.8	41
Rep 1	THO complex subunit 1, putative, expressed	LOC_Os03g01970.1|13103.m00138|protein	71525.6	0.968	2	2	2	1.01e-05	0.0439	DVFGYIESK	0.858	26.7	31.7	24
Rep 1	THO complex subunit 1, putative, expressed	LOC_Os03g01970.1|13103.m00138|protein	71525.6	0.968	2	2	2	1.01e-05	0.0439	LVMLR	0.713	18.3	28	0
Rep 1	THO complex subunit 1, putative, expressed	LOC_Os03g01970.1|13103.m00138|protein	71525.6	0.968	2	2	2	1.01e-05	0.0439	WAEQNPNALTDSER	0.775	20.1	28	20.1
Rep 1	oryzain alpha chain precursor, putative, expressed	LOC_Os04g55650.1|13104.m05773|protein,LOC_Os04g55650.2|13104.m05774|protein	28443.9	0.5	1	2	2	1.01e-05	0.0611	AVANQPVSVAIEAGGR	0.95	48.9	31.2	48.9
Rep 1	ferredoxin 1-like isoform 1, putative, expressed	LOC_Os09g33950.1|13109.m03399|protein	17146	0.993	3	3	3	1.52e-05	0.247	EVVGLSGQTVLR	0.937	33.1	31	31.1
Rep 1	ferredoxin 1-like isoform 1, putative, expressed	LOC_Os09g33950.1|13109.m03399|protein	17146	0.993	3	3	3	1.52e-05	0.247	LEEIDACSAECEVHIAQEWLDK	0.582	16.7	30.3	6.95
Rep 1	ferredoxin 1-like isoform 1, putative, expressed	LOC_Os09g33950.1|13109.m03399|protein	17146	0.993	3	3	3	1.52e-05	0.247	YVLTR	0.726	15.6	25	10.1
Rep 1	coatomer subunit gamma-1, putative, expressed	LOC_Os03g12590.1|13103.m01442|protein	99991.6	1	4	4	4	2.03e-05	0.106	CLFDTDDEVR	0.865	23.5	27.6	23.5
Rep 1	coatomer subunit gamma-1, putative, expressed	LOC_Os03g12590.1|13103.m01442|protein	99991.6	1	4	4	4	2.03e-05	0.106	CLFDTDDEVRDR	0.909	23	25	23
Rep 1	coatomer subunit gamma-1, putative, expressed	LOC_Os03g12590.1|13103.m01442|protein	99991.6	1	4	4	4	2.03e-05	0.106	FAAVR	0.601	16.1	28.3	8.75
Rep 1	coatomer subunit gamma-1, putative, expressed	LOC_Os03g12590.1|13103.m01442|protein	99991.6	1	4	4	4	2.03e-05	0.106	IFVLLR	0.83	19.1	25	10.4
Rep 1	coatomer subunit gamma-1, putative, expressed	LOC_Os03g12590.1|13103.m01442|protein	99991.6	1	4	4	4	2.03e-05	0.106	IVVVEAIR	0.95	29	25	15.9
Rep 1	coatomer subunit gamma-1, putative, expressed	LOC_Os03g12590.1|13103.m01442|protein	99991.6	1	4	4	4	2.03e-05	0.106	NAWENMDPESER	0.737	15.9	25	15.9
Rep 1	coatomer subunit gamma-1, putative, expressed	LOC_Os03g12590.1|13103.m01442|protein	99991.6	1	4	4	4	2.03e-05	0.106	SIATLAITTLLK	0.931	25	25	22.3
Rep 1	coatomer subunit gamma-1, putative, expressed	LOC_Os03g12590.1|13103.m01442|protein	99991.6	1	4	4	4	2.03e-05	0.106	SPLAQCLLIR	0.95	50.3	30.8	45
Rep 1	coatomer subunit gamma-1, putative, expressed	LOC_Os03g12590.1|13103.m01442|protein	99991.6	1	4	4	4	2.03e-05	0.106	VDEYGLGVR	0.886	25.8	28.6	23.7
Rep 1	coatomer subunit gamma-1, putative, expressed	LOC_Os03g12590.1|13103.m01442|protein	99991.6	1	4	4	4	2.03e-05	0.106	VILENATVR	0.837	26.4	31.9	20.5
Rep 1	coatomer subunit gamma-1, putative, expressed	LOC_Os03g12590.1|13103.m01442|protein	99991.6	1	4	4	4	2.03e-05	0.106	WSNEVQEAVQSR	0.95	45.9	29.6	45.9
Rep 1	L1P family of ribosomal proteins domain containing protein, expressed	LOC_Os02g21660.1|13102.m02427|protein,LOC_Os02g21660.2|13102.m02428|protein,LOC_Os02g21660.3|13102.m02429|protein	24640.8	0.984	2	3	4	2.03e-05	0.204	EAISQIANDSR	0.95	43.7	30	32.9
Rep 1	L1P family of ribosomal proteins domain containing protein, expressed	LOC_Os02g21660.1|13102.m02427|protein,LOC_Os02g21660.2|13102.m02428|protein,LOC_Os02g21660.3|13102.m02429|protein	24640.8	0.984	2	3	4	2.03e-05	0.204	FSGSVK	0.712	20.4	29.9	13.6
Rep 1	L1P family of ribosomal proteins domain containing protein, expressed	LOC_Os02g21660.1|13102.m02427|protein,LOC_Os02g21660.2|13102.m02428|protein,LOC_Os02g21660.3|13102.m02429|protein	24640.8	0.984	2	3	4	2.03e-05	0.204	LLGPGLNK	0.95	30.6	25.4	26.8
Rep 1	L1P family of ribosomal proteins domain containing protein, expressed	LOC_Os02g21660.1|13102.m02427|protein,LOC_Os02g21660.2|13102.m02428|protein,LOC_Os02g21660.3|13102.m02429|protein	24640.8	0.984	2	3	4	2.03e-05	0.204	LQSDALR	0.67	19.9	30.6	11.9
Rep 1	L1P family of ribosomal proteins domain containing protein, expressed	LOC_Os02g21660.1|13102.m02427|protein,LOC_Os02g21660.2|13102.m02428|protein,LOC_Os02g21660.3|13102.m02429|protein	24640.8	0.984	2	3	4	2.03e-05	0.204	YHAFLASEAIIK	0.95	50	30.1	43
Rep 1	eukaryotic initiation factor iso-4F subunit p82-34, putative, expressed	LOC_Os04g42140.1|13104.m04150|protein	87024.3	1	11	11	15	7.6e-05	0.125	AQVGPTPALIK	0.95	56.2	27.9	53.2
Rep 1	eukaryotic initiation factor iso-4F subunit p82-34, putative, expressed	LOC_Os04g42140.1|13104.m04150|protein	87024.3	1	11	11	15	7.6e-05	0.125	AVEDTYFR	0.836	21	26.6	21
Rep 1	eukaryotic initiation factor iso-4F subunit p82-34, putative, expressed	LOC_Os04g42140.1|13104.m04150|protein	87024.3	1	11	11	15	7.6e-05	0.125	DVISLIFEK	0.924	27.6	28.3	22.5
Rep 1	eukaryotic initiation factor iso-4F subunit p82-34, putative, expressed	LOC_Os04g42140.1|13104.m04150|protein	87024.3	1	11	11	15	7.6e-05	0.125	DVVDLR	0.855	26.7	31.4	16.3
Rep 1	eukaryotic initiation factor iso-4F subunit p82-34, putative, expressed	LOC_Os04g42140.1|13104.m04150|protein	87024.3	1	11	11	15	7.6e-05	0.125	EAINLALDK	0.901	29.3	31.9	14
Rep 1	eukaryotic initiation factor iso-4F subunit p82-34, putative, expressed	LOC_Os04g42140.1|13104.m04150|protein	87024.3	1	11	11	15	7.6e-05	0.125	EIVDIPEAILR	0.885	27.5	30.4	24.1
Rep 1	eukaryotic initiation factor iso-4F subunit p82-34, putative, expressed	LOC_Os04g42140.1|13104.m04150|protein	87024.3	1	11	11	15	7.6e-05	0.125	ELTTNLQLAPR	0.644	21.2	32.5	21.2
Rep 1	eukaryotic initiation factor iso-4F subunit p82-34, putative, expressed	LOC_Os04g42140.1|13104.m04150|protein	87024.3	1	11	11	15	7.6e-05	0.125	GPNFIDPLVR	0.763	23.2	31.5	23.2
Rep 1	eukaryotic initiation factor iso-4F subunit p82-34, putative, expressed	LOC_Os04g42140.1|13104.m04150|protein	87024.3	1	11	11	15	7.6e-05	0.125	LIGELLK	0.95	28.5	26	9.51
Rep 1	eukaryotic initiation factor iso-4F subunit p82-34, putative, expressed	LOC_Os04g42140.1|13104.m04150|protein	87024.3	1	11	11	15	7.6e-05	0.125	LTGPDQEMER	0.618	17	28.9	17
Rep 1	eukaryotic initiation factor iso-4F subunit p82-34, putative, expressed	LOC_Os04g42140.1|13104.m04150|protein	87024.3	1	11	11	15	7.6e-05	0.125	SNNWVPR	0.672	16.4	27.1	14.7
Rep 1	RNA recognition motif containing protein, putative, expressed	LOC_Os08g45240.1|13108.m04937|protein,LOC_Os08g45240.2|13108.m04938|protein,LOC_Os08g45240.3|13108.m04939|protein,LOC_Os08g45240.4|13108.m09403|protein	26255.2	0.99	2	2	2	1.01e-05	0.136	AALATSDVLDPANAR	0.95	44.4	32	34.5
Rep 1	RNA recognition motif containing protein, putative, expressed	LOC_Os08g45240.1|13108.m04937|protein,LOC_Os08g45240.2|13108.m04938|protein,LOC_Os08g45240.3|13108.m04939|protein,LOC_Os08g45240.4|13108.m09403|protein	26255.2	0.99	2	2	2	1.01e-05	0.136	LFCGDLGNEVNDDVLSK	0.791	25	32.5	15.9
Rep 1	CBS domain containing membrane protein, putative, expressed	LOC_Os02g06410.1|13102.m00705|protein	44487.9	1	14	17	24	0.000122	0.363	AAELGDAILSR	0.95	40.3	31.7	36.8
Rep 1	CBS domain containing membrane protein, putative, expressed	LOC_Os02g06410.1|13102.m00705|protein	44487.9	1	14	17	24	0.000122	0.363	AASLAAVPVVDAAPADDADAR	0.95	70.9	33	70.9
Rep 1	CBS domain containing membrane protein, putative, expressed	LOC_Os02g06410.1|13102.m00705|protein	44487.9	1	14	17	24	0.000122	0.363	AGLCGVLR	0.536	17.3	30.8	3.37
Rep 1	CBS domain containing membrane protein, putative, expressed	LOC_Os02g06410.1|13102.m00705|protein	44487.9	1	14	17	24	0.000122	0.363	AGVLAADADEDEER	0.95	46.7	28.6	46.7
Rep 1	CBS domain containing membrane protein, putative, expressed	LOC_Os02g06410.1|13102.m00705|protein	44487.9	1	14	17	24	0.000122	0.363	EAAIGEDR	0.533	14.7	28.2	3.68
Rep 1	CBS domain containing membrane protein, putative, expressed	LOC_Os02g06410.1|13102.m00705|protein	44487.9	1	14	17	24	0.000122	0.363	ELHDILS	0.946	32.6	29.3	32.6
Rep 1	CBS domain containing membrane protein, putative, expressed	LOC_Os02g06410.1|13102.m00705|protein	44487.9	1	14	17	24	0.000122	0.363	EMVTCSPESTLGEAIEK	0.95	38.3	31.3	38.3
Rep 1	CBS domain containing membrane protein, putative, expressed	LOC_Os02g06410.1|13102.m00705|protein	44487.9	1	14	17	24	0.000122	0.363	GVGVGGAVLAVASGTK	0.95	33.5	28.3	33.5
Rep 1	CBS domain containing membrane protein, putative, expressed	LOC_Os02g06410.1|13102.m00705|protein	44487.9	1	14	17	24	0.000122	0.363	ILLQLQDGR	0.887	26.3	29	12.1
Rep 1	CBS domain containing membrane protein, putative, expressed	LOC_Os02g06410.1|13102.m00705|protein	44487.9	1	14	17	24	0.000122	0.363	MVTQMDVAR	0.806	21.4	28.2	20.6
Rep 1	CBS domain containing membrane protein, putative, expressed	LOC_Os02g06410.1|13102.m00705|protein	44487.9	1	14	17	24	0.000122	0.363	TPAAEEALLR	0.769	22.5	30.6	21.8
Rep 1	CBS domain containing membrane protein, putative, expressed	LOC_Os02g06410.1|13102.m00705|protein	44487.9	1	14	17	24	0.000122	0.363	VIEAVR	0.504	18.1	32.1	0
Rep 1	CBS domain containing membrane protein, putative, expressed	LOC_Os02g06410.1|13102.m00705|protein	44487.9	1	14	17	24	0.000122	0.363	VVELAR	0.707	18.7	28.6	6.53
Rep 1	CBS domain containing membrane protein, putative, expressed	LOC_Os02g06410.1|13102.m00705|protein	44487.9	1	14	17	24	0.000122	0.363	VVETFSATDLR	0.95	42	31.4	42
Rep 1	aspartic proteinase oryzasin-1 precursor, putative, expressed	LOC_Os01g47410.1|13101.m04888|protein,LOC_Os01g47410.2|13101.m04889|protein	55824.8	1	4	4	4	2.03e-05	0.102	FDGILGLGFK	0.95	37.6	30.2	33.1
Rep 1	aspartic proteinase oryzasin-1 precursor, putative, expressed	LOC_Os01g47410.1|13101.m04888|protein,LOC_Os01g47410.2|13101.m04889|protein	55824.8	1	4	4	4	2.03e-05	0.102	IGATGVVSQECK	0.95	49	32.4	46.9
Rep 1	aspartic proteinase oryzasin-1 precursor, putative, expressed	LOC_Os01g47410.1|13101.m04888|protein,LOC_Os01g47410.2|13101.m04889|protein	55824.8	1	4	4	4	2.03e-05	0.102	NQDFIEATR	0.797	22.6	29.8	22.6
Rep 1	aspartic proteinase oryzasin-1 precursor, putative, expressed	LOC_Os01g47410.1|13101.m04888|protein,LOC_Os01g47410.2|13101.m04889|protein	55824.8	1	4	4	4	2.03e-05	0.102	QGLVVDPVFSFWFNR	0.89	28.8	32.1	28.8
Rep 1	aspartic proteinase oryzasin-1 precursor, putative, expressed	LOC_Os01g47410.1|13101.m04888|protein,LOC_Os01g47410.2|13101.m04889|protein	55824.8	1	4	4	4	2.03e-05	0.102	VGFAEAA	0.95	33.1	28.9	24.5
Rep 1	tRNA synthetases class II domain containing protein, expressed	LOC_Os02g46130.1|13102.m05175|protein	60863.6	1	12	13	17	8.61e-05	0.25	AIPTLPINLEDASR	0.95	43.6	31.3	43.6
Rep 1	tRNA synthetases class II domain containing protein, expressed	LOC_Os02g46130.1|13102.m05175|protein	60863.6	1	12	13	17	8.61e-05	0.25	ATTQQVEIQVR	0.95	41.3	31.4	41.3
Rep 1	tRNA synthetases class II domain containing protein, expressed	LOC_Os02g46130.1|13102.m05175|protein	60863.6	1	12	13	17	8.61e-05	0.25	EAGTEIEPMGDLNTEAEK	0.95	34.4	30.5	34.4
Rep 1	tRNA synthetases class II domain containing protein, expressed	LOC_Os02g46130.1|13102.m05175|protein	60863.6	1	12	13	17	8.61e-05	0.25	ELETINR	0.629	19.2	30.8	4.56
Rep 1	tRNA synthetases class II domain containing protein, expressed	LOC_Os02g46130.1|13102.m05175|protein	60863.6	1	12	13	17	8.61e-05	0.25	ESIVDVEGVVSLPK	0.95	36.5	30.9	34.2
Rep 1	tRNA synthetases class II domain containing protein, expressed	LOC_Os02g46130.1|13102.m05175|protein	60863.6	1	12	13	17	8.61e-05	0.25	GEEIISGAQR	0.95	51.5	31.9	45
Rep 1	tRNA synthetases class II domain containing protein, expressed	LOC_Os02g46130.1|13102.m05175|protein	60863.6	1	12	13	17	8.61e-05	0.25	IHLPELLTK	0.933	28.8	28.6	20.1
Rep 1	tRNA synthetases class II domain containing protein, expressed	LOC_Os02g46130.1|13102.m05175|protein	60863.6	1	12	13	17	8.61e-05	0.25	LQYNGQPACLAQSPQLYK	0.95	43.2	31.7	7.39
Rep 1	tRNA synthetases class II domain containing protein, expressed	LOC_Os02g46130.1|13102.m05175|protein	60863.6	1	12	13	17	8.61e-05	0.25	LTYEEGIQMLK	0.95	35.6	32.1	35.5
Rep 1	tRNA synthetases class II domain containing protein, expressed	LOC_Os02g46130.1|13102.m05175|protein	60863.6	1	12	13	17	8.61e-05	0.25	MAFVVLR	0.821	19.6	25.9	17.7
Rep 1	tRNA synthetases class II domain containing protein, expressed	LOC_Os02g46130.1|13102.m05175|protein	60863.6	1	12	13	17	8.61e-05	0.25	NFVGIHSPK	0.95	41.1	28.4	36
Rep 1	tRNA synthetases class II domain containing protein, expressed	LOC_Os02g46130.1|13102.m05175|protein	60863.6	1	12	13	17	8.61e-05	0.25	VFEVGPVFR	0.806	23.8	30.6	23.5
Rep 1	acetyl-CoA acetyltransferase, cytosolic, putative, expressed	LOC_Os09g07830.1|13109.m00639|protein,LOC_Os09g07830.2|13109.m00641|protein	41024.6	1	16	25	30	0.000152	0.586	ALANAGLESSR	0.95	54.4	30.6	45.5
Rep 1	acetyl-CoA acetyltransferase, cytosolic, putative, expressed	LOC_Os09g07830.1|13109.m00639|protein,LOC_Os09g07830.2|13109.m00641|protein	41024.6	1	16	25	30	0.000152	0.586	AQELGLQVIAR	0.95	68.1	30.6	57.8
Rep 1	acetyl-CoA acetyltransferase, cytosolic, putative, expressed	LOC_Os09g07830.1|13109.m00639|protein,LOC_Os09g07830.2|13109.m00641|protein	41024.6	1	16	25	30	0.000152	0.586	DVCVVGVAR	0.95	37.3	30.2	31.1
Rep 1	acetyl-CoA acetyltransferase, cytosolic, putative, expressed	LOC_Os09g07830.1|13109.m00639|protein,LOC_Os09g07830.2|13109.m00641|protein	41024.6	1	16	25	30	0.000152	0.586	EDQDAYAIQSNER	0.95	61.8	25	61.8
Rep 1	acetyl-CoA acetyltransferase, cytosolic, putative, expressed	LOC_Os09g07830.1|13109.m00639|protein,LOC_Os09g07830.2|13109.m00641|protein	41024.6	1	16	25	30	0.000152	0.586	ENGGTVTAGNASSISDGAAALVLVSGQK	0.95	40.8	32.7	4
Rep 1	acetyl-CoA acetyltransferase, cytosolic, putative, expressed	LOC_Os09g07830.1|13109.m00639|protein,LOC_Os09g07830.2|13109.m00641|protein	41024.6	1	16	25	30	0.000152	0.586	FGHDTLVDGMLK	0.95	35	31.1	35
Rep 1	acetyl-CoA acetyltransferase, cytosolic, putative, expressed	LOC_Os09g07830.1|13109.m00639|protein,LOC_Os09g07830.2|13109.m00641|protein	41024.6	1	16	25	30	0.000152	0.586	GFADAAQAPELFTTSPALAIPK	0.95	38.1	31	34.2
Rep 1	acetyl-CoA acetyltransferase, cytosolic, putative, expressed	LOC_Os09g07830.1|13109.m00639|protein,LOC_Os09g07830.2|13109.m00641|protein	41024.6	1	16	25	30	0.000152	0.586	IGVAGVCNGGGGASALVLELA	0.95	38.2	31.5	37.5
Rep 1	acetyl-CoA acetyltransferase, cytosolic, putative, expressed	LOC_Os09g07830.1|13109.m00639|protein,LOC_Os09g07830.2|13109.m00641|protein	41024.6	1	16	25	30	0.000152	0.586	ILVTLLGVLR	0.533	11.5	25	0
Rep 1	acetyl-CoA acetyltransferase, cytosolic, putative, expressed	LOC_Os09g07830.1|13109.m00639|protein,LOC_Os09g07830.2|13109.m00641|protein	41024.6	1	16	25	30	0.000152	0.586	LGSIAIEAALK	0.777	20	27.9	20
Rep 1	acetyl-CoA acetyltransferase, cytosolic, putative, expressed	LOC_Os09g07830.1|13109.m00639|protein,LOC_Os09g07830.2|13109.m00641|protein	41024.6	1	16	25	30	0.000152	0.586	LLGIPSEK	0.907	26.8	29	22.2
Rep 1	acetyl-CoA acetyltransferase, cytosolic, putative, expressed	LOC_Os09g07830.1|13109.m00639|protein,LOC_Os09g07830.2|13109.m00641|protein	41024.6	1	16	25	30	0.000152	0.586	NSGAFAWEIVPIEVPVGR	0.95	45	32	45
Rep 1	acetyl-CoA acetyltransferase, cytosolic, putative, expressed	LOC_Os09g07830.1|13109.m00639|protein,LOC_Os09g07830.2|13109.m00641|protein	41024.6	1	16	25	30	0.000152	0.586	QAALGAGIPNTVVCSAVNK	0.864	26.6	31.3	26.3
Rep 1	acetyl-CoA acetyltransferase, cytosolic, putative, expressed	LOC_Os09g07830.1|13109.m00639|protein,LOC_Os09g07830.2|13109.m00641|protein	41024.6	1	16	25	30	0.000152	0.586	TPMGGFLGALSSLSATK	0.95	45.8	31.1	45.8
Rep 1	acetyl-CoA acetyltransferase, cytosolic, putative, expressed	LOC_Os09g07830.1|13109.m00639|protein,LOC_Os09g07830.2|13109.m00641|protein	41024.6	1	16	25	30	0.000152	0.586	VDYYEINEAFSAVALANQK	0.936	32	31.4	31.5
Rep 1	acetyl-CoA acetyltransferase, cytosolic, putative, expressed	LOC_Os09g07830.1|13109.m00639|protein,LOC_Os09g07830.2|13109.m00641|protein	41024.6	1	16	25	30	0.000152	0.586	YIAEAR	0.775	21.5	29.5	8.82
Rep 1	LTPL52 - Protease inhibitor/seed storage/LTP family protein precursor, expressed	LOC_Os03g26820.1|13103.m03134|protein	16898.6	0.991	2	3	4	2.03e-05	0.18	ALHLPAACGADASAFSK	0.95	46.2	32	46.2
Rep 1	LTPL52 - Protease inhibitor/seed storage/LTP family protein precursor, expressed	LOC_Os03g26820.1|13103.m03134|protein	16898.6	0.991	2	3	4	2.03e-05	0.18	DSAAVGCLCAAFTSK	0.823	23.8	30.2	23.8
Rep 1	lysM domain-containing GPI-anchored protein precursor, putative, expressed	LOC_Os09g37600.1|13109.m03731|protein	38686.2	1	4	8	15	7.6e-05	0.158	ACSSAISSTAIDR	0.95	62.5	28.1	56.7
Rep 1	lysM domain-containing GPI-anchored protein precursor, putative, expressed	LOC_Os09g37600.1|13109.m03731|protein	38686.2	1	4	8	15	7.6e-05	0.158	AGDTLDAIAR	0.95	50.5	31.5	29.5
Rep 1	lysM domain-containing GPI-anchored protein precursor, putative, expressed	LOC_Os09g37600.1|13109.m03731|protein	38686.2	1	4	8	15	7.6e-05	0.158	ALLASNGLPLSTPPSAPAPSPLR	0.95	69.2	31.3	66.1
Rep 1	lysM domain-containing GPI-anchored protein precursor, putative, expressed	LOC_Os09g37600.1|13109.m03731|protein	38686.2	1	4	8	15	7.6e-05	0.158	SLLAGQVLDVPLR	0.95	59.6	27.9	53.9
Rep 1	apoptosis inhibitor 5, putative, expressed	LOC_Os02g20930.1|13102.m02343|protein	59988.4	1	8	8	10	5.07e-05	0.134	ALMSLIR	0.898	24.2	26.1	18
Rep 1	apoptosis inhibitor 5, putative, expressed	LOC_Os02g20930.1|13102.m02343|protein	59988.4	1	8	8	10	5.07e-05	0.134	DAEFVSK	0.815	25.7	32.2	25.7
Rep 1	apoptosis inhibitor 5, putative, expressed	LOC_Os02g20930.1|13102.m02343|protein	59988.4	1	8	8	10	5.07e-05	0.134	GFPLLAK	0.839	22.8	28.6	6.14
Rep 1	apoptosis inhibitor 5, putative, expressed	LOC_Os02g20930.1|13102.m02343|protein	59988.4	1	8	8	10	5.07e-05	0.134	LTGTEETVR	0.781	21.4	29.2	16.7
Rep 1	apoptosis inhibitor 5, putative, expressed	LOC_Os02g20930.1|13102.m02343|protein	59988.4	1	8	8	10	5.07e-05	0.134	QLAAQLIPR	0.95	78.6	27.9	74.2
Rep 1	apoptosis inhibitor 5, putative, expressed	LOC_Os02g20930.1|13102.m02343|protein	59988.4	1	8	8	10	5.07e-05	0.134	QLLPPVVQLLK	0.881	21.1	25	17
Rep 1	apoptosis inhibitor 5, putative, expressed	LOC_Os02g20930.1|13102.m02343|protein	59988.4	1	8	8	10	5.07e-05	0.134	SLSIFGDSAPR	0.874	26.8	30.4	20.6
Rep 1	apoptosis inhibitor 5, putative, expressed	LOC_Os02g20930.1|13102.m02343|protein	59988.4	1	8	8	10	5.07e-05	0.134	SVLDVTGLEFK	0.92	29.2	30.3	29.2
Rep 1	glutaryl-CoA dehydrogenase, mitochondrial precursor, putative, expressed	LOC_Os01g06600.1|13101.m00654|protein,LOC_Os01g06600.2|13101.m14989|protein,LOC_Os05g07090.1|13105.m00773|protein	46823.6	0.987	2	2	2	1.01e-05	0.06	AEFPFHAIPK	0.95	36.4	31.2	29.8
Rep 1	glutaryl-CoA dehydrogenase, mitochondrial precursor, putative, expressed	LOC_Os01g06600.1|13101.m00654|protein,LOC_Os01g06600.2|13101.m14989|protein,LOC_Os05g07090.1|13105.m00773|protein	46823.6	0.987	2	2	2	1.01e-05	0.06	ELLGGNGILADFLVAK	0.746	21.3	30	13.7
Rep 1	ATP synthase subunit alpha, putative, expressed	LOC_Os04g16740.1|13104.m11747|protein	55666.9	1	6	7	10	5.07e-05	0.179	DTKPQFQEIISSSK	0.594	17.8	31.2	0
Rep 1	ATP synthase subunit alpha, putative, expressed	LOC_Os04g16740.1|13104.m11747|protein	55666.9	1	6	7	10	5.07e-05	0.179	ELIIGDR	0.896	29.4	31.4	13.2
Rep 1	ATP synthase subunit alpha, putative, expressed	LOC_Os04g16740.1|13104.m11747|protein	55666.9	1	6	7	10	5.07e-05	0.179	FSLQEQT	0.95	33.6	27	33.6
Rep 1	ATP synthase subunit alpha, putative, expressed	LOC_Os04g16740.1|13104.m11747|protein	55666.9	1	6	7	10	5.07e-05	0.179	GYLDSLEIGQVK	0.95	59.3	31.8	55.9
Rep 1	ATP synthase subunit alpha, putative, expressed	LOC_Os04g16740.1|13104.m11747|protein	55666.9	1	6	7	10	5.07e-05	0.179	IAQIPVSEAYLGR	0.935	31.9	31.4	17.3
Rep 1	ATP synthase subunit alpha, putative, expressed	LOC_Os04g16740.1|13104.m11747|protein	55666.9	1	6	7	10	5.07e-05	0.179	LIESPAPGIISR	0.824	22.5	28.7	9.62
Rep 1	ATP synthase subunit alpha, putative, expressed	LOC_Os04g16740.1|13104.m11747|protein	55666.9	1	6	7	10	5.07e-05	0.179	QMSLLLR	0.824	23	29.2	14.2
Rep 1	ATP synthase subunit alpha, putative, expressed	LOC_Os04g16740.1|13104.m11747|protein	55666.9	1	6	7	10	5.07e-05	0.179	TFTEEAEILLK	0.95	37.4	30	25.7
Rep 1	ATP synthase subunit alpha, putative, expressed	LOC_Os04g16740.1|13104.m11747|protein	55666.9	1	6	7	10	5.07e-05	0.179	VGSAAQIK	0.879	28	31.3	0
Rep 1	adenylosuccinate synthetase, chloroplast precursor, putative, expressed	LOC_Os03g07840.1|13103.m00880|protein	52135.8	1	4	5	5	2.53e-05	0.113	EAELANSFIGTTK	0.95	36.6	32	36.6
Rep 1	adenylosuccinate synthetase, chloroplast precursor, putative, expressed	LOC_Os03g07840.1|13103.m00880|protein	52135.8	1	4	5	5	2.53e-05	0.113	LDVLSGLPEVK	0.86	24.2	29.1	22.2
Rep 1	adenylosuccinate synthetase, chloroplast precursor, putative, expressed	LOC_Os03g07840.1|13103.m00880|protein	52135.8	1	4	5	5	2.53e-05	0.113	SYSELPLAAQR	0.95	34.5	30.3	34.5
Rep 1	adenylosuccinate synthetase, chloroplast precursor, putative, expressed	LOC_Os03g07840.1|13103.m00880|protein	52135.8	1	4	5	5	2.53e-05	0.113	VSALSQVSGVLGSQWGDEGK	0.609	21.7	33.1	17.3
Rep 1	RNA recognition motif containing protein, expressed	LOC_Os08g37960.1|13108.m04012|protein,LOC_Os08g37960.2|13108.m04013|protein,LOC_Os08g37960.3|13108.m09310|protein	33542.6	1	6	7	7	3.55e-05	0.163	GFAFVR	0.687	19.9	30.3	19.9
Rep 1	RNA recognition motif containing protein, expressed	LOC_Os08g37960.1|13108.m04012|protein,LOC_Os08g37960.2|13108.m04013|protein,LOC_Os08g37960.3|13108.m09310|protein	33542.6	1	6	7	7	3.55e-05	0.163	IIEEVEK	0.804	25.2	32.3	8.06
Rep 1	RNA recognition motif containing protein, expressed	LOC_Os08g37960.1|13108.m04012|protein,LOC_Os08g37960.2|13108.m04013|protein,LOC_Os08g37960.3|13108.m09310|protein	33542.6	1	6	7	7	3.55e-05	0.163	SGPPDIR	0.588	12.5	25	12.5
Rep 1	RNA recognition motif containing protein, expressed	LOC_Os08g37960.1|13108.m04012|protein,LOC_Os08g37960.2|13108.m04013|protein,LOC_Os08g37960.3|13108.m09310|protein	33542.6	1	6	7	7	3.55e-05	0.163	TTADDLFPLFDR	0.915	30.2	30.6	28.3
Rep 1	RNA recognition motif containing protein, expressed	LOC_Os08g37960.1|13108.m04012|protein,LOC_Os08g37960.2|13108.m04013|protein,LOC_Os08g37960.3|13108.m09310|protein	33542.6	1	6	7	7	3.55e-05	0.163	VVDVFIPR	0.918	28.5	28.7	26.9
Rep 1	RNA recognition motif containing protein, expressed	LOC_Os08g37960.1|13108.m04012|protein,LOC_Os08g37960.2|13108.m04013|protein,LOC_Os08g37960.3|13108.m09310|protein	33542.6	1	6	7	7	3.55e-05	0.163	YAEEAQK	0.575	19	31	12.4
Rep 1	alpha-soluble NSF attachment protein, putative, expressed	LOC_Os08g18110.1|13108.m01927|protein	32486.9	1	11	18	25	0.000127	0.436	ANEIFEAIAR	0.95	35.9	31.3	29.2
Rep 1	alpha-soluble NSF attachment protein, putative, expressed	LOC_Os08g18110.1|13108.m01927|protein	32486.9	1	11	18	25	0.000127	0.436	ASDYLEK	0.89	29.1	31.6	27.9
Rep 1	alpha-soluble NSF attachment protein, putative, expressed	LOC_Os08g18110.1|13108.m01927|protein	32486.9	1	11	18	25	0.000127	0.436	GDVVAITNSMER	0.95	36.4	29.4	31.9
Rep 1	alpha-soluble NSF attachment protein, putative, expressed	LOC_Os08g18110.1|13108.m01927|protein	32486.9	1	11	18	25	0.000127	0.436	GILLNAGICQLCR	0.95	62.5	31.1	59.3
Rep 1	alpha-soluble NSF attachment protein, putative, expressed	LOC_Os08g18110.1|13108.m01927|protein	32486.9	1	11	18	25	0.000127	0.436	LLSDLAAAMEEGDVAK	0.95	46.1	32.9	39
Rep 1	alpha-soluble NSF attachment protein, putative, expressed	LOC_Os08g18110.1|13108.m01927|protein	32486.9	1	11	18	25	0.000127	0.436	QQINNNLLK	0.814	24.8	31.3	21.7
Rep 1	alpha-soluble NSF attachment protein, putative, expressed	LOC_Os08g18110.1|13108.m01927|protein	32486.9	1	11	18	25	0.000127	0.436	SADLFDSEGQSSQSNSIK	0.95	79.7	30.3	78.6
Rep 1	alpha-soluble NSF attachment protein, putative, expressed	LOC_Os08g18110.1|13108.m01927|protein	32486.9	1	11	18	25	0.000127	0.436	TTLLLR	0.756	16.5	25	1.31
Rep 1	alpha-soluble NSF attachment protein, putative, expressed	LOC_Os08g18110.1|13108.m01927|protein	32486.9	1	11	18	25	0.000127	0.436	VAEIAAQLEQYQK	0.95	59.3	32	59.3
Rep 1	alpha-soluble NSF attachment protein, putative, expressed	LOC_Os08g18110.1|13108.m01927|protein	32486.9	1	11	18	25	0.000127	0.436	YEDAADLFDK	0.897	27.3	30.2	24
Rep 1	alpha-soluble NSF attachment protein, putative, expressed	LOC_Os08g18110.1|13108.m01927|protein	32486.9	1	11	18	25	0.000127	0.436	YQDIDPTFSGTR	0.782	21.8	29.5	18.6
Rep 1	eukaryotic translation initiation factor 5A, putative, expressed	LOC_Os12g32240.1|13112.m03290|protein	17556.8	1	8	11	17	8.61e-05	0.475	CHFVAIDIFTAK	0.781	23	31.7	2.28
Rep 1	eukaryotic translation initiation factor 5A, putative, expressed	LOC_Os12g32240.1|13112.m03290|protein	17556.8	1	8	11	17	8.61e-05	0.475	DGFGEGK	0.623	16.3	28.1	14
Rep 1	eukaryotic translation initiation factor 5A, putative, expressed	LOC_Os12g32240.1|13112.m03290|protein	17556.8	1	8	11	17	8.61e-05	0.475	KLEDIVPSSHNCDVPHVNR	0.95	29.9	31.9	29.9
Rep 1	eukaryotic translation initiation factor 5A, putative, expressed	LOC_Os12g32240.1|13112.m03290|protein	17556.8	1	8	11	17	8.61e-05	0.475	KNGYIVIK	0.89	27.2	30.2	27
Rep 1	eukaryotic translation initiation factor 5A, putative, expressed	LOC_Os12g32240.1|13112.m03290|protein	17556.8	1	8	11	17	8.61e-05	0.475	LPTDDNLLSQIK	0.659	20.6	31.2	20.6
Rep 1	eukaryotic translation initiation factor 5A, putative, expressed	LOC_Os12g32240.1|13112.m03290|protein	17556.8	1	8	11	17	8.61e-05	0.475	NGYIVIK	0.841	24.8	30.1	16.6
Rep 1	eukaryotic translation initiation factor 5A, putative, expressed	LOC_Os12g32240.1|13112.m03290|protein	17556.8	1	8	11	17	8.61e-05	0.475	TYPQQAGTIR	0.907	29	30.3	29
Rep 1	eukaryotic translation initiation factor 5A, putative, expressed	LOC_Os12g32240.1|13112.m03290|protein	17556.8	1	8	11	17	8.61e-05	0.475	VVEVSTSK	0.95	38.3	30.8	37.7
Rep 1	histidine triad family protein, putative	LOC_Os12g02730.1|13112.m00216|protein	23333.7	0.97	2	2	2	1.01e-05	0.0971	LDLDIER	0.735	23.8	32.9	0
Rep 1	histidine triad family protein, putative	LOC_Os12g02730.1|13112.m00216|protein	23333.7	0.97	2	2	2	1.01e-05	0.0971	TMEEMAHEANEYR	0.888	21.5	25	20.3
Rep 1	expressed protein	LOC_Os02g04260.1|13102.m00436|protein	35681.9	0.828	2	2	2	1.01e-05	0.0861	SDLTEGFSFEEFIK	0.618	19.1	30.4	14.2
Rep 1	expressed protein	LOC_Os02g04260.1|13102.m00436|protein	35681.9	0.828	2	2	2	1.01e-05	0.0861	SSTEIDSDLNLLRPR	0.55	19.5	31.9	19.5
Rep 1	ras-related protein, putative, expressed	LOC_Os05g49890.1|13105.m05344|protein,LOC_Os05g49890.2|13105.m05345|protein	25038.9	1	5	9	11	5.57e-05	0.276	DGYYIHGQCAIIMFDVTSR	0.855	25.2	30.6	0
Rep 1	ras-related protein, putative, expressed	LOC_Os05g49890.1|13105.m05344|protein,LOC_Os05g49890.2|13105.m05345|protein	25038.9	1	5	9	11	5.57e-05	0.276	HLTGEFEK	0.95	37.4	31.4	0
Rep 1	ras-related protein, putative, expressed	LOC_Os05g49890.1|13105.m05344|protein,LOC_Os05g49890.2|13105.m05345|protein	25038.9	1	5	9	11	5.57e-05	0.276	LVIVGDGGTGK	0.95	35.6	30.4	21.4
Rep 1	ras-related protein, putative, expressed	LOC_Os05g49890.1|13105.m05344|protein,LOC_Os05g49890.2|13105.m05345|protein	25038.9	1	5	9	11	5.57e-05	0.276	NLQYYEISAK	0.95	46.7	32.3	45.4
Rep 1	ras-related protein, putative, expressed	LOC_Os05g49890.1|13105.m05344|protein,LOC_Os05g49890.2|13105.m05345|protein	25038.9	1	5	9	11	5.57e-05	0.276	VCENIPIVLCGNK	0.95	49.1	31.8	49.1
Rep 1	transmembrane 9 superfamily member, putative, expressed	LOC_Os06g37160.1|13106.m03848|protein	73241.7	0.98	2	2	2	1.01e-05	0.0296	IDDEYR	0.863	21.2	25.5	9.96
Rep 1	transmembrane 9 superfamily member, putative, expressed	LOC_Os06g37160.1|13106.m03848|protein	73241.7	0.98	2	2	2	1.01e-05	0.0296	VLYHEDPNSPDAR	0.852	23.4	28.6	23.4
Rep 1	ruvB-like 2, putative, expressed	LOC_Os06g08770.1|13106.m00923|protein	51844.8	1	6	9	10	5.07e-05	0.162	AAGLILQLIR	0.947	28.9	27	28.9
Rep 1	ruvB-like 2, putative, expressed	LOC_Os06g08770.1|13106.m00923|protein	51844.8	1	6	9	10	5.07e-05	0.162	ALENDMAPILVIATNR	0.95	46.8	32.2	46.8
Rep 1	ruvB-like 2, putative, expressed	LOC_Os06g08770.1|13106.m00923|protein	51844.8	1	6	9	10	5.07e-05	0.162	GLGLDSSLEAR	0.95	41	32.5	38
Rep 1	ruvB-like 2, putative, expressed	LOC_Os06g08770.1|13106.m00923|protein	51844.8	1	6	9	10	5.07e-05	0.162	TQGFLALFTGDTGEIR	0.866	26.8	31.4	24.4
Rep 1	ruvB-like 2, putative, expressed	LOC_Os06g08770.1|13106.m00923|protein	51844.8	1	6	9	10	5.07e-05	0.162	TTDMETVYELGGK	0.938	31.1	30.2	31.1
Rep 1	ruvB-like 2, putative, expressed	LOC_Os06g08770.1|13106.m00923|protein	51844.8	1	6	9	10	5.07e-05	0.162	VQSGDVVALDK	0.95	42.2	32.6	31.3
Rep 1	ribosomal protein L6, putative, expressed	LOC_Os09g31180.1|13109.m03092|protein	21349.2	1	7	12	23	0.000117	0.295	FLDGIYVSDK	0.95	52.9	32.2	43.9
Rep 1	ribosomal protein L6, putative, expressed	LOC_Os09g31180.1|13109.m03092|protein	21349.2	1	7	12	23	0.000117	0.295	KFLDGIYVSDK	0.95	39.9	29.8	39.9
Rep 1	ribosomal protein L6, putative, expressed	LOC_Os09g31180.1|13109.m03092|protein	21349.2	1	7	12	23	0.000117	0.295	KVDMLEGVTILR	0.912	28.7	29.6	28.7
Rep 1	ribosomal protein L6, putative, expressed	LOC_Os09g31180.1|13109.m03092|protein	21349.2	1	7	12	23	0.000117	0.295	SAALINQK	0.931	32.8	32.8	32.4
Rep 1	ribosomal protein L6, putative, expressed	LOC_Os09g31180.1|13109.m03092|protein	21349.2	1	7	12	23	0.000117	0.295	VDMLEGVTILR	0.775	22.2	30.1	22.2
Rep 1	ribosomal protein L6, putative, expressed	LOC_Os09g31180.1|13109.m03092|protein	21349.2	1	7	12	23	0.000117	0.295	VKDELVLDGNDIELVSR	0.95	42.9	32.4	42.9
Rep 1	ribosomal protein L6, putative, expressed	LOC_Os09g31180.1|13109.m03092|protein	21349.2	1	7	12	23	0.000117	0.295	VVTVEGPR	0.601	18.6	30.8	18.6
Rep 1	oligosaccharyl transferase, putative, expressed	LOC_Os04g57890.1|13104.m06074|protein	80734.9	0.929	2	2	2	1.01e-05	0.0194	EAYYWLR	0.689	17.3	27.6	12.9
Rep 1	oligosaccharyl transferase, putative, expressed	LOC_Os04g57890.1|13104.m06074|protein	80734.9	0.929	2	2	2	1.01e-05	0.0194	VIFDDYR	0.773	17.1	25.2	17.1
Rep 1	dolichyl-diphosphooligosaccharide--protein glycosyltransferase 67 kDasubunit precursor, putative, expressed	LOC_Os05g23600.1|13105.m02401|protein	69523.1	0.995	2	3	3	1.52e-05	0.0276	KVDLTSHIVR	0.95	43.2	27.9	43.2
Rep 1	dolichyl-diphosphooligosaccharide--protein glycosyltransferase 67 kDasubunit precursor, putative, expressed	LOC_Os05g23600.1|13105.m02401|protein	69523.1	0.995	2	3	3	1.52e-05	0.0276	VEELVAK	0.902	30.4	32	18.6
Rep 1	protein transport protein-related, putative, expressed	LOC_Os05g02820.1|13105.m00258|protein	99692.6	1	3	3	3	1.52e-05	0.0472	GLLDSTAESEESK	0.95	43.3	30.9	43.3
Rep 1	protein transport protein-related, putative, expressed	LOC_Os05g02820.1|13105.m00258|protein	99692.6	1	3	3	3	1.52e-05	0.0472	GQHAADLETLVTTTEELER	0.95	51.5	31.2	51.5
Rep 1	protein transport protein-related, putative, expressed	LOC_Os05g02820.1|13105.m00258|protein	99692.6	1	3	3	3	1.52e-05	0.0472	IEGLTEENVK	0.95	35.9	31	35.9
Rep 1	thaumatin family domain containing protein, expressed	LOC_Os06g47600.1|13106.m05056|protein	25634.1	0.848	2	2	3	1.52e-05	0.0558	ELLAR	0.552	16.8	30	0
Rep 1	thaumatin family domain containing protein, expressed	LOC_Os06g47600.1|13106.m05056|protein	25634.1	0.848	2	2	3	1.52e-05	0.0558	VCPAGLAVR	0.661	18.3	29.3	18.1
Rep 1	serine/threonine protein phosphatase, putative, expressed	LOC_Os05g05240.1|13105.m00542|protein,LOC_Os05g05240.2|13105.m00541|protein	97181.4	0.999	4	4	4	2.03e-05	0.0426	EVEGWEGAGDDSPGFR	0.95	39.5	25	36
Rep 1	serine/threonine protein phosphatase, putative, expressed	LOC_Os05g05240.1|13105.m00542|protein,LOC_Os05g05240.2|13105.m00541|protein	97181.4	0.999	4	4	4	2.03e-05	0.0426	GAWVVPAPAYR	0.765	23	31.2	17.1
Rep 1	serine/threonine protein phosphatase, putative, expressed	LOC_Os05g05240.1|13105.m00542|protein,LOC_Os05g05240.2|13105.m00541|protein	97181.4	0.999	4	4	4	2.03e-05	0.0426	GHGPR	0.52	11.3	25	0
Rep 1	serine/threonine protein phosphatase, putative, expressed	LOC_Os05g05240.1|13105.m00542|protein,LOC_Os05g05240.2|13105.m00541|protein	97181.4	0.999	4	4	4	2.03e-05	0.0426	LQLIIR	0.817	18.6	25	0
Rep 1	spermatogenesis-associated protein 20 precursor, putative, expressed	LOC_Os01g70950.1|13101.m07723|protein	58320.7	1	7	7	9	4.56e-05	0.165	DILDYLR	0.928	27.8	26.8	0
Rep 1	spermatogenesis-associated protein 20 precursor, putative, expressed	LOC_Os01g70950.1|13101.m07723|protein	58320.7	1	7	7	9	4.56e-05	0.165	DMIGEEGEIYSAEDADSAEYDGAPR	0.95	111	25	111
Rep 1	spermatogenesis-associated protein 20 precursor, putative, expressed	LOC_Os01g70950.1|13101.m07723|protein	58320.7	1	7	7	9	4.56e-05	0.165	DMVAAAFSTYDPNR	0.95	29.9	25.7	27.3
Rep 1	spermatogenesis-associated protein 20 precursor, putative, expressed	LOC_Os01g70950.1|13101.m07723|protein	58320.7	1	7	7	9	4.56e-05	0.165	LFDVR	0.776	19	26.9	0
Rep 1	spermatogenesis-associated protein 20 precursor, putative, expressed	LOC_Os01g70950.1|13101.m07723|protein	58320.7	1	7	7	9	4.56e-05	0.165	LSSIFDAAK	0.772	25	33	21.4
Rep 1	spermatogenesis-associated protein 20 precursor, putative, expressed	LOC_Os01g70950.1|13101.m07723|protein	58320.7	1	7	7	9	4.56e-05	0.165	QGGGYFNTPGEDPSVLLR	0.634	20.5	31.5	20.5
Rep 1	spermatogenesis-associated protein 20 precursor, putative, expressed	LOC_Os01g70950.1|13101.m07723|protein	58320.7	1	7	7	9	4.56e-05	0.165	QVVLVGNK	0.64	17	28.5	17
Rep 1	AAA family ATPase, putative, expressed	LOC_Os02g35630.1|13102.m03873|protein	67948.2	0.993	2	2	2	1.01e-05	0.0558	DVSGEGVQQALLK	0.95	48.7	31.5	48.7
Rep 1	AAA family ATPase, putative, expressed	LOC_Os02g35630.1|13102.m03873|protein	67948.2	0.993	2	2	2	1.01e-05	0.0558	GSGADLGGFDGEADDDDGVELEK	0.868	22	26.5	22
Rep 1	acyl-coenzyme A dehydrogenase, mitochondrial precursor, putative, expressed	LOC_Os05g03480.2|13105.m00332|protein,LOC_Os05g03480.4|13105.m00336|protein,LOC_Os05g03480.5|13105.m00333|protein	44532	0.098	1	1	1	5.07e-06	0.0196	SFVYSVAR	0.673	18.3	29	18.3
Rep 1	methyl-CpG binding domain containing protein, putative, expressed	LOC_Os12g42550.1|13112.m04471|protein,LOC_Os12g42550.2|13112.m04472|protein	31509.9	1	6	6	8	4.05e-05	0.241	AFDSPEGEKIPK	0.885	29	32.3	28.5
Rep 1	methyl-CpG binding domain containing protein, putative, expressed	LOC_Os12g42550.1|13112.m04471|protein,LOC_Os12g42550.2|13112.m04472|protein	31509.9	1	6	6	8	4.05e-05	0.241	DTDVEMK	0.746	21.1	29.8	15.4
Rep 1	methyl-CpG binding domain containing protein, putative, expressed	LOC_Os12g42550.1|13112.m04471|protein,LOC_Os12g42550.2|13112.m04472|protein	31509.9	1	6	6	8	4.05e-05	0.241	EAPSEDAPK	0.932	31.4	31.3	30.4
Rep 1	methyl-CpG binding domain containing protein, putative, expressed	LOC_Os12g42550.1|13112.m04471|protein,LOC_Os12g42550.2|13112.m04472|protein	31509.9	1	6	6	8	4.05e-05	0.241	EVVSVEMPAPEGWTK	0.95	34.8	31.3	34.8
Rep 1	methyl-CpG binding domain containing protein, putative, expressed	LOC_Os12g42550.1|13112.m04471|protein,LOC_Os12g42550.2|13112.m04472|protein	31509.9	1	6	6	8	4.05e-05	0.241	FEIVFVSPTGEEIK	0.95	54.5	31.6	51.9
Rep 1	methyl-CpG binding domain containing protein, putative, expressed	LOC_Os12g42550.1|13112.m04471|protein,LOC_Os12g42550.2|13112.m04472|protein	31509.9	1	6	6	8	4.05e-05	0.241	TADADTPAPAPAGTEK	0.95	61.5	31.3	61.5
Rep 1	FAD dependent oxidoreductase domain containing protein, expressed	LOC_Os07g34570.1|13107.m03521|protein,LOC_Os07g34570.2|13107.m03522|protein	37224.6	0.978	2	2	2	1.01e-05	0.0732	ALDMNTAEDEIVR	0.794	21.5	28.8	21.5
Rep 1	FAD dependent oxidoreductase domain containing protein, expressed	LOC_Os07g34570.1|13107.m03521|protein,LOC_Os07g34570.2|13107.m03522|protein	37224.6	0.978	2	2	2	1.01e-05	0.0732	LFNAVAVEDLIVK	0.894	25.5	28.5	16.1
Rep 1	2-dehydro-3-deoxyphosphooctonate aldolase, putative, expressed	LOC_Os12g10784.1|13112.m01146|protein,LOC_Os12g10784.2|13112.m01148|protein,LOC_Os12g10784.3|13112.m01147|protein	31580.2	0.963	2	3	4	2.03e-05	0.0481	LGLPLVFK	0.924	24.3	25	24.3
Rep 1	2-dehydro-3-deoxyphosphooctonate aldolase, putative, expressed	LOC_Os12g10784.1|13112.m01146|protein,LOC_Os12g10784.2|13112.m01148|protein,LOC_Os12g10784.3|13112.m01147|protein	31580.2	0.963	2	3	4	2.03e-05	0.0481	NFEWLR	0.513	13.7	27.5	10.4
Rep 1	xaa-Pro dipeptidase, putative, expressed	LOC_Os02g13140.1|13102.m01457|protein	56309.2	0.998	3	3	3	1.52e-05	0.0791	FDSDLSTLHPILTECR	0.95	46.5	30.5	46.5
Rep 1	xaa-Pro dipeptidase, putative, expressed	LOC_Os02g13140.1|13102.m01457|protein	56309.2	0.998	3	3	3	1.52e-05	0.0791	GLVLLQGGEEQTR	0.718	21.2	30.8	20.2
Rep 1	xaa-Pro dipeptidase, putative, expressed	LOC_Os02g13140.1|13102.m01457|protein	56309.2	0.998	3	3	3	1.52e-05	0.0791	LAEQTILESLK	0.877	25.5	29.6	20.2
Rep 1	peptidase, T1 family, putative, expressed	LOC_Os06g04800.1|13106.m00444|protein	26259.6	0.998	2	3	3	1.52e-05	0.366	EGMSQEEAEK	0.95	40.2	28.3	21.6
Rep 1	peptidase, T1 family, putative, expressed	LOC_Os06g04800.1|13106.m00444|protein	26259.6	0.998	2	3	3	1.52e-05	0.366	ITQLTDNVYVCR	0.95	37.8	31.3	37.8
Rep 1	peptidase, T1 family, putative, expressed	LOC_Os06g04800.1|13106.m00444|protein	26259.6	0.998	2	3	3	1.52e-05	0.366	SGSAADTQVISEYVR	0.95	36.3	30.9	34.7
Rep 1	peptidase, T1 family, putative, expressed	LOC_Os06g04800.1|13106.m00444|protein	26259.6	0.998	2	3	3	1.52e-05	0.366	TSTGMYVANR	0.821	21.1	27.3	21.1
Rep 1	peptidase, T1 family, putative, expressed	LOC_Os06g04800.1|13106.m00444|protein	26259.6	0.998	2	3	3	1.52e-05	0.366	TVTINADGVSR	0.891	27.6	30	26.7
Rep 1	peptidase, T1 family, putative, expressed	LOC_Os06g04800.1|13106.m00444|protein	26259.6	0.998	2	3	3	1.52e-05	0.366	VAANLIR	0.89	27.7	30.2	10
Rep 1	peptidase, T1 family, putative, expressed	LOC_Os06g04800.1|13106.m00444|protein	26259.6	0.998	2	3	3	1.52e-05	0.366	VVSLAIAR	0.782	17.6	25.3	12.1
Rep 1	peptidase, T1 family, putative, expressed	LOC_Os06g04800.1|13106.m00444|protein	26259.6	0.998	2	3	3	1.52e-05	0.366	YEGGQIFSVPLGGTILR	0.889	28.6	32	28.6
Rep 1	PCNA - Putative DNA replicative polymerase clamp, expressed	LOC_Os02g56130.1|13102.m06448|protein	29272.5	1	4	4	4	2.03e-05	0.19	CAGNDDIITIK	0.697	21.5	31.3	19.3
Rep 1	PCNA - Putative DNA replicative polymerase clamp, expressed	LOC_Os02g56130.1|13102.m06448|protein	29272.5	1	4	4	4	2.03e-05	0.19	DLSSIGDTVIISVTK	0.95	42.1	30.9	41.3
Rep 1	PCNA - Putative DNA replicative polymerase clamp, expressed	LOC_Os02g56130.1|13102.m06448|protein	29272.5	1	4	4	4	2.03e-05	0.19	FSTAGDIGTANIVCR	0.95	58.8	30.9	58
Rep 1	PCNA - Putative DNA replicative polymerase clamp, expressed	LOC_Os02g56130.1|13102.m06448|protein	29272.5	1	4	4	4	2.03e-05	0.19	IEEDEEMKS	0.95	37.1	28.9	37.1
Rep 1	expressed protein	LOC_Os10g32680.1|13110.m02855|protein	39935.9	1	6	6	6	3.04e-05	0.14	DGFEVGNADK	0.95	36	31.4	29.4
Rep 1	expressed protein	LOC_Os10g32680.1|13110.m02855|protein	39935.9	1	6	6	6	3.04e-05	0.14	GADSFFR	0.535	11.6	25	11.6
Rep 1	expressed protein	LOC_Os10g32680.1|13110.m02855|protein	39935.9	1	6	6	6	3.04e-05	0.14	IFESTSNDQLTR	0.95	37.7	30	29.2
Rep 1	expressed protein	LOC_Os10g32680.1|13110.m02855|protein	39935.9	1	6	6	6	3.04e-05	0.14	LVLPQFK	0.664	17	27.4	0
Rep 1	expressed protein	LOC_Os10g32680.1|13110.m02855|protein	39935.9	1	6	6	6	3.04e-05	0.14	SYIEFAER	0.707	17	26.9	17
Rep 1	expressed protein	LOC_Os10g32680.1|13110.m02855|protein	39935.9	1	6	6	6	3.04e-05	0.14	TILELVR	0.807	20	26.8	10.4
Rep 1	DNA-directed RNA polymerase II subunit RPB2, putative, expressed	LOC_Os03g44484.2|13103.m13001|protein	43677.1	0.927	2	2	2	1.01e-05	0.0388	SLFFR	0.819	18.7	25	10.3
Rep 1	DNA-directed RNA polymerase II subunit RPB2, putative, expressed	LOC_Os03g44484.2|13103.m13001|protein	43677.1	0.927	2	2	2	1.01e-05	0.0388	VSGEDVIIGK	0.596	19.6	31.2	8.37
Rep 1	expressed protein	LOC_Os07g39300.1|13107.m04069|protein,LOC_Os07g39300.2|13107.m04070|protein	73523.9	0.996	4	4	4	2.03e-05	0.0745	AMIPSAEICFR	0.599	16.9	29.2	16.9
Rep 1	expressed protein	LOC_Os07g39300.1|13107.m04069|protein,LOC_Os07g39300.2|13107.m04070|protein	73523.9	0.996	4	4	4	2.03e-05	0.0745	EYYSDPR	0.582	12.4	25	7.89
Rep 1	expressed protein	LOC_Os07g39300.1|13107.m04069|protein,LOC_Os07g39300.2|13107.m04070|protein	73523.9	0.996	4	4	4	2.03e-05	0.0745	ILSGMQDIEYLK	0.712	22.1	31.6	13.5
Rep 1	expressed protein	LOC_Os07g39300.1|13107.m04069|protein,LOC_Os07g39300.2|13107.m04070|protein	73523.9	0.996	4	4	4	2.03e-05	0.0745	LVVGQSVTLR	0.756	18	26.5	0
Rep 1	expressed protein	LOC_Os07g39300.1|13107.m04069|protein,LOC_Os07g39300.2|13107.m04070|protein	73523.9	0.996	4	4	4	2.03e-05	0.0745	TGVYLGPDR	0.923	29.3	28.9	26.9
Rep 1	SNF7 domain containing protein, putative, expressed	LOC_Os06g43590.2|13106.m04564|protein,LOC_Os06g43590.3|13106.m04565|protein,LOC_Os06g43590.4|13106.m04563|protein	22842.7	0.997	3	3	3	1.52e-05	0.146	AVDEDDLSR	0.53	14	27.6	14
Rep 1	SNF7 domain containing protein, putative, expressed	LOC_Os06g43590.2|13106.m04564|protein,LOC_Os06g43590.3|13106.m04565|protein,LOC_Os06g43590.4|13106.m04563|protein	22842.7	0.997	3	3	3	1.52e-05	0.146	IYAENAIR	0.86	23	27.5	18.4
Rep 1	SNF7 domain containing protein, putative, expressed	LOC_Os06g43590.2|13106.m04564|protein,LOC_Os06g43590.3|13106.m04565|protein,LOC_Os06g43590.4|13106.m04563|protein	22842.7	0.997	3	3	3	1.52e-05	0.146	SLDSALATGNLQK	0.95	37.6	32.2	37.3
Rep 1	RNA recognition motif containing protein, expressed	LOC_Os04g45930.1|13104.m04609|protein,LOC_Os04g45930.2|13104.m04611|protein,LOC_Os04g45930.3|13104.m04610|protein	86650.4	0.987	3	3	3	1.52e-05	0.0362	DVVFGVDR	0.647	17.9	29.1	4.3
Rep 1	RNA recognition motif containing protein, expressed	LOC_Os04g45930.1|13104.m04609|protein,LOC_Os04g45930.2|13104.m04611|protein,LOC_Os04g45930.3|13104.m04610|protein	86650.4	0.987	3	3	3	1.52e-05	0.0362	VFGEVGEITEVR	0.792	23.4	30.8	19
Rep 1	RNA recognition motif containing protein, expressed	LOC_Os04g45930.1|13104.m04609|protein,LOC_Os04g45930.2|13104.m04611|protein,LOC_Os04g45930.3|13104.m04610|protein	86650.4	0.987	3	3	3	1.52e-05	0.0362	YATVEQAR	0.816	22.2	28.6	22.2
Rep 1	TBC domain containing protein, expressed	LOC_Os02g48000.1|13102.m05417|protein,LOC_Os02g48000.2|13102.m05418|protein	77656.3	0.226	1	1	1	5.07e-06	0.0147	EQPLSVDEWR	0.847	25.1	30.2	22
Rep 1	snRK1-interacting protein 1, putative, expressed	LOC_Os01g65560.1|13101.m07085|protein	20401.6	1	4	4	4	2.03e-05	0.25	AEAMAFR	0.619	14.5	26.3	14.5
Rep 1	snRK1-interacting protein 1, putative, expressed	LOC_Os01g65560.1|13101.m07085|protein	20401.6	1	4	4	4	2.03e-05	0.25	EATGTSSADDTGYGDPVQK	0.95	77.9	29.8	77.9
Rep 1	snRK1-interacting protein 1, putative, expressed	LOC_Os01g65560.1|13101.m07085|protein	20401.6	1	4	4	4	2.03e-05	0.25	SIVYSSDGK	0.909	29.5	31.5	26.9
Rep 1	snRK1-interacting protein 1, putative, expressed	LOC_Os01g65560.1|13101.m07085|protein	20401.6	1	4	4	4	2.03e-05	0.25	VTLHGTDAEIYR	0.726	20.9	30.1	20.9
Rep 1	ubiquitin-conjugating enzyme, putative, expressed	LOC_Os01g48280.1|13101.m05001|protein	17160.9	1	3	6	6	3.04e-05	0.209	ICLDILK	0.871	27.4	31.7	16.6
Rep 1	ubiquitin-conjugating enzyme, putative, expressed	LOC_Os01g48280.1|13101.m05001|protein	17160.9	1	3	6	6	3.04e-05	0.209	LLSEPAPGISASPSEENMR	0.95	71.8	30.6	71.8
Rep 1	ubiquitin-conjugating enzyme, putative, expressed	LOC_Os01g48280.1|13101.m05001|protein	17160.9	1	3	6	6	3.04e-05	0.209	LYASGA	0.95	35.1	25	35.1
Rep 1	1,2-dihydroxy-3-keto-5-methylthiopentene dioxygenase protein, putative, expressed	LOC_Os03g06620.1|13103.m00726|protein	23498.9	0.999	3	3	3	1.52e-05	0.162	DQNDQWIR	0.798	21.2	28.4	20.5
Rep 1	1,2-dihydroxy-3-keto-5-methylthiopentene dioxygenase protein, putative, expressed	LOC_Os03g06620.1|13103.m00726|protein	23498.9	0.999	3	3	3	1.52e-05	0.162	FTLDSDNYIK	0.95	35	31.1	33.9
Rep 1	1,2-dihydroxy-3-keto-5-methylthiopentene dioxygenase protein, putative, expressed	LOC_Os03g06620.1|13103.m00726|protein	23498.9	0.999	3	3	3	1.52e-05	0.162	GYSYMDICDVCPEK	0.93	25.6	25.7	25.6
Rep 1	60S ribosomal protein L34, putative, expressed	LOC_Os08g06040.1|13108.m00600|protein,LOC_Os08g33920.1|13108.m03544|protein,LOC_Os09g24690.1|13109.m02348|protein	13620.3	0.986	3	5	5	2.53e-05	0.263	AFLVEEQK	0.874	27.2	30.8	26.5
Rep 1	60S ribosomal protein L34, putative, expressed	LOC_Os08g06040.1|13108.m00600|protein,LOC_Os08g33920.1|13108.m03544|protein,LOC_Os09g24690.1|13109.m02348|protein	13620.3	0.986	3	5	5	2.53e-05	0.263	LVYQYTK	0.748	20	28.7	17.2
Rep 1	60S ribosomal protein L34, putative, expressed	LOC_Os08g06040.1|13108.m00600|protein,LOC_Os08g33920.1|13108.m03544|protein,LOC_Os09g24690.1|13109.m02348|protein	13620.3	0.986	3	5	5	2.53e-05	0.263	TVNRPYGGVLSGTAVR	0.554	18.5	30.8	18.5
Rep 1	adaptin, putative, expressed	LOC_Os01g68750.1|13101.m07494|protein	103791	0.999	3	3	3	1.52e-05	0.0442	AYELQALLGLDK	0.76	21.5	29.9	16.4
Rep 1	adaptin, putative, expressed	LOC_Os01g68750.1|13101.m07494|protein	103791	0.999	3	3	3	1.52e-05	0.0442	QAVENVMPADASCEDIEIDR	0.95	53.8	25.8	53.8
Rep 1	adaptin, putative, expressed	LOC_Os01g68750.1|13101.m07494|protein	103791	0.999	3	3	3	1.52e-05	0.0442	QQATEVSAEK	0.92	29.9	31.1	12.4
Rep 1	glucose-1-phosphate adenylyltransferase large subunit, putative, expressed	LOC_Os03g52460.1|13103.m05714|protein	55429.2	0.5	1	1	1	5.07e-06	0.0274	TVVAVILGGGAGTR	0.95	48.8	28.7	48.8
Rep 1	3-methyl-2-oxobutanoate hydroxymethyltransferase, putative, expressed	LOC_Os01g12560.1|13101.m01361|protein	37919.4	0.999	3	3	3	1.52e-05	0.0907	IAAADVDGFANALQK	0.95	44.5	31.3	17.7
Rep 1	3-methyl-2-oxobutanoate hydroxymethyltransferase, putative, expressed	LOC_Os01g12560.1|13101.m01361|protein	37919.4	0.999	3	3	3	1.52e-05	0.0907	QFGNVGHVINK	0.927	32	31.2	23.7
Rep 1	3-methyl-2-oxobutanoate hydroxymethyltransferase, putative, expressed	LOC_Os01g12560.1|13101.m01361|protein	37919.4	0.999	3	3	3	1.52e-05	0.0907	VTVTTLR	0.764	16.7	25	16.7
Rep 1	aminotransferase, classes I and II, domain containing protein, expressed	LOC_Os02g19970.1|13102.m02233|protein	47619.8	0.99	2	2	2	1.01e-05	0.0547	EESVIVLPGSALGLK	0.89	26.2	29.5	25.8
Rep 1	aminotransferase, classes I and II, domain containing protein, expressed	LOC_Os02g19970.1|13102.m02233|protein	47619.8	0.99	2	2	2	1.01e-05	0.0547	NAADLCYDK	0.909	27	29	27
Rep 1	FAD binding domain containing protein, expressed	LOC_Os02g51080.1|13102.m05803|protein	50587.2	1	4	5	5	2.53e-05	0.0994	AEGAGAEVVNGLFLR	0.95	73.1	30.9	73.1
Rep 1	FAD binding domain containing protein, expressed	LOC_Os02g51080.1|13102.m05803|protein	50587.2	1	4	5	5	2.53e-05	0.0994	EVLDAYLR	0.868	24.1	28.1	1.28
Rep 1	FAD binding domain containing protein, expressed	LOC_Os02g51080.1|13102.m05803|protein	50587.2	1	4	5	5	2.53e-05	0.0994	GGVETVLIER	0.932	31.2	29.9	27
Rep 1	FAD binding domain containing protein, expressed	LOC_Os02g51080.1|13102.m05803|protein	50587.2	1	4	5	5	2.53e-05	0.0994	VTLVGDAAGYVTK	0.95	52.4	30	42.3
Rep 1	peptidyl-prolyl cis-trans isomerase, FKBP-type, putative, expressed	LOC_Os04g36890.1|13104.m03568|protein	57179	0.329	1	1	1	5.07e-06	0.019	GWDIGINGMR	0.903	25.7	27.2	25.7
Rep 1	Core histone H2A/H2B/H3/H4 domain containing protein, putative, expressed	LOC_Os05g49860.1|13105.m05340|protein	16256.9	0.943	2	2	2	1.01e-05	0.52	AMSIMNSFINDIFEK	0.943	33.5	32	17.7
Rep 1	Core histone H2A/H2B/H3/H4 domain containing protein, putative, expressed	LOC_Os05g49860.1|13105.m05340|protein	16256.9	0.943	2	2	2	1.01e-05	0.52	APAAGK	0.807	21.1	28.1	9.48
Rep 1	Core histone H2A/H2B/H3/H4 domain containing protein, putative, expressed	LOC_Os05g49860.1|13105.m05340|protein	16256.9	0.943	2	2	2	1.01e-05	0.52	EIQTSVR	0.702	21.4	31.4	15.1
Rep 1	Core histone H2A/H2B/H3/H4 domain containing protein, putative, expressed	LOC_Os05g49860.1|13105.m05340|protein	16256.9	0.943	2	2	2	1.01e-05	0.52	HAVSEGTK	0.95	35.8	30	35.8
Rep 1	Core histone H2A/H2B/H3/H4 domain containing protein, putative, expressed	LOC_Os05g49860.1|13105.m05340|protein	16256.9	0.943	2	2	2	1.01e-05	0.52	IYIFK	0.708	16.4	26	9.06
Rep 1	Core histone H2A/H2B/H3/H4 domain containing protein, putative, expressed	LOC_Os05g49860.1|13105.m05340|protein	16256.9	0.943	2	2	2	1.01e-05	0.52	KPAEEEPAAEK	0.95	38.7	31.4	36
Rep 1	Core histone H2A/H2B/H3/H4 domain containing protein, putative, expressed	LOC_Os05g49860.1|13105.m05340|protein	16256.9	0.943	2	2	2	1.01e-05	0.52	LAAEAAK	0.745	23.4	32.3	13.4
Rep 1	Core histone H2A/H2B/H3/H4 domain containing protein, putative, expressed	LOC_Os05g49860.1|13105.m05340|protein	16256.9	0.943	2	2	2	1.01e-05	0.52	LVLPGELAK	0.95	42.6	25	42.6
Rep 1	Core histone H2A/H2B/H3/H4 domain containing protein, putative, expressed	LOC_Os05g49860.1|13105.m05340|protein	16256.9	0.943	2	2	2	1.01e-05	0.52	QVHPDIGISSK	0.95	36	30.8	36
Rep 1	LTPL82 - Protease inhibitor/seed storage/LTP family protein precursor, expressed	LOC_Os03g07100.1|13103.m00783|protein	18762.8	0.995	3	4	4	2.03e-05	0.23	APAPDCCGGLR	0.95	28	25	28
Rep 1	LTPL82 - Protease inhibitor/seed storage/LTP family protein precursor, expressed	LOC_Os03g07100.1|13103.m00783|protein	18762.8	0.995	3	4	4	2.03e-05	0.23	DKDDPNLGIK	0.706	20.7	30.3	19.9
Rep 1	LTPL82 - Protease inhibitor/seed storage/LTP family protein precursor, expressed	LOC_Os03g07100.1|13103.m00783|protein	18762.8	0.995	3	4	4	2.03e-05	0.23	TECADQLVGLAPCLQYVQGEAK	0.679	21.6	31.7	21.6
Rep 1	ribosomal protein, putative, expressed	LOC_Os02g56960.1|13102.m06550|protein,LOC_Os03g04590.1|13103.m00473|protein,LOC_Os10g32920.1|13110.m02891|protein	15031.1	1	8	16	22	0.000111	0.564	ECADLWPR	0.95	39	26	39
Rep 1	ribosomal protein, putative, expressed	LOC_Os02g56960.1|13102.m06550|protein,LOC_Os03g04590.1|13103.m00473|protein,LOC_Os10g32920.1|13110.m02891|protein	15031.1	1	8	16	22	0.000111	0.564	GSAITGPIGK	0.92	30.8	30.8	24.2
Rep 1	ribosomal protein, putative, expressed	LOC_Os02g56960.1|13102.m06550|protein,LOC_Os03g04590.1|13103.m00473|protein,LOC_Os10g32920.1|13110.m02891|protein	15031.1	1	8	16	22	0.000111	0.564	IASAANAIV	0.95	63.4	32.8	51.1
Rep 1	ribosomal protein, putative, expressed	LOC_Os02g56960.1|13102.m06550|protein,LOC_Os03g04590.1|13103.m00473|protein,LOC_Os10g32920.1|13110.m02891|protein	15031.1	1	8	16	22	0.000111	0.564	KVMPAVIVR	0.505	17	30	17
Rep 1	ribosomal protein, putative, expressed	LOC_Os02g56960.1|13102.m06550|protein,LOC_Os03g04590.1|13103.m00473|protein,LOC_Os10g32920.1|13110.m02891|protein	15031.1	1	8	16	22	0.000111	0.564	LPSACVGDMVMATVK	0.95	41.1	33.2	41.1
Rep 1	ribosomal protein, putative, expressed	LOC_Os02g56960.1|13102.m06550|protein,LOC_Os03g04590.1|13103.m00473|protein,LOC_Os10g32920.1|13110.m02891|protein	15031.1	1	8	16	22	0.000111	0.564	MSLGLPVAATVNCADNTGAK	0.95	58.1	31.8	58.1
Rep 1	ribosomal protein, putative, expressed	LOC_Os02g56960.1|13102.m06550|protein,LOC_Os03g04590.1|13103.m00473|protein,LOC_Os10g32920.1|13110.m02891|protein	15031.1	1	8	16	22	0.000111	0.564	NLYIISVK	0.932	30.4	30.2	15.4
Rep 1	ribosomal protein, putative, expressed	LOC_Os02g56960.1|13102.m06550|protein,LOC_Os03g04590.1|13103.m00473|protein,LOC_Os10g32920.1|13110.m02891|protein	15031.1	1	8	16	22	0.000111	0.564	VMPAVIVR	0.8	20.6	27.8	20.5
Rep 1	methylcrotonoyl-CoA carboxylase subunit alpha, mitochondrial precursor, putative, expressed	LOC_Os12g41250.1|13112.m04303|protein	80284	1	3	4	4	2.03e-05	0.0516	ATAGQQVFDSSVLFTVK	0.95	37.8	31.8	19.6
Rep 1	methylcrotonoyl-CoA carboxylase subunit alpha, mitochondrial precursor, putative, expressed	LOC_Os12g41250.1|13112.m04303|protein	80284	1	3	4	4	2.03e-05	0.0516	IIEEAPAPNVTAQFR	0.95	49.5	31.5	49.5
Rep 1	methylcrotonoyl-CoA carboxylase subunit alpha, mitochondrial precursor, putative, expressed	LOC_Os12g41250.1|13112.m04303|protein	80284	1	3	4	4	2.03e-05	0.0516	LLLLPR	0.95	34.3	25	13.9
Rep 1	rab GDP dissociation inhibitor alpha, putative, expressed	LOC_Os05g23860.1|13105.m02433|protein	49651	1	9	16	22	0.000111	0.216	AVDGSYVFSK	0.886	28.4	31.2	27.9
Rep 1	rab GDP dissociation inhibitor alpha, putative, expressed	LOC_Os05g23860.1|13105.m02433|protein	49651	1	9	16	22	0.000111	0.216	DYNVDMVPK	0.95	46.5	30.7	45.1
Rep 1	rab GDP dissociation inhibitor alpha, putative, expressed	LOC_Os05g23860.1|13105.m02433|protein	49651	1	9	16	22	0.000111	0.216	ECILSGLLSVDGLK	0.95	51.7	31.3	0
Rep 1	rab GDP dissociation inhibitor alpha, putative, expressed	LOC_Os05g23860.1|13105.m02433|protein	49651	1	9	16	22	0.000111	0.216	FMMANGTLVR	0.694	18.4	28.6	18.4
Rep 1	rab GDP dissociation inhibitor alpha, putative, expressed	LOC_Os05g23860.1|13105.m02433|protein	49651	1	9	16	22	0.000111	0.216	LYAESLAR	0.776	23	31	23
Rep 1	rab GDP dissociation inhibitor alpha, putative, expressed	LOC_Os05g23860.1|13105.m02433|protein	49651	1	9	16	22	0.000111	0.216	SPLMGLFEK	0.776	23.5	31.4	11.3
Rep 1	rab GDP dissociation inhibitor alpha, putative, expressed	LOC_Os05g23860.1|13105.m02433|protein	49651	1	9	16	22	0.000111	0.216	THQGLDLTTMTTR	0.95	44.3	31.2	44.3
Rep 1	rab GDP dissociation inhibitor alpha, putative, expressed	LOC_Os05g23860.1|13105.m02433|protein	49651	1	9	16	22	0.000111	0.216	VCGVTSEGETAK	0.95	63.5	30.3	63.5
Rep 1	rab GDP dissociation inhibitor alpha, putative, expressed	LOC_Os05g23860.1|13105.m02433|protein	49651	1	9	16	22	0.000111	0.216	YLNEPAIDTVK	0.95	37.5	31.1	30.7
Rep 1	RNA recognition motif containing protein, expressed	LOC_Os02g12850.1|13102.m01415|protein	40265.5	1	5	5	5	2.53e-05	0.136	GFGFVTFSDPSVIDK	0.95	36	32.4	33
Rep 1	RNA recognition motif containing protein, expressed	LOC_Os02g12850.1|13102.m01415|protein	40265.5	1	5	5	5	2.53e-05	0.136	IFVGGLPSSLTEDELR	0.9	28.5	31.2	27.2
Rep 1	RNA recognition motif containing protein, expressed	LOC_Os02g12850.1|13102.m01415|protein	40265.5	1	5	5	5	2.53e-05	0.136	KIFVGGLPSSLTEDELR	0.627	20	31.1	17.4
Rep 1	RNA recognition motif containing protein, expressed	LOC_Os02g12850.1|13102.m01415|protein	40265.5	1	5	5	5	2.53e-05	0.136	VLEDEHVIDGR	0.95	54	30.4	54
Rep 1	RNA recognition motif containing protein, expressed	LOC_Os02g12850.1|13102.m01415|protein	40265.5	1	5	5	5	2.53e-05	0.136	YGAITDSVIMK	0.95	36.4	30.4	36.4
Rep 1	6-phosphogluconolactonase, putative, expressed	LOC_Os09g35970.1|13109.m03532|protein	34496.8	1	3	5	5	2.53e-05	0.111	GAFTVVLSGGSLIK	0.95	36.2	27.9	36.2
Rep 1	6-phosphogluconolactonase, putative, expressed	LOC_Os09g35970.1|13109.m03532|protein	34496.8	1	3	5	5	2.53e-05	0.111	NGVIAMSQSTGFPR	0.95	56.4	29.1	48.8
Rep 1	6-phosphogluconolactonase, putative, expressed	LOC_Os09g35970.1|13109.m03532|protein	34496.8	1	3	5	5	2.53e-05	0.111	YTAELSAK	0.95	42.7	31.3	42.7
Rep 1	peroxidase precursor, putative, expressed	LOC_Os01g22230.1|13101.m02360|protein	37730	1	4	4	4	2.03e-05	0.118	DAGVAAGLIR	0.95	34.4	29.7	8.57
Rep 1	peroxidase precursor, putative, expressed	LOC_Os01g22230.1|13101.m02360|protein	37730	1	4	4	4	2.03e-05	0.118	GLFFSDNQLR	0.649	18.7	29.9	18.7
Rep 1	peroxidase precursor, putative, expressed	LOC_Os01g22230.1|13101.m02360|protein	37730	1	4	4	4	2.03e-05	0.118	LHFHDCFVR	0.944	31.6	28	29.6
Rep 1	peroxidase precursor, putative, expressed	LOC_Os01g22230.1|13101.m02360|protein	37730	1	4	4	4	2.03e-05	0.118	TVSCADIIAFAAR	0.861	25.1	29.4	0
Rep 1	DUF1264 domain containing protein, putative, expressed	LOC_Os01g54520.1|13101.m05729|protein,LOC_Os01g54520.2|13101.m05730|protein	28055.7	1	16	27	37	0.000187	0.71	ADVAVPAEPRPGQADYWLR	0.94	34.7	31.7	33.5
Rep 1	DUF1264 domain containing protein, putative, expressed	LOC_Os01g54520.1|13101.m05729|protein,LOC_Os01g54520.2|13101.m05730|protein	28055.7	1	16	27	37	0.000187	0.71	AELEK	0.779	23.1	30.9	0
Rep 1	DUF1264 domain containing protein, putative, expressed	LOC_Os01g54520.1|13101.m05729|protein,LOC_Os01g54520.2|13101.m05730|protein	28055.7	1	16	27	37	0.000187	0.71	AGLWVSPHVPGMLEK	0.79	23.9	31.4	23.9
Rep 1	DUF1264 domain containing protein, putative, expressed	LOC_Os01g54520.1|13101.m05729|protein,LOC_Os01g54520.2|13101.m05730|protein	28055.7	1	16	27	37	0.000187	0.71	CHAPFP	0.832	19.2	25	19.2
Rep 1	DUF1264 domain containing protein, putative, expressed	LOC_Os01g54520.1|13101.m05729|protein,LOC_Os01g54520.2|13101.m05730|protein	28055.7	1	16	27	37	0.000187	0.71	FWCTWQVDR	0.927	26.7	25.9	26.7
Rep 1	DUF1264 domain containing protein, putative, expressed	LOC_Os01g54520.1|13101.m05729|protein,LOC_Os01g54520.2|13101.m05730|protein	28055.7	1	16	27	37	0.000187	0.71	GAAMLQALRPVK	0.867	22.9	27.5	22.9
Rep 1	DUF1264 domain containing protein, putative, expressed	LOC_Os01g54520.1|13101.m05729|protein,LOC_Os01g54520.2|13101.m05730|protein	28055.7	1	16	27	37	0.000187	0.71	GDRLPLGAPALMVSPQDDPAADVRPDLVR	0.87	27.8	32.2	27.8
Rep 1	DUF1264 domain containing protein, putative, expressed	LOC_Os01g54520.1|13101.m05729|protein,LOC_Os01g54520.2|13101.m05730|protein	28055.7	1	16	27	37	0.000187	0.71	GFAVDVVPHEMK	0.945	33.1	31.4	33.1
Rep 1	DUF1264 domain containing protein, putative, expressed	LOC_Os01g54520.1|13101.m05729|protein,LOC_Os01g54520.2|13101.m05730|protein	28055.7	1	16	27	37	0.000187	0.71	IFDSLPAEEQR	0.95	43.9	30.9	31.7
Rep 1	DUF1264 domain containing protein, putative, expressed	LOC_Os01g54520.1|13101.m05729|protein,LOC_Os01g54520.2|13101.m05730|protein	28055.7	1	16	27	37	0.000187	0.71	KIFDSLPAEEQR	0.838	26	31.8	26
Rep 1	DUF1264 domain containing protein, putative, expressed	LOC_Os01g54520.1|13101.m05729|protein,LOC_Os01g54520.2|13101.m05730|protein	28055.7	1	16	27	37	0.000187	0.71	LIGVEYIVSR	0.95	49.2	31.8	35.2
Rep 1	DUF1264 domain containing protein, putative, expressed	LOC_Os01g54520.1|13101.m05729|protein,LOC_Os01g54520.2|13101.m05730|protein	28055.7	1	16	27	37	0.000187	0.71	LNQDVLQCAVYDADDK	0.95	46.1	30.4	46.1
Rep 1	DUF1264 domain containing protein, putative, expressed	LOC_Os01g54520.1|13101.m05729|protein,LOC_Os01g54520.2|13101.m05730|protein	28055.7	1	16	27	37	0.000187	0.71	LNQDVLQCAVYDADDKHAR	0.95	40.9	34.4	39.9
Rep 1	DUF1264 domain containing protein, putative, expressed	LOC_Os01g54520.1|13101.m05729|protein,LOC_Os01g54520.2|13101.m05730|protein	28055.7	1	16	27	37	0.000187	0.71	LPLGAPALMVSPQDDPAADVRPDLVR	0.932	34	32.4	34
Rep 1	DUF1264 domain containing protein, putative, expressed	LOC_Os01g54520.1|13101.m05729|protein,LOC_Os01g54520.2|13101.m05730|protein	28055.7	1	16	27	37	0.000187	0.71	QHVCTFALYAHDPR	0.836	22.7	29.1	22.7
Rep 1	DUF1264 domain containing protein, putative, expressed	LOC_Os01g54520.1|13101.m05729|protein,LOC_Os01g54520.2|13101.m05730|protein	28055.7	1	16	27	37	0.000187	0.71	QVETHHFVSR	0.95	36.5	31.6	36.5
Rep 1	DUF1264 domain containing protein, putative, expressed	LOC_Os01g54520.1|13101.m05729|protein,LOC_Os01g54520.2|13101.m05730|protein	28055.7	1	16	27	37	0.000187	0.71	YSTTELR	0.733	18.8	28	18.8
Rep 1	WD40-like Beta Propeller Repeat family protein, expressed	LOC_Os03g28980.1|13103.m03326|protein	80877.7	0.983	2	2	2	1.01e-05	0.0323	DSGLETLHVALR	0.95	37.4	31.2	37.4
Rep 1	WD40-like Beta Propeller Repeat family protein, expressed	LOC_Os03g28980.1|13103.m03326|protein	80877.7	0.983	2	2	2	1.01e-05	0.0323	EGSDWIVFSSTR	0.666	17.1	28	17.1
Rep 1	expressed protein	LOC_Os11g02630.1|13111.m00195|protein,LOC_Os12g02550.1|13112.m00190|protein	33498.3	0.977	2	2	2	1.01e-05	0.0737	DLEASNVCSTYR	0.544	11.9	25.1	11.4
Rep 1	expressed protein	LOC_Os11g02630.1|13111.m00195|protein,LOC_Os12g02550.1|13112.m00190|protein	33498.3	0.977	2	2	2	1.01e-05	0.0737	TQPVIESEYVA	0.95	37.4	30.7	34
Rep 1	polypyrimidine tract-binding protein, putative, expressed	LOC_Os05g36120.1|13105.m03790|protein	49754.6	0.955	2	2	2	1.01e-05	0.0428	DFTNPSLPTEQRPR	0.843	25.7	31.3	25.7
Rep 1	polypyrimidine tract-binding protein, putative, expressed	LOC_Os05g36120.1|13105.m03790|protein	49754.6	0.955	2	2	2	1.01e-05	0.0428	IVMLR	0.713	18.3	28	0
Rep 1	histidinol dehydrogenase, chloroplast precursor, putative, expressed	LOC_Os01g13190.1|13101.m01449|protein	50565.4	0.994	2	2	3	1.52e-05	0.0571	LSELSDAEVGGLK	0.883	28.7	32.4	24.5
Rep 1	histidinol dehydrogenase, chloroplast precursor, putative, expressed	LOC_Os01g13190.1|13101.m01449|protein	50565.4	0.994	2	2	3	1.52e-05	0.0571	VSDLPDVELDPAVK	0.95	40.4	31.3	40.4
Rep 1	26S proteasome non-ATPase regulatory subunit 6, putative, expressed	LOC_Os02g38810.1|13102.m04276|protein	44151.5	1	5	5	6	3.04e-05	0.134	IADAEENLGESEVR	0.95	47.3	31	38.4
Rep 1	26S proteasome non-ATPase regulatory subunit 6, putative, expressed	LOC_Os02g38810.1|13102.m04276|protein	44151.5	1	5	5	6	3.04e-05	0.134	IDEEVR	0.616	19.5	31.5	0
Rep 1	26S proteasome non-ATPase regulatory subunit 6, putative, expressed	LOC_Os02g38810.1|13102.m04276|protein	44151.5	1	5	5	6	3.04e-05	0.134	NLFEEGGDWER	0.88	21.9	25.1	21.9
Rep 1	26S proteasome non-ATPase regulatory subunit 6, putative, expressed	LOC_Os02g38810.1|13102.m04276|protein	44151.5	1	5	5	6	3.04e-05	0.134	QGDFLLNR	0.95	35.2	25	35.2
Rep 1	26S proteasome non-ATPase regulatory subunit 6, putative, expressed	LOC_Os02g38810.1|13102.m04276|protein	44151.5	1	5	5	6	3.04e-05	0.134	VVDAPEILAVIGK	0.95	32.1	28.2	29.6
Rep 1	haloacid dehalogenase-like hydrolase family protein, putative, expressed	LOC_Os11g29370.1|13111.m02833|protein	56960.5	1	4	6	6	3.04e-05	0.0965	GEGAAATESEAYLEGEAVR	0.95	69.8	29	69.8
Rep 1	haloacid dehalogenase-like hydrolase family protein, putative, expressed	LOC_Os11g29370.1|13111.m02833|protein	56960.5	1	4	6	6	3.04e-05	0.0965	LLFGNTAYGDLR	0.95	39.6	30.7	39.6
Rep 1	haloacid dehalogenase-like hydrolase family protein, putative, expressed	LOC_Os11g29370.1|13111.m02833|protein	56960.5	1	4	6	6	3.04e-05	0.0965	MVAEDMYVLSADGK	0.863	25.9	30.7	25.9
Rep 1	haloacid dehalogenase-like hydrolase family protein, putative, expressed	LOC_Os11g29370.1|13111.m02833|protein	56960.5	1	4	6	6	3.04e-05	0.0965	SFSEI	0.844	19.8	25	19.8
Rep 1	leucyl-tRNA synthetase, cytoplasmic, putative, expressed	LOC_Os09g32650.1|13109.m03258|protein	123628	1	12	19	20	0.000101	0.132	ASGEGVQPQEYVLIK	0.95	46.6	32.4	46.6
Rep 1	leucyl-tRNA synthetase, cytoplasmic, putative, expressed	LOC_Os09g32650.1|13109.m03258|protein	123628	1	12	19	20	0.000101	0.132	FQWEIMR	0.782	19.7	27.4	18.9
Rep 1	leucyl-tRNA synthetase, cytoplasmic, putative, expressed	LOC_Os09g32650.1|13109.m03258|protein	123628	1	12	19	20	0.000101	0.132	GFGLSDEEIAK	0.931	31.4	31.4	28.4
Rep 1	leucyl-tRNA synthetase, cytoplasmic, putative, expressed	LOC_Os09g32650.1|13109.m03258|protein	123628	1	12	19	20	0.000101	0.132	GFTDGTMIVGEFNGR	0.95	43	26.2	34.9
Rep 1	leucyl-tRNA synthetase, cytoplasmic, putative, expressed	LOC_Os09g32650.1|13109.m03258|protein	123628	1	12	19	20	0.000101	0.132	LFAPDEEINEALK	0.95	50.6	31.9	45.7
Rep 1	leucyl-tRNA synthetase, cytoplasmic, putative, expressed	LOC_Os09g32650.1|13109.m03258|protein	123628	1	12	19	20	0.000101	0.132	LLEEGTAVLYSEPEKK	0.595	16.8	30.2	16.8
Rep 1	leucyl-tRNA synthetase, cytoplasmic, putative, expressed	LOC_Os09g32650.1|13109.m03258|protein	123628	1	12	19	20	0.000101	0.132	MNTFSAETR	0.796	17.9	25.1	17.9
Rep 1	leucyl-tRNA synthetase, cytoplasmic, putative, expressed	LOC_Os09g32650.1|13109.m03258|protein	123628	1	12	19	20	0.000101	0.132	QAIEEFSSDATR	0.95	47.1	25	47.1
Rep 1	leucyl-tRNA synthetase, cytoplasmic, putative, expressed	LOC_Os09g32650.1|13109.m03258|protein	123628	1	12	19	20	0.000101	0.132	QVGLEHAEVLSASDEAAR	0.95	64.5	32.5	64.5
Rep 1	leucyl-tRNA synthetase, cytoplasmic, putative, expressed	LOC_Os09g32650.1|13109.m03258|protein	123628	1	12	19	20	0.000101	0.132	SFGLGTR	0.512	12.4	26.2	12.4
Rep 1	leucyl-tRNA synthetase, cytoplasmic, putative, expressed	LOC_Os09g32650.1|13109.m03258|protein	123628	1	12	19	20	0.000101	0.132	VVPIINIPEFGDK	0.862	25.7	30.5	25.1
Rep 1	leucyl-tRNA synthetase, cytoplasmic, putative, expressed	LOC_Os09g32650.1|13109.m03258|protein	123628	1	12	19	20	0.000101	0.132	YLQDSIVK	0.931	30.4	30.4	14.8
Rep 1	ribosomal L18p/L5e family protein, putative, expressed	LOC_Os01g67134.1|13101.m07281|protein	34730.8	1	3	6	7	3.55e-05	0.368	ADPTMAK	0.67	20.4	30.8	20.3
Rep 1	ribosomal L18p/L5e family protein, putative, expressed	LOC_Os01g67134.1|13101.m07281|protein	34730.8	1	3	6	7	3.55e-05	0.368	ALLDVGLIR	0.95	37.1	25.2	17.4
Rep 1	ribosomal L18p/L5e family protein, putative, expressed	LOC_Os01g67134.1|13101.m07281|protein	34730.8	1	3	6	7	3.55e-05	0.368	GALDGGLDIPHSDK	0.95	42.5	32.3	41.3
Rep 1	ribosomal L18p/L5e family protein, putative, expressed	LOC_Os01g67134.1|13101.m07281|protein	34730.8	1	3	6	7	3.55e-05	0.368	GALDGGLDIPHSDKR	0.893	29.1	32.2	21.4
Rep 1	ribosomal L18p/L5e family protein, putative, expressed	LOC_Os01g67134.1|13101.m07281|protein	34730.8	1	3	6	7	3.55e-05	0.368	GIDADGMEALYK	0.95	60.9	31	29.8
Rep 1	ribosomal L18p/L5e family protein, putative, expressed	LOC_Os01g67134.1|13101.m07281|protein	34730.8	1	3	6	7	3.55e-05	0.368	GLDQEYEGNIEATGEDYYVEPADER	0.95	79.7	25	79.7
Rep 1	ribosomal L18p/L5e family protein, putative, expressed	LOC_Os01g67134.1|13101.m07281|protein	34730.8	1	3	6	7	3.55e-05	0.368	KGIDADGMEALYK	0.95	37.4	31.2	35.7
Rep 1	ribosomal L18p/L5e family protein, putative, expressed	LOC_Os01g67134.1|13101.m07281|protein	34730.8	1	3	6	7	3.55e-05	0.368	LNALNSSAGADDDDEEEDDE	0.95	92.8	25	92.8
Rep 1	ribosomal L18p/L5e family protein, putative, expressed	LOC_Os01g67134.1|13101.m07281|protein	34730.8	1	3	6	7	3.55e-05	0.368	QLDSDIHR	0.95	66	25	64.5
Rep 1	ribosomal L18p/L5e family protein, putative, expressed	LOC_Os01g67134.1|13101.m07281|protein	34730.8	1	3	6	7	3.55e-05	0.368	SMAEEEPEK	0.929	28.9	29.1	21.4
Rep 1	ribosomal L18p/L5e family protein, putative, expressed	LOC_Os01g67134.1|13101.m07281|protein	34730.8	1	3	6	7	3.55e-05	0.368	VFGALK	0.756	21	29.5	2.71
Rep 1	expressed protein	LOC_Os06g38550.1|13106.m03993|protein	74225.7	0.985	2	3	3	1.52e-05	0.0372	LLSLSAQVPVTVR	0.885	28	30.9	24
Rep 1	expressed protein	LOC_Os06g38550.1|13106.m03993|protein	74225.7	0.985	2	3	3	1.52e-05	0.0372	QLSTPSPLLPTR	0.871	27.6	31.3	27.6
Rep 1	LSM domain containing protein, expressed	LOC_Os02g08090.2|13102.m00931|protein	6736.7	0.978	2	2	3	1.52e-05	0.339	CNNVLYLR	0.557	15.8	28.8	15.8
Rep 1	LSM domain containing protein, expressed	LOC_Os02g08090.2|13102.m00931|protein	6736.7	0.978	2	2	3	1.52e-05	0.339	GVPEDTEIEDAE	0.95	34.2	25	32.7
Rep 1	serine hydroxymethyltransferase, mitochondrial precursor, putative, expressed	LOC_Os03g52840.1|13103.m05763|protein	56416.6	1	5	7	7	3.55e-05	0.115	AYQEQVMSNCAK	0.95	53.5	29.6	52.8
Rep 1	serine hydroxymethyltransferase, mitochondrial precursor, putative, expressed	LOC_Os03g52840.1|13103.m05763|protein	56416.6	1	5	7	7	3.55e-05	0.115	EVMYDFEDK	0.95	35.9	30.7	35.9
Rep 1	serine hydroxymethyltransferase, mitochondrial precursor, putative, expressed	LOC_Os03g52840.1|13103.m05763|protein	56416.6	1	5	7	7	3.55e-05	0.115	LIVAGASAYAR	0.571	16.1	28.9	13.1
Rep 1	serine hydroxymethyltransferase, mitochondrial precursor, putative, expressed	LOC_Os03g52840.1|13103.m05763|protein	56416.6	1	5	7	7	3.55e-05	0.115	LYDYDR	0.82	18.7	25	13.9
Rep 1	serine hydroxymethyltransferase, mitochondrial precursor, putative, expressed	LOC_Os03g52840.1|13103.m05763|protein	56416.6	1	5	7	7	3.55e-05	0.115	QLNAPLEEVDPEIADIIEHEK	0.769	22.9	32	21.4
Rep 1	rab GDP dissociation inhibitor alpha, putative, expressed	LOC_Os01g16354.1|13101.m01827|protein	34283.5	0.072	1	1	1	5.07e-06	0.0217	DTTLQLR	0.597	16.3	28.6	4.45
Rep 1	aminotransferase domain containing protein, putative, expressed	LOC_Os03g24460.2|13103.m02887|protein	51001.2	0.13	1	1	1	5.07e-06	0.0153	LDEHLDR	0.739	21	29.8	6.13
Rep 1	ATP-citrate synthase subunit 1, putative, expressed	LOC_Os01g19450.1|13101.m02115|protein	66071.6	1	10	11	15	7.6e-05	0.222	ETPSVAGIINPGSDGFQK	0.947	35.3	33.3	35.3
Rep 1	ATP-citrate synthase subunit 1, putative, expressed	LOC_Os01g19450.1|13101.m02115|protein	66071.6	1	10	11	15	7.6e-05	0.222	FGGAIDDAAR	0.95	34.3	28.3	34.3
Rep 1	ATP-citrate synthase subunit 1, putative, expressed	LOC_Os01g19450.1|13101.m02115|protein	66071.6	1	10	11	15	7.6e-05	0.222	IGDTAGTIDNIIQCK	0.905	29.4	31.7	28.2
Rep 1	ATP-citrate synthase subunit 1, putative, expressed	LOC_Os01g19450.1|13101.m02115|protein	66071.6	1	10	11	15	7.6e-05	0.222	ISPVTEITPPPIPEDLK	0.95	38.7	29.9	38.2
Rep 1	ATP-citrate synthase subunit 1, putative, expressed	LOC_Os01g19450.1|13101.m02115|protein	66071.6	1	10	11	15	7.6e-05	0.222	MLDFDFLCGR	0.95	30.2	25.9	30.2
Rep 1	ATP-citrate synthase subunit 1, putative, expressed	LOC_Os01g19450.1|13101.m02115|protein	66071.6	1	10	11	15	7.6e-05	0.222	QLISYAR	0.572	13.1	25.9	13.1
Rep 1	ATP-citrate synthase subunit 1, putative, expressed	LOC_Os01g19450.1|13101.m02115|protein	66071.6	1	10	11	15	7.6e-05	0.222	SGGMSNEMYNTIAR	0.95	62	25	62
Rep 1	ATP-citrate synthase subunit 1, putative, expressed	LOC_Os01g19450.1|13101.m02115|protein	66071.6	1	10	11	15	7.6e-05	0.222	SIGLIGHTFDQK	0.765	23.5	31.7	23.5
Rep 1	ATP-citrate synthase subunit 1, putative, expressed	LOC_Os01g19450.1|13101.m02115|protein	66071.6	1	10	11	15	7.6e-05	0.222	VIIGPATVGGIQAGAFK	0.95	36.4	27.4	36.4
Rep 1	ATP-citrate synthase subunit 1, putative, expressed	LOC_Os01g19450.1|13101.m02115|protein	66071.6	1	10	11	15	7.6e-05	0.222	VVAIIAEGVPESDTK	0.95	55.2	32.6	55.2
Rep 1	T-complex protein, putative, expressed	LOC_Os12g17910.1|13112.m01898|protein	61130.8	1	5	5	5	2.53e-05	0.161	APVAEPAEGTLTV	0.899	29	30.8	28.3
Rep 1	T-complex protein, putative, expressed	LOC_Os12g17910.1|13112.m01898|protein	61130.8	1	5	5	5	2.53e-05	0.161	EILPILEK	0.843	25.7	31.4	15.9
Rep 1	T-complex protein, putative, expressed	LOC_Os12g17910.1|13112.m01898|protein	61130.8	1	5	5	5	2.53e-05	0.161	GILNVAAIK	0.95	46.5	25	37.8
Rep 1	T-complex protein, putative, expressed	LOC_Os12g17910.1|13112.m01898|protein	61130.8	1	5	5	5	2.53e-05	0.161	LANAVGVTLGPR	0.814	22.8	29.3	16.2
Rep 1	T-complex protein, putative, expressed	LOC_Os12g17910.1|13112.m01898|protein	61130.8	1	5	5	5	2.53e-05	0.161	NVVLDEYGSPK	0.95	34.4	31.3	33.2
Rep 1	T-complex protein, putative, expressed	LOC_Os12g17910.1|13112.m01898|protein	61130.8	1	5	5	5	2.53e-05	0.161	TNDSAGDGTTTASVLAR	0.944	32.1	29	24.7
Rep 1	T-complex protein, putative, expressed	LOC_Os12g17910.1|13112.m01898|protein	61130.8	1	5	5	5	2.53e-05	0.161	TVHGLIEELEK	0.915	27.9	29.4	27.9
Rep 1	T-complex protein, putative, expressed	LOC_Os12g17910.1|13112.m01898|protein	61130.8	1	5	5	5	2.53e-05	0.161	VGAATETELEDR	0.949	35.6	31.8	33
Rep 1	saccharopine dehydrogenase, putative, expressed	LOC_Os07g40620.1|13107.m04223|protein	48440.6	0.998	2	2	2	1.01e-05	0.0526	SGPTEEQVSSASFK	0.95	52.5	32.7	52.5
Rep 1	saccharopine dehydrogenase, putative, expressed	LOC_Os07g40620.1|13107.m04223|protein	48440.6	0.998	2	2	2	1.01e-05	0.0526	VVLSCAGPFR	0.95	35.7	30	34.9
Rep 1	ranBP1 domain containing protein, expressed	LOC_Os05g28190.1|13105.m02902|protein	49690.2	1	5	6	6	3.04e-05	0.136	AAVEMHK	0.763	22	30.2	12.2
Rep 1	ranBP1 domain containing protein, expressed	LOC_Os05g28190.1|13105.m02902|protein	49690.2	1	5	6	6	3.04e-05	0.136	ASDIEDK	0.855	24.8	29.5	16.9
Rep 1	ranBP1 domain containing protein, expressed	LOC_Os05g28190.1|13105.m02902|protein	49690.2	1	5	6	6	3.04e-05	0.136	DLGGGSVVAGEAK	0.95	36.6	30.9	35.2
Rep 1	ranBP1 domain containing protein, expressed	LOC_Os05g28190.1|13105.m02902|protein	49690.2	1	5	6	6	3.04e-05	0.136	EGDAEEEDGANEAGAEDK	0.95	58.6	25	58.6
Rep 1	ranBP1 domain containing protein, expressed	LOC_Os05g28190.1|13105.m02902|protein	49690.2	1	5	6	6	3.04e-05	0.136	SSDSIEPPSQPVETTDEAK	0.688	20.8	30.8	20.8
Rep 1	Skp1 family, dimerisation domain containing protein, expressed	LOC_Os09g36830.1|13109.m03637|protein	19196.9	1	7	10	12	6.08e-05	0.52	AVEDELK	0.846	26	31.5	11.3
Rep 1	Skp1 family, dimerisation domain containing protein, expressed	LOC_Os09g36830.1|13109.m03637|protein	19196.9	1	7	10	12	6.08e-05	0.52	ENQWAFE	0.938	27.1	25	27.1
Rep 1	Skp1 family, dimerisation domain containing protein, expressed	LOC_Os09g36830.1|13109.m03637|protein	19196.9	1	7	10	12	6.08e-05	0.52	GGAAAAADGDAPAPAAVEANK	0.95	80.6	31.8	80.6
Rep 1	Skp1 family, dimerisation domain containing protein, expressed	LOC_Os09g36830.1|13109.m03637|protein	19196.9	1	7	10	12	6.08e-05	0.52	GLLDLTCQTVADMIK	0.95	47.1	32.5	44.8
Rep 1	Skp1 family, dimerisation domain containing protein, expressed	LOC_Os09g36830.1|13109.m03637|protein	19196.9	1	7	10	12	6.08e-05	0.52	NDFTPEEEEEVR	0.732	17.4	26.6	15.1
Rep 1	Skp1 family, dimerisation domain containing protein, expressed	LOC_Os09g36830.1|13109.m03637|protein	19196.9	1	7	10	12	6.08e-05	0.52	SCEGQVFEVAEAVAMESQTIR	0.588	13.4	25.3	13.4
Rep 1	Skp1 family, dimerisation domain containing protein, expressed	LOC_Os09g36830.1|13109.m03637|protein	19196.9	1	7	10	12	6.08e-05	0.52	TFDAEFVK	0.743	22.2	30.9	9.9
Rep 1	ubiquinone biosynthesis protein COQ9, mitochondrial precursor, putative, expressed	LOC_Os03g29180.1|13103.m03349|protein	34404	1	3	3	4	2.03e-05	0.121	AGGTGYEEEQEK	0.917	27.2	28.6	27.2
Rep 1	ubiquinone biosynthesis protein COQ9, mitochondrial precursor, putative, expressed	LOC_Os03g29180.1|13103.m03349|protein	34404	1	3	3	4	2.03e-05	0.121	DVGVSPAIVGAFPR	0.95	61.4	31.1	54.1
Rep 1	ubiquinone biosynthesis protein COQ9, mitochondrial precursor, putative, expressed	LOC_Os03g29180.1|13103.m03349|protein	34404	1	3	3	4	2.03e-05	0.121	MGWSESAMIAGAR	0.95	30.6	26.6	30.6
Rep 1	glyoxalase family protein, putative, expressed	LOC_Os02g07160.1|13102.m00807|protein	46939.3	0.414	1	1	1	5.07e-06	0.0269	FAFALGAPLAAR	0.931	29.4	28.1	25.7
Rep 1	pre-mRNA-processing factor 39, putative, expressed	LOC_Os03g11200.1|13103.m01262|protein	87196.2	0.998	4	4	4	2.03e-05	0.0456	ATHVFVK	0.774	20.8	28.8	20.8
Rep 1	pre-mRNA-processing factor 39, putative, expressed	LOC_Os03g11200.1|13103.m01262|protein	87196.2	0.998	4	4	4	2.03e-05	0.0456	GLAYVGTDYR	0.787	21.8	29.3	19.6
Rep 1	pre-mRNA-processing factor 39, putative, expressed	LOC_Os03g11200.1|13103.m01262|protein	87196.2	0.998	4	4	4	2.03e-05	0.0456	GSIELANNALAR	0.928	31.9	31	14.4
Rep 1	pre-mRNA-processing factor 39, putative, expressed	LOC_Os03g11200.1|13103.m01262|protein	87196.2	0.998	4	4	4	2.03e-05	0.0456	VIEVYER	0.512	13.2	27.1	0
Rep 1	protein transport protein, putative, expressed	LOC_Os11g29200.1|13111.m02815|protein	89835.5	1	4	5	8	4.05e-05	0.0568	DADDRPELCR	0.809	18.1	25	18.1
Rep 1	protein transport protein, putative, expressed	LOC_Os11g29200.1|13111.m02815|protein	89835.5	1	4	5	8	4.05e-05	0.0568	EYICNLGPDGR	0.947	31.7	28.2	0
Rep 1	protein transport protein, putative, expressed	LOC_Os11g29200.1|13111.m02815|protein	89835.5	1	4	5	8	4.05e-05	0.0568	FVDQGR	0.529	14.8	28.3	0
Rep 1	protein transport protein, putative, expressed	LOC_Os11g29200.1|13111.m02815|protein	89835.5	1	4	5	8	4.05e-05	0.0568	LFNDLR	0.781	19.2	27	0.59
Rep 1	protein transport protein, putative, expressed	LOC_Os11g29200.1|13111.m02815|protein	89835.5	1	4	5	8	4.05e-05	0.0568	YADLETQFTCFLK	0.803	24.1	31.2	18.6
Rep 1	expansin precursor, putative, expressed	LOC_Os06g50400.1|13106.m05416|protein	28036	0.995	2	2	2	1.01e-05	0.0798	FGQTFASTQQFM	0.95	31.2	26.7	31.2
Rep 1	expansin precursor, putative, expressed	LOC_Os06g50400.1|13106.m05416|protein	28036	0.995	2	2	2	1.01e-05	0.0798	GGIVPVAFR	0.904	27.1	28.5	23.7
Rep 1	LTPL25 - Protease inhibitor/seed storage/LTP family protein precursor, expressed	LOC_Os11g02350.1|13111.m00161|protein,LOC_Os12g02300.1|13112.m00158|protein	12144.6	0.996	3	3	4	2.03e-05	0.306	CGVSVAFPISTSVDCSK	0.95	60.8	31.4	60.8
Rep 1	LTPL25 - Protease inhibitor/seed storage/LTP family protein precursor, expressed	LOC_Os11g02350.1|13111.m00161|protein,LOC_Os12g02300.1|13112.m00158|protein	12144.6	0.996	3	3	4	2.03e-05	0.306	NLNMGNAASIPSK	0.798	23.7	30.9	19.8
Rep 1	LTPL25 - Protease inhibitor/seed storage/LTP family protein precursor, expressed	LOC_Os11g02350.1|13111.m00161|protein,LOC_Os12g02300.1|13112.m00158|protein	12144.6	0.996	3	3	4	2.03e-05	0.306	NMASSFR	0.611	13	25	13
Rep 1	gamma-interferon-inducible lysosomal thiol reductase precursor, putative, expressed	LOC_Os03g18454.1|13103.m02211|protein,LOC_Os03g18454.2|13103.m02212|protein	28591.8	0.988	2	3	3	1.52e-05	0.0642	GHQLSLK	0.856	20.9	26	15.8
Rep 1	gamma-interferon-inducible lysosomal thiol reductase precursor, putative, expressed	LOC_Os03g18454.1|13103.m02211|protein,LOC_Os03g18454.2|13103.m02212|protein	28591.8	0.988	2	3	3	1.52e-05	0.0642	QTDALQPPHK	0.919	30.2	30.3	21.5
Rep 1	phosphoglycerate kinase protein, putative, expressed	LOC_Os02g07260.1|13102.m00824|protein,LOC_Os02g07260.2|13102.m00825|protein	42109	1	10	19	46	0.000233	0.5	ADLNVPLDDAQK	0.95	51.5	31.2	51.5
Rep 1	phosphoglycerate kinase protein, putative, expressed	LOC_Os02g07260.1|13102.m00824|protein,LOC_Os02g07260.2|13102.m00825|protein	42109	1	10	19	46	0.000233	0.5	AGLADK	0.597	20.7	33	0
Rep 1	phosphoglycerate kinase protein, putative, expressed	LOC_Os02g07260.1|13102.m00824|protein,LOC_Os02g07260.2|13102.m00825|protein	42109	1	10	19	46	0.000233	0.5	AQGYAVGK	0.95	39	30.5	29.8
Rep 1	phosphoglycerate kinase protein, putative, expressed	LOC_Os02g07260.1|13102.m00824|protein,LOC_Os02g07260.2|13102.m00825|protein	42109	1	10	19	46	0.000233	0.5	ASVPTVK	0.746	24.5	33.2	10.2
Rep 1	phosphoglycerate kinase protein, putative, expressed	LOC_Os02g07260.1|13102.m00824|protein,LOC_Os02g07260.2|13102.m00825|protein	42109	1	10	19	46	0.000233	0.5	ELDYLVGAVANPK	0.95	67.6	30.6	67.6
Rep 1	phosphoglycerate kinase protein, putative, expressed	LOC_Os02g07260.1|13102.m00824|protein,LOC_Os02g07260.2|13102.m00825|protein	42109	1	10	19	46	0.000233	0.5	FAADAESK	0.922	30	30.9	26.4
Rep 1	phosphoglycerate kinase protein, putative, expressed	LOC_Os02g07260.1|13102.m00824|protein,LOC_Os02g07260.2|13102.m00825|protein	42109	1	10	19	46	0.000233	0.5	FLLEK	0.648	15	25.8	0
Rep 1	phosphoglycerate kinase protein, putative, expressed	LOC_Os02g07260.1|13102.m00824|protein,LOC_Os02g07260.2|13102.m00825|protein	42109	1	10	19	46	0.000233	0.5	GATTIIGGGDSVAAVEK	0.95	83.3	32.3	80.8
Rep 1	phosphoglycerate kinase protein, putative, expressed	LOC_Os02g07260.1|13102.m00824|protein,LOC_Os02g07260.2|13102.m00825|protein	42109	1	10	19	46	0.000233	0.5	GVSLLLPTDVVVADK	0.95	48.4	29.9	46.9
Rep 1	phosphoglycerate kinase protein, putative, expressed	LOC_Os02g07260.1|13102.m00824|protein,LOC_Os02g07260.2|13102.m00825|protein	42109	1	10	19	46	0.000233	0.5	GVSLLLPTDVVVADKFAADAESK	0.882	24.6	28.2	24.6
Rep 1	phosphoglycerate kinase protein, putative, expressed	LOC_Os02g07260.1|13102.m00824|protein,LOC_Os02g07260.2|13102.m00825|protein	42109	1	10	19	46	0.000233	0.5	IGVIESLLAK	0.95	38	25.3	24.8
Rep 1	phosphoglycerate kinase protein, putative, expressed	LOC_Os02g07260.1|13102.m00824|protein,LOC_Os02g07260.2|13102.m00825|protein	42109	1	10	19	46	0.000233	0.5	ITDDTR	0.634	17	28.6	0
Rep 1	phosphoglycerate kinase protein, putative, expressed	LOC_Os02g07260.1|13102.m00824|protein,LOC_Os02g07260.2|13102.m00825|protein	42109	1	10	19	46	0.000233	0.5	KPFAAIVGGSK	0.934	26.3	26	21
Rep 1	phosphoglycerate kinase protein, putative, expressed	LOC_Os02g07260.1|13102.m00824|protein,LOC_Os02g07260.2|13102.m00825|protein	42109	1	10	19	46	0.000233	0.5	LAAALPEGGVLLLENVR	0.95	99.2	29.5	99.2
Rep 1	phosphoglycerate kinase protein, putative, expressed	LOC_Os02g07260.1|13102.m00824|protein,LOC_Os02g07260.2|13102.m00825|protein	42109	1	10	19	46	0.000233	0.5	LAAVADLYVNDAFGTAHR	0.95	69.9	31.2	69
Rep 1	phosphoglycerate kinase protein, putative, expressed	LOC_Os02g07260.1|13102.m00824|protein,LOC_Os02g07260.2|13102.m00825|protein	42109	1	10	19	46	0.000233	0.5	SLVEEDKLELATSLIEK	0.787	20.9	29.4	17.8
Rep 1	phosphoglycerate kinase protein, putative, expressed	LOC_Os02g07260.1|13102.m00824|protein,LOC_Os02g07260.2|13102.m00825|protein	42109	1	10	19	46	0.000233	0.5	SVGTLGEADLR	0.95	53.8	32.5	42.6
Rep 1	phosphoglycerate kinase protein, putative, expressed	LOC_Os02g07260.1|13102.m00824|protein,LOC_Os02g07260.2|13102.m00825|protein	42109	1	10	19	46	0.000233	0.5	TLPGVLALDEA	0.95	49.1	30.6	48.9
Rep 1	phosphoglycerate kinase protein, putative, expressed	LOC_Os02g07260.1|13102.m00824|protein,LOC_Os02g07260.2|13102.m00825|protein	42109	1	10	19	46	0.000233	0.5	YSLKPLVPR	0.723	18	27.2	18
Rep 1	alpha-amylase precursor, putative, expressed	LOC_Os08g36900.1|13108.m03877|protein	48707.8	1	8	15	28	0.000142	0.22	AEGDIYVAMIDGK	0.95	47.5	32.2	46.2
Rep 1	alpha-amylase precursor, putative, expressed	LOC_Os08g36900.1|13108.m03877|protein	48707.8	1	8	15	28	0.000142	0.22	DTGAGFGAAPDIDHLNPR	0.95	85.3	28.8	85.3
Rep 1	alpha-amylase precursor, putative, expressed	LOC_Os08g36900.1|13108.m03877|protein	48707.8	1	8	15	28	0.000142	0.22	GILQAAVQGELWR	0.95	46.6	31.5	42.6
Rep 1	alpha-amylase precursor, putative, expressed	LOC_Os08g36900.1|13108.m03877|protein	48707.8	1	8	15	28	0.000142	0.22	GVYCVFEGGTPDGR	0.95	51.7	26.1	51.7
Rep 1	alpha-amylase precursor, putative, expressed	LOC_Os08g36900.1|13108.m03877|protein	48707.8	1	8	15	28	0.000142	0.22	LYDLDASK	0.95	35.9	30.8	0
Rep 1	alpha-amylase precursor, putative, expressed	LOC_Os08g36900.1|13108.m03877|protein	48707.8	1	8	15	28	0.000142	0.22	NVECLADIVINHR	0.95	68.8	31.1	67.8
Rep 1	alpha-amylase precursor, putative, expressed	LOC_Os08g36900.1|13108.m03877|protein	48707.8	1	8	15	28	0.000142	0.22	TDLGFDGWR	0.918	27.1	27.3	23.5
Rep 1	alpha-amylase precursor, putative, expressed	LOC_Os08g36900.1|13108.m03877|protein	48707.8	1	8	15	28	0.000142	0.22	YGTEAELK	0.591	19.6	31.4	16.5
Rep 1	DEAD-box ATP-dependent RNA helicase, putative, expressed	LOC_Os03g59050.1|13103.m06484|protein	67666.1	0.998	2	3	3	1.52e-05	0.215	ELSVQIHEEAR	0.682	20.4	30.5	20.4
Rep 1	DEAD-box ATP-dependent RNA helicase, putative, expressed	LOC_Os03g59050.1|13103.m06484|protein	67666.1	0.998	2	3	3	1.52e-05	0.215	GVEILVATPGR	0.95	50.2	29.8	13.1
Rep 1	DEAD-box ATP-dependent RNA helicase, putative, expressed	LOC_Os03g59050.1|13103.m06484|protein	67666.1	0.998	2	3	3	1.52e-05	0.215	LMDLLER	0.611	17.9	29.9	8.42
Rep 1	DEAD-box ATP-dependent RNA helicase, putative, expressed	LOC_Os03g59050.1|13103.m06484|protein	67666.1	0.998	2	3	3	1.52e-05	0.215	MLDMGFEPQIR	0.95	31.6	28	13.7
Rep 1	DEAD-box ATP-dependent RNA helicase, putative, expressed	LOC_Os03g59050.1|13103.m06484|protein	67666.1	0.998	2	3	3	1.52e-05	0.215	QALTLVFVETK	0.945	34.1	30.9	33.5
Rep 1	DEAD-box ATP-dependent RNA helicase, putative, expressed	LOC_Os03g59050.1|13103.m06484|protein	67666.1	0.998	2	3	3	1.52e-05	0.215	QTMLFSATFPK	0.95	37.7	31	37.7
Rep 1	DEAD-box ATP-dependent RNA helicase, putative, expressed	LOC_Os03g59050.1|13103.m06484|protein	67666.1	0.998	2	3	3	1.52e-05	0.215	SGATPILVATDVAAR	0.95	84.7	31.5	74.8
Rep 1	DEAD-box ATP-dependent RNA helicase, putative, expressed	LOC_Os03g59050.1|13103.m06484|protein	67666.1	0.998	2	3	3	1.52e-05	0.215	TAYPLALILSPTR	0.95	44.7	28.7	44.6
Rep 1	DEAD-box ATP-dependent RNA helicase, putative, expressed	LOC_Os03g59050.1|13103.m06484|protein	67666.1	0.998	2	3	3	1.52e-05	0.215	VGSSTDLIAQR	0.95	44.1	32.3	44.1
Rep 1	DEAD-box ATP-dependent RNA helicase, putative, expressed	LOC_Os03g59050.1|13103.m06484|protein	67666.1	0.998	2	3	3	1.52e-05	0.215	WAGPASGDGTGAVGGPR	0.95	62.1	28.7	62.1
Rep 1	DEAD-box ATP-dependent RNA helicase, putative, expressed	LOC_Os03g59050.1|13103.m06484|protein	67666.1	0.998	2	3	3	1.52e-05	0.215	YAIPISIAGR	0.776	20.2	28.1	0
Rep 1	DEAD-box ATP-dependent RNA helicase, putative, expressed	LOC_Os03g59050.1|13103.m06484|protein	67666.1	0.998	2	3	3	1.52e-05	0.215	YLALDEADR	0.949	32.5	28.5	19.9
Rep 1	glucan endo-1,3-beta-glucosidase precursor, putative, expressed	LOC_Os09g32550.1|13109.m03248|protein,LOC_Os09g32550.2|13109.m03247|protein	51378.8	0.988	2	2	2	1.01e-05	0.0667	IYDANSSVLR	0.752	21.1	29.8	0
Rep 1	glucan endo-1,3-beta-glucosidase precursor, putative, expressed	LOC_Os09g32550.1|13109.m03248|protein,LOC_Os09g32550.2|13109.m03247|protein	51378.8	0.988	2	2	2	1.01e-05	0.0667	VSIMVPNEIIPGLAASAAAADR	0.95	42.5	32.9	42.5
Rep 1	14-3-3 protein, putative, expressed	LOC_Os03g50290.1|13103.m05467|protein,LOC_Os03g50290.2|13103.m05468|protein,LOC_Os03g50290.3|13103.m05469|protein	29178.9	1	17	33	55	0.000279	0.573	DSTLIMQLLR	0.95	42.6	32	41.2
Rep 1	14-3-3 protein, putative, expressed	LOC_Os03g50290.1|13103.m05467|protein,LOC_Os03g50290.2|13103.m05468|protein,LOC_Os03g50290.3|13103.m05469|protein	29178.9	1	17	33	55	0.000279	0.573	EAAENTLVAYK	0.95	57.7	31.4	57.7
Rep 1	14-3-3 protein, putative, expressed	LOC_Os03g50290.1|13103.m05467|protein,LOC_Os03g50290.2|13103.m05468|protein,LOC_Os03g50290.3|13103.m05469|protein	29178.9	1	17	33	55	0.000279	0.573	EENVYMAK	0.94	33.4	32.4	33.4
Rep 1	14-3-3 protein, putative, expressed	LOC_Os03g50290.1|13103.m05467|protein,LOC_Os03g50290.2|13103.m05468|protein,LOC_Os03g50290.3|13103.m05469|protein	29178.9	1	17	33	55	0.000279	0.573	GNEAYVASIK	0.95	44.8	32	44.8
Rep 1	14-3-3 protein, putative, expressed	LOC_Os03g50290.1|13103.m05467|protein,LOC_Os03g50290.2|13103.m05468|protein,LOC_Os03g50290.3|13103.m05469|protein	29178.9	1	17	33	55	0.000279	0.573	ICDGILK	0.61	20.4	32.5	16.2
Rep 1	14-3-3 protein, putative, expressed	LOC_Os03g50290.1|13103.m05467|protein,LOC_Os03g50290.2|13103.m05468|protein,LOC_Os03g50290.3|13103.m05469|protein	29178.9	1	17	33	55	0.000279	0.573	IETELSK	0.654	18.6	29.7	9.6
Rep 1	14-3-3 protein, putative, expressed	LOC_Os03g50290.1|13103.m05467|protein,LOC_Os03g50290.2|13103.m05468|protein,LOC_Os03g50290.3|13103.m05469|protein	29178.9	1	17	33	55	0.000279	0.573	IISSIEQK	0.529	19	31.7	6.9
Rep 1	14-3-3 protein, putative, expressed	LOC_Os03g50290.1|13103.m05467|protein,LOC_Os03g50290.2|13103.m05468|protein,LOC_Os03g50290.3|13103.m05469|protein	29178.9	1	17	33	55	0.000279	0.573	KEAAENTLVAYK	0.95	33.6	30.5	32.2
Rep 1	14-3-3 protein, putative, expressed	LOC_Os03g50290.1|13103.m05467|protein,LOC_Os03g50290.2|13103.m05468|protein,LOC_Os03g50290.3|13103.m05469|protein	29178.9	1	17	33	55	0.000279	0.573	LAEQAER	0.799	24.3	31.4	0
Rep 1	14-3-3 protein, putative, expressed	LOC_Os03g50290.1|13103.m05467|protein,LOC_Os03g50290.2|13103.m05468|protein,LOC_Os03g50290.3|13103.m05469|protein	29178.9	1	17	33	55	0.000279	0.573	LLDSHLVPSATAAESK	0.95	40	31.2	39.6
Rep 1	14-3-3 protein, putative, expressed	LOC_Os03g50290.1|13103.m05467|protein,LOC_Os03g50290.2|13103.m05468|protein,LOC_Os03g50290.3|13103.m05469|protein	29178.9	1	17	33	55	0.000279	0.573	NLLSVAYK	0.929	30.4	30.6	18.8
Rep 1	14-3-3 protein, putative, expressed	LOC_Os03g50290.1|13103.m05467|protein,LOC_Os03g50290.2|13103.m05468|protein,LOC_Os03g50290.3|13103.m05469|protein	29178.9	1	17	33	55	0.000279	0.573	NVIGAR	0.574	16.3	29	6.04
Rep 1	14-3-3 protein, putative, expressed	LOC_Os03g50290.1|13103.m05467|protein,LOC_Os03g50290.2|13103.m05468|protein,LOC_Os03g50290.3|13103.m05469|protein	29178.9	1	17	33	55	0.000279	0.573	SAQDIALADLPTTHPIR	0.95	69.5	31.8	69.5
Rep 1	14-3-3 protein, putative, expressed	LOC_Os03g50290.1|13103.m05467|protein,LOC_Os03g50290.2|13103.m05468|protein,LOC_Os03g50290.3|13103.m05469|protein	29178.9	1	17	33	55	0.000279	0.573	TTDVGELTVEER	0.95	38.2	30.5	37.6
Rep 1	14-3-3 protein, putative, expressed	LOC_Os03g50290.1|13103.m05467|protein,LOC_Os03g50290.2|13103.m05468|protein,LOC_Os03g50290.3|13103.m05469|protein	29178.9	1	17	33	55	0.000279	0.573	VFYLK	0.65	14.3	25	0
Rep 1	14-3-3 protein, putative, expressed	LOC_Os03g50290.1|13103.m05467|protein,LOC_Os03g50290.2|13103.m05468|protein,LOC_Os03g50290.3|13103.m05469|protein	29178.9	1	17	33	55	0.000279	0.573	YEEMVEFMEK	0.95	44	29.5	43.5
Rep 1	14-3-3 protein, putative, expressed	LOC_Os03g50290.1|13103.m05467|protein,LOC_Os03g50290.2|13103.m05468|protein,LOC_Os03g50290.3|13103.m05469|protein	29178.9	1	17	33	55	0.000279	0.573	YLAEFK	0.845	22.7	28.3	12.8
Rep 1	Inositol 1, 3, 4-trisphosphate 5/6-kinase, putative, expressed	LOC_Os09g34300.1|13109.m03446|protein	60802.7	0.103	1	1	1	5.07e-06	0.0219	LLDINLVEEAAK	0.685	21.8	31.9	21.5
Rep 1	OsClp1 - Putative Clp protease homologue, expressed	LOC_Os01g16530.1|13101.m01848|protein	32260.5	0.052	1	1	1	5.07e-06	0.0403	FQGQATDVDIAR	0.508	16.4	30.3	16.4
Rep 1	ras-related protein, putative, expressed	LOC_Os05g44050.1|13105.m04647|protein	22995.9	1	3	3	4	2.03e-05	0.175	DGTNVEEAFQCIVK	0.95	60.7	31.3	60.7
Rep 1	ras-related protein, putative, expressed	LOC_Os05g44050.1|13105.m04647|protein	22995.9	1	3	3	4	2.03e-05	0.175	EVQFEDR	0.938	29.4	27.2	16.8
Rep 1	ras-related protein, putative, expressed	LOC_Os05g44050.1|13105.m04647|protein	22995.9	1	3	3	4	2.03e-05	0.175	GADCCVLVYDVNSMK	0.95	46.1	29.6	46.1
Rep 1	nucleoside diphosphate kinase, putative, expressed	LOC_Os07g30970.1|13107.m03127|protein	16861.7	0.996	3	3	4	2.03e-05	0.188	ADYAVEVGR	0.95	37.2	28.8	26.9
Rep 1	nucleoside diphosphate kinase, putative, expressed	LOC_Os07g30970.1|13107.m03127|protein	16861.7	0.996	3	3	4	2.03e-05	0.188	GLIGDIISR	0.59	16.2	28.6	5.09
Rep 1	nucleoside diphosphate kinase, putative, expressed	LOC_Os07g30970.1|13107.m03127|protein	16861.7	0.996	3	3	4	2.03e-05	0.188	SNLHPWIYES	0.829	22.4	28.3	22.4
Rep 1	ATP synthase, putative, expressed	LOC_Os06g37180.1|13106.m03850|protein	54060.4	1	11	12	18	9.12e-05	0.225	AVVQVFEGTSGIDNK	0.95	64.8	33.7	52.2
Rep 1	ATP synthase, putative, expressed	LOC_Os06g37180.1|13106.m03850|protein	54060.4	1	11	12	18	9.12e-05	0.225	DFEENGSMER	0.651	13.8	25	12.4
Rep 1	ATP synthase, putative, expressed	LOC_Os06g37180.1|13106.m03850|protein	54060.4	1	11	12	18	9.12e-05	0.225	FVTQGAYDTR	0.932	30.7	29.3	30.7
Rep 1	ATP synthase, putative, expressed	LOC_Os06g37180.1|13106.m03850|protein	54060.4	1	11	12	18	9.12e-05	0.225	GQVLEVDGEK	0.95	35.7	30.8	31.5
Rep 1	ATP synthase, putative, expressed	LOC_Os06g37180.1|13106.m03850|protein	54060.4	1	11	12	18	9.12e-05	0.225	HVLVILTDMSSYADALR	0.95	44.2	32.3	38.4
Rep 1	ATP synthase, putative, expressed	LOC_Os06g37180.1|13106.m03850|protein	54060.4	1	11	12	18	9.12e-05	0.225	IITPR	0.546	11.8	25	0
Rep 1	ATP synthase, putative, expressed	LOC_Os06g37180.1|13106.m03850|protein	54060.4	1	11	12	18	9.12e-05	0.225	RGQVLEVDGEK	0.847	26	31.5	22
Rep 1	ATP synthase, putative, expressed	LOC_Os06g37180.1|13106.m03850|protein	54060.4	1	11	12	18	9.12e-05	0.225	TLDQYYSR	0.748	19.4	28.1	19.4
Rep 1	ATP synthase, putative, expressed	LOC_Os06g37180.1|13106.m03850|protein	54060.4	1	11	12	18	9.12e-05	0.225	TVSGVAGPLVILDK	0.943	28.5	27.1	28.5
Rep 1	ATP synthase, putative, expressed	LOC_Os06g37180.1|13106.m03850|protein	54060.4	1	11	12	18	9.12e-05	0.225	YQEIVNIR	0.828	26.1	32	17.6
Rep 1	ATP synthase, putative, expressed	LOC_Os06g37180.1|13106.m03850|protein	54060.4	1	11	12	18	9.12e-05	0.225	YTTVQFTGEVLK	0.95	62.2	31.5	62
Rep 1	expressed protein	LOC_Os04g35490.1|13104.m03458|protein	22710.2	1	6	9	15	7.6e-05	0.263	EAEEGAK	0.791	21.1	28.6	14.9
Rep 1	expressed protein	LOC_Os04g35490.1|13104.m03458|protein	22710.2	1	6	9	15	7.6e-05	0.263	EHPLYPGDAVK	0.919	30.3	31.5	30.3
Rep 1	expressed protein	LOC_Os04g35490.1|13104.m03458|protein	22710.2	1	6	9	15	7.6e-05	0.263	ETHVLPPDSLDGGEGR	0.95	41.7	30.4	41.7
Rep 1	expressed protein	LOC_Os04g35490.1|13104.m03458|protein	22710.2	1	6	9	15	7.6e-05	0.263	VADAAEGGK	0.935	31	29.2	31
Rep 1	expressed protein	LOC_Os04g35490.1|13104.m03458|protein	22710.2	1	6	9	15	7.6e-05	0.263	VFGAVK	0.863	21	25.8	11.2
Rep 1	expressed protein	LOC_Os04g35490.1|13104.m03458|protein	22710.2	1	6	9	15	7.6e-05	0.263	VVIVEYER	0.83	22.9	28.8	15.9
Rep 1	POLD1 - Putative DNA polymerase delta catalytic subunit, expressed	LOC_Os11g08330.1|13111.m00877|protein	123760	0.887	2	2	2	1.01e-05	0.0226	ILSFDIECAGR	0.623	17.5	29.3	12.9
Rep 1	POLD1 - Putative DNA polymerase delta catalytic subunit, expressed	LOC_Os11g08330.1|13111.m00877|protein	123760	0.887	2	2	2	1.01e-05	0.0226	VLLPNSSGPAAILR	0.701	18.7	28.7	14.8
Rep 1	desiccation-related protein PCC13-62 precursor, putative, expressed	LOC_Os04g33150.1|13104.m03196|protein	33803.9	1	5	6	8	4.05e-05	0.223	AGGFFPQGADGR	0.95	33.5	28.5	33.5
Rep 1	desiccation-related protein PCC13-62 precursor, putative, expressed	LOC_Os04g33150.1|13104.m03196|protein	33803.9	1	5	6	8	4.05e-05	0.223	ALLYEHGLSR	0.62	20.4	33.3	15.3
Rep 1	desiccation-related protein PCC13-62 precursor, putative, expressed	LOC_Os04g33150.1|13104.m03196|protein	33803.9	1	5	6	8	4.05e-05	0.223	DIATQFCYQEVGHLR	0.95	38	31.3	38
Rep 1	desiccation-related protein PCC13-62 precursor, putative, expressed	LOC_Os04g33150.1|13104.m03196|protein	33803.9	1	5	6	8	4.05e-05	0.223	KLVAGLLGVESAQDAVIR	0.95	48.8	26.9	42
Rep 1	desiccation-related protein PCC13-62 precursor, putative, expressed	LOC_Os04g33150.1|13104.m03196|protein	33803.9	1	5	6	8	4.05e-05	0.223	TPEEILGVVYGSGDPAK	0.95	52.1	32.5	50.3
Rep 1	transferase family protein, putative, expressed	LOC_Os08g44840.1|13108.m04880|protein	47615.6	1	6	6	7	3.55e-05	0.166	AIDDHDAAAITR	0.95	65.1	28.8	54.2
Rep 1	transferase family protein, putative, expressed	LOC_Os08g44840.1|13108.m04880|protein	47615.6	1	6	6	7	3.55e-05	0.166	GGDGGIDVELSLQPEPMQR	0.921	28.9	29.9	28.9
Rep 1	transferase family protein, putative, expressed	LOC_Os08g44840.1|13108.m04880|protein	47615.6	1	6	6	7	3.55e-05	0.166	LLLYR	0.677	14.4	25	0
Rep 1	transferase family protein, putative, expressed	LOC_Os08g44840.1|13108.m04880|protein	47615.6	1	6	6	7	3.55e-05	0.166	VFSFPPSAVAR	0.62	17.7	29.6	16.5
Rep 1	transferase family protein, putative, expressed	LOC_Os08g44840.1|13108.m04880|protein	47615.6	1	6	6	7	3.55e-05	0.166	VNLPLPASAEAHEK	0.679	21.5	31.7	19.8
Rep 1	transferase family protein, putative, expressed	LOC_Os08g44840.1|13108.m04880|protein	47615.6	1	6	6	7	3.55e-05	0.166	VYDVDFGFGRPER	0.587	18.2	30	18.2
Rep 1	peptidase, T1 family, putative, expressed	LOC_Os01g59600.1|13101.m06336|protein,LOC_Os01g59600.2|13101.m06337|protein	27238.1	1	6	10	12	6.08e-05	0.257	AFELELSWICDESNR	0.576	17.3	29.3	17.3
Rep 1	peptidase, T1 family, putative, expressed	LOC_Os01g59600.1|13101.m06336|protein,LOC_Os01g59600.2|13101.m06337|protein	27238.1	1	6	10	12	6.08e-05	0.257	CKDGIVLGVEK	0.948	32.5	30.3	32.5
Rep 1	peptidase, T1 family, putative, expressed	LOC_Os01g59600.1|13101.m06336|protein,LOC_Os01g59600.2|13101.m06337|protein	27238.1	1	6	10	12	6.08e-05	0.257	EGIVEVAK	0.898	31.2	33.1	11.7
Rep 1	peptidase, T1 family, putative, expressed	LOC_Os01g59600.1|13101.m06336|protein,LOC_Os01g59600.2|13101.m06337|protein	27238.1	1	6	10	12	6.08e-05	0.257	SEAASYEK	0.879	25.9	29.8	23
Rep 1	peptidase, T1 family, putative, expressed	LOC_Os01g59600.1|13101.m06336|protein,LOC_Os01g59600.2|13101.m06337|protein	27238.1	1	6	10	12	6.08e-05	0.257	VAAQAALEEMDAD	0.95	84.2	25.7	84.2
Rep 1	peptidase, T1 family, putative, expressed	LOC_Os01g59600.1|13101.m06336|protein,LOC_Os01g59600.2|13101.m06337|protein	27238.1	1	6	10	12	6.08e-05	0.257	VYGEPISVK	0.948	35.1	32.9	34.6
Rep 1	peroxiredoxin, putative, expressed	LOC_Os06g42000.1|13106.m04392|protein	23688.8	1	7	10	16	8.11e-05	0.478	AVSASAPAAATIAVGDK	0.95	36.7	31.7	36.7
Rep 1	peroxiredoxin, putative, expressed	LOC_Os06g42000.1|13106.m04392|protein	23688.8	1	7	10	16	8.11e-05	0.478	ESLGVGDEVLLLSDGNGELAR	0.95	88.3	32	86.4
Rep 1	peroxiredoxin, putative, expressed	LOC_Os06g42000.1|13106.m04392|protein	23688.8	1	7	10	16	8.11e-05	0.478	GVDAVACVSVNDAFVMR	0.95	56	29	56
Rep 1	peroxiredoxin, putative, expressed	LOC_Os06g42000.1|13106.m04392|protein	23688.8	1	7	10	16	8.11e-05	0.478	HVPGFVAK	0.95	34.2	26.6	34.2
Rep 1	peroxiredoxin, putative, expressed	LOC_Os06g42000.1|13106.m04392|protein	23688.8	1	7	10	16	8.11e-05	0.478	LPDATLSYFDSPDGELK	0.95	51.3	33.1	51.3
Rep 1	peroxiredoxin, putative, expressed	LOC_Os06g42000.1|13106.m04392|protein	23688.8	1	7	10	16	8.11e-05	0.478	VLNLEEGGAFTTSSAEEMLK	0.95	68	33	67.6
Rep 1	peroxiredoxin, putative, expressed	LOC_Os06g42000.1|13106.m04392|protein	23688.8	1	7	10	16	8.11e-05	0.478	YALLAEDGVVK	0.95	62.1	29.8	59
Rep 1	transketolase, putative, expressed	LOC_Os03g44300.1|13103.m04767|protein	42876.3	0.5	1	1	1	5.07e-06	0.095	GYDPEVIDIR	0.95	44.5	31.1	40.4
Rep 1	transketolase, putative, expressed	LOC_Os03g44300.1|13103.m04767|protein	42876.3	0.5	1	1	1	5.07e-06	0.095	IPIVIR	0.763	16.7	25	12.4
Rep 1	transketolase, putative, expressed	LOC_Os03g44300.1|13103.m04767|protein	42876.3	0.5	1	1	1	5.07e-06	0.095	SDGHEVLLFEALR	0.95	40.2	31.2	40.2
Rep 1	transketolase, putative, expressed	LOC_Os03g44300.1|13103.m04767|protein	42876.3	0.5	1	1	1	5.07e-06	0.095	VLIVEECMR	0.942	30.3	29	30.3
Rep 1	proteasome/cyclosome repeat containing protein, expressed	LOC_Os08g12820.1|13108.m01368|protein	106968	1	6	6	6	3.04e-05	0.074	AEAPPSEDASTSMQVDGVAEK	0.915	28.5	30.1	28.5
Rep 1	proteasome/cyclosome repeat containing protein, expressed	LOC_Os08g12820.1|13108.m01368|protein	106968	1	6	6	6	3.04e-05	0.074	ALDEYASIR	0.757	19.9	28.4	19.9
Rep 1	proteasome/cyclosome repeat containing protein, expressed	LOC_Os08g12820.1|13108.m01368|protein	106968	1	6	6	6	3.04e-05	0.074	KAPEPEPTFQILTNPAR	0.95	47.6	30.3	47.6
Rep 1	proteasome/cyclosome repeat containing protein, expressed	LOC_Os08g12820.1|13108.m01368|protein	106968	1	6	6	6	3.04e-05	0.074	LAPSGFVLLR	0.95	32.6	26.4	24.3
Rep 1	proteasome/cyclosome repeat containing protein, expressed	LOC_Os08g12820.1|13108.m01368|protein	106968	1	6	6	6	3.04e-05	0.074	LPTAILSTYAK	0.825	21.1	27.5	21.1
Rep 1	proteasome/cyclosome repeat containing protein, expressed	LOC_Os08g12820.1|13108.m01368|protein	106968	1	6	6	6	3.04e-05	0.074	VGTFR	0.525	12.9	26.5	8.2
Rep 1	expressed protein	LOC_Os08g32980.1|13108.m03428|protein,LOC_Os08g32980.2|13108.m03429|protein	23339.4	0.995	3	5	6	3.04e-05	0.237	APNGEASGGGGRPVEVEDTLPGVLR	0.732	22.4	31.4	22.4
Rep 1	expressed protein	LOC_Os08g32980.1|13108.m03428|protein,LOC_Os08g32980.2|13108.m03429|protein	23339.4	0.995	3	5	6	3.04e-05	0.237	DLLEWTR	0.614	17.9	29.9	5.79
Rep 1	expressed protein	LOC_Os08g32980.1|13108.m03428|protein,LOC_Os08g32980.2|13108.m03429|protein	23339.4	0.995	3	5	6	3.04e-05	0.237	SFVDGVCSQGGGGGGGEPLLR	0.95	95.3	30.8	95.3
Rep 1	ribosomal protein, putative, expressed	LOC_Os03g59310.1|13103.m06511|protein	29975.5	1	13	21	30	0.000152	0.438	AFVVVGDNNGHVGLGVK	0.95	37.7	30.8	0
Rep 1	ribosomal protein, putative, expressed	LOC_Os03g59310.1|13103.m06511|protein	29975.5	1	13	21	30	0.000152	0.438	ALMIDAPVENVEA	0.95	54.1	29.8	54.1
Rep 1	ribosomal protein, putative, expressed	LOC_Os03g59310.1|13103.m06511|protein	29975.5	1	13	21	30	0.000152	0.438	ATFDCLMK	0.927	31.9	32.3	31.9
Rep 1	ribosomal protein, putative, expressed	LOC_Os03g59310.1|13103.m06511|protein	29975.5	1	13	21	30	0.000152	0.438	EHQIVETLVPGLKDEVMK	0.828	22.8	29.6	22.8
Rep 1	ribosomal protein, putative, expressed	LOC_Os03g59310.1|13103.m06511|protein	29975.5	1	13	21	30	0.000152	0.438	GAIILAK	0.95	39.8	25	13.8
Rep 1	ribosomal protein, putative, expressed	LOC_Os03g59310.1|13103.m06511|protein	29975.5	1	13	21	30	0.000152	0.438	GSGIVAAR	0.523	15.8	29.5	15.8
Rep 1	ribosomal protein, putative, expressed	LOC_Os03g59310.1|13103.m06511|protein	29975.5	1	13	21	30	0.000152	0.438	IEEIYLHSLPVK	0.95	42.7	30.4	42
Rep 1	ribosomal protein, putative, expressed	LOC_Os03g59310.1|13103.m06511|protein	29975.5	1	13	21	30	0.000152	0.438	KVLQFAGIEDVFTSSR	0.95	39.5	32.2	39.5
Rep 1	ribosomal protein, putative, expressed	LOC_Os03g59310.1|13103.m06511|protein	29975.5	1	13	21	30	0.000152	0.438	LSVVPVR	0.839	19.5	25	15.9
Rep 1	ribosomal protein, putative, expressed	LOC_Os03g59310.1|13103.m06511|protein	29975.5	1	13	21	30	0.000152	0.438	LSVVPVRR	0.841	19.3	25	19.3
Rep 1	ribosomal protein, putative, expressed	LOC_Os03g59310.1|13103.m06511|protein	29975.5	1	13	21	30	0.000152	0.438	MVPAPR	0.544	11.7	25	11.7
Rep 1	ribosomal protein, putative, expressed	LOC_Os03g59310.1|13103.m06511|protein	29975.5	1	13	21	30	0.000152	0.438	TLGNFVK	0.541	17.9	30.4	9.24
Rep 1	ribosomal protein, putative, expressed	LOC_Os03g59310.1|13103.m06511|protein	29975.5	1	13	21	30	0.000152	0.438	VLQFAGIEDVFTSSR	0.95	70.1	31.7	70.1
Rep 1	elongation factor, putative, expressed	LOC_Os02g32030.1|13102.m03460|protein	94022.4	1	29	49	81	0.00041	0.337	ADEKELMGK	0.541	16.9	31.2	16.9
Rep 1	elongation factor, putative, expressed	LOC_Os02g32030.1|13102.m03460|protein	94022.4	1	29	49	81	0.00041	0.337	AYLPVIESFGFSSQLR	0.95	83.6	31.6	83.6
Rep 1	elongation factor, putative, expressed	LOC_Os02g32030.1|13102.m03460|protein	94022.4	1	29	49	81	0.00041	0.337	DLYVK	0.689	19.6	30	0
Rep 1	elongation factor, putative, expressed	LOC_Os02g32030.1|13102.m03460|protein	94022.4	1	29	49	81	0.00041	0.337	DSVVAGFQWASK	0.95	40	31.9	40
Rep 1	elongation factor, putative, expressed	LOC_Os02g32030.1|13102.m03460|protein	94022.4	1	29	49	81	0.00041	0.337	EGALAEENMR	0.95	50.4	26.4	49.7
Rep 1	elongation factor, putative, expressed	LOC_Os02g32030.1|13102.m03460|protein	94022.4	1	29	49	81	0.00041	0.337	EQMTPLSDFEDK	0.95	37.2	29.3	32.1
Rep 1	elongation factor, putative, expressed	LOC_Os02g32030.1|13102.m03460|protein	94022.4	1	29	49	81	0.00041	0.337	EQMTPLSDFEDKL	0.95	52.4	32.5	52.4
Rep 1	elongation factor, putative, expressed	LOC_Os02g32030.1|13102.m03460|protein	94022.4	1	29	49	81	0.00041	0.337	ESDACPIR	0.77	17	25.1	12.3
Rep 1	elongation factor, putative, expressed	LOC_Os02g32030.1|13102.m03460|protein	94022.4	1	29	49	81	0.00041	0.337	ETVLEK	0.774	23.2	31.2	8.54
Rep 1	elongation factor, putative, expressed	LOC_Os02g32030.1|13102.m03460|protein	94022.4	1	29	49	81	0.00041	0.337	FGVDEFK	0.688	21.4	31.3	12.1
Rep 1	elongation factor, putative, expressed	LOC_Os02g32030.1|13102.m03460|protein	94022.4	1	29	49	81	0.00041	0.337	FTVEELR	0.83	24.4	30.3	11
Rep 1	elongation factor, putative, expressed	LOC_Os02g32030.1|13102.m03460|protein	94022.4	1	29	49	81	0.00041	0.337	GFVQFCYEPIK	0.95	46.3	31.6	45.6
Rep 1	elongation factor, putative, expressed	LOC_Os02g32030.1|13102.m03460|protein	94022.4	1	29	49	81	0.00041	0.337	GGGQVIPTAR	0.944	33.8	30.8	33.8
Rep 1	elongation factor, putative, expressed	LOC_Os02g32030.1|13102.m03460|protein	94022.4	1	29	49	81	0.00041	0.337	GHVFEEMQRPGTPLYNIK	0.928	33	31.9	32.3
Rep 1	elongation factor, putative, expressed	LOC_Os02g32030.1|13102.m03460|protein	94022.4	1	29	49	81	0.00041	0.337	GVQYLNEIK	0.95	42.5	29.8	34.7
Rep 1	elongation factor, putative, expressed	LOC_Os02g32030.1|13102.m03460|protein	94022.4	1	29	49	81	0.00041	0.337	ILSEEFGWDKDLAK	0.893	29.1	31.8	29.1
Rep 1	elongation factor, putative, expressed	LOC_Os02g32030.1|13102.m03460|protein	94022.4	1	29	49	81	0.00041	0.337	IMGPNYVPGQK	0.698	21.8	31.5	21.2
Rep 1	elongation factor, putative, expressed	LOC_Os02g32030.1|13102.m03460|protein	94022.4	1	29	49	81	0.00041	0.337	IRPVLTVNK	0.859	20.4	25.6	20.4
Rep 1	elongation factor, putative, expressed	LOC_Os02g32030.1|13102.m03460|protein	94022.4	1	29	49	81	0.00041	0.337	LGVVMK	0.784	22.2	29.8	22.2
Rep 1	elongation factor, putative, expressed	LOC_Os02g32030.1|13102.m03460|protein	94022.4	1	29	49	81	0.00041	0.337	LWGENFFDPATK	0.725	23.1	32.3	21
Rep 1	elongation factor, putative, expressed	LOC_Os02g32030.1|13102.m03460|protein	94022.4	1	29	49	81	0.00041	0.337	MIPASDK	0.673	19.8	30.5	19.8
Rep 1	elongation factor, putative, expressed	LOC_Os02g32030.1|13102.m03460|protein	94022.4	1	29	49	81	0.00041	0.337	NCDPEGPLMLYVSK	0.95	34.8	32.1	34.2
Rep 1	elongation factor, putative, expressed	LOC_Os02g32030.1|13102.m03460|protein	94022.4	1	29	49	81	0.00041	0.337	NMSVIAHVDHGK	0.95	42.1	33.2	42.1
Rep 1	elongation factor, putative, expressed	LOC_Os02g32030.1|13102.m03460|protein	94022.4	1	29	49	81	0.00041	0.337	RVIYASQLTAKPR	0.941	31	27.8	31
Rep 1	elongation factor, putative, expressed	LOC_Os02g32030.1|13102.m03460|protein	94022.4	1	29	49	81	0.00041	0.337	STGISLFYEMSDESLK	0.95	58.2	31.3	57.1
Rep 1	elongation factor, putative, expressed	LOC_Os02g32030.1|13102.m03460|protein	94022.4	1	29	49	81	0.00041	0.337	TVIWMGK	0.862	25.3	30.1	23.4
Rep 1	elongation factor, putative, expressed	LOC_Os02g32030.1|13102.m03460|protein	94022.4	1	29	49	81	0.00041	0.337	VIYASQLTAKPR	0.947	29.3	27.2	29.3
Rep 1	elongation factor, putative, expressed	LOC_Os02g32030.1|13102.m03460|protein	94022.4	1	29	49	81	0.00041	0.337	VKFTVEELR	0.515	16.5	29.4	15.6
Rep 1	elongation factor, putative, expressed	LOC_Os02g32030.1|13102.m03460|protein	94022.4	1	29	49	81	0.00041	0.337	YRVENLYEGPLDDVYATAIR	0.95	44.9	32.4	8.33
Rep 1	dehydrogenase, putative, expressed	LOC_Os09g32640.1|13109.m03257|protein	35957.8	0.446	1	2	2	1.01e-05	0.026	LVPLILMPK	0.939	25.9	25	17.4
Rep 1	T-complex protein, putative, expressed	LOC_Os06g34690.1|13106.m03583|protein	60899.7	1	17	25	36	0.000182	0.341	AAMLGLVK	0.877	23.4	27.5	19.3
Rep 1	T-complex protein, putative, expressed	LOC_Os06g34690.1|13106.m03583|protein	60899.7	1	17	25	36	0.000182	0.341	ACGAVIVNRPEELQESDVGTR	0.923	33	32.6	33
Rep 1	T-complex protein, putative, expressed	LOC_Os06g34690.1|13106.m03583|protein	60899.7	1	17	25	36	0.000182	0.341	ALEDALAVLDK	0.95	52.3	32.1	43.2
Rep 1	T-complex protein, putative, expressed	LOC_Os06g34690.1|13106.m03583|protein	60899.7	1	17	25	36	0.000182	0.341	AVADIIR	0.545	17.8	31.1	0
Rep 1	T-complex protein, putative, expressed	LOC_Os06g34690.1|13106.m03583|protein	60899.7	1	17	25	36	0.000182	0.341	DVLNEVER	0.674	21	31.7	9.94
Rep 1	T-complex protein, putative, expressed	LOC_Os06g34690.1|13106.m03583|protein	60899.7	1	17	25	36	0.000182	0.341	EIDIAHPAAK	0.879	29.8	33.7	0
Rep 1	T-complex protein, putative, expressed	LOC_Os06g34690.1|13106.m03583|protein	60899.7	1	17	25	36	0.000182	0.341	GLSDLAIHYLSK	0.95	44.8	30.5	40.2
Rep 1	T-complex protein, putative, expressed	LOC_Os06g34690.1|13106.m03583|protein	60899.7	1	17	25	36	0.000182	0.341	HANGENAWVGIDGR	0.95	63.7	27.6	23.6
Rep 1	T-complex protein, putative, expressed	LOC_Os06g34690.1|13106.m03583|protein	60899.7	1	17	25	36	0.000182	0.341	IDDIVSGIK	0.95	36.4	30.4	28.2
Rep 1	T-complex protein, putative, expressed	LOC_Os06g34690.1|13106.m03583|protein	60899.7	1	17	25	36	0.000182	0.341	IILLDCPVEYK	0.95	47.6	31	44.7
Rep 1	T-complex protein, putative, expressed	LOC_Os06g34690.1|13106.m03583|protein	60899.7	1	17	25	36	0.000182	0.341	LLPGGGATELTVSAALK	0.917	27.6	28.9	27.6
Rep 1	T-complex protein, putative, expressed	LOC_Os06g34690.1|13106.m03583|protein	60899.7	1	17	25	36	0.000182	0.341	NLQDAMSVAR	0.95	41.5	31	40.4
Rep 1	T-complex protein, putative, expressed	LOC_Os06g34690.1|13106.m03583|protein	60899.7	1	17	25	36	0.000182	0.341	SSSVEGVEK	0.792	24.4	31.9	16.8
Rep 1	T-complex protein, putative, expressed	LOC_Os06g34690.1|13106.m03583|protein	60899.7	1	17	25	36	0.000182	0.341	TAIEAACMLLR	0.95	33.3	30.1	32.3
Rep 1	T-complex protein, putative, expressed	LOC_Os06g34690.1|13106.m03583|protein	60899.7	1	17	25	36	0.000182	0.341	TLAQNCGLNVIR	0.95	51.6	30	16.6
Rep 1	T-complex protein, putative, expressed	LOC_Os06g34690.1|13106.m03583|protein	60899.7	1	17	25	36	0.000182	0.341	VHHANIQAAK	0.928	31.2	31.6	31.2
Rep 1	T-complex protein, putative, expressed	LOC_Os06g34690.1|13106.m03583|protein	60899.7	1	17	25	36	0.000182	0.341	VPGGQLEDSR	0.762	21.5	29.9	21.5
Rep 1	MFP1 attachment factor 1, putative, expressed	LOC_Os03g11060.1|13103.m01246|protein	15618.1	0.989	2	2	3	1.52e-05	0.174	LVDTLGGDTILCK	0.95	55.8	31.2	50.8
Rep 1	MFP1 attachment factor 1, putative, expressed	LOC_Os03g11060.1|13103.m01246|protein	15618.1	0.989	2	2	3	1.52e-05	0.174	YGAVPAADAEPAAR	0.784	23.9	31.5	23.9
Rep 1	sulfotransferase domain containing protein, expressed	LOC_Os11g30910.1|13111.m02993|protein	43417.3	0.995	3	3	3	1.52e-05	0.0658	EYWEESR	0.903	23.5	25	21.9
Rep 1	sulfotransferase domain containing protein, expressed	LOC_Os11g30910.1|13111.m02993|protein	43417.3	0.995	3	3	3	1.52e-05	0.0658	ITSAAADDGDSGCR	0.88	21.8	25	21.8
Rep 1	sulfotransferase domain containing protein, expressed	LOC_Os11g30910.1|13111.m02993|protein	43417.3	0.995	3	3	3	1.52e-05	0.0658	VLFLR	0.569	12.2	25	0
Rep 1	heat shock protein, putative, expressed	LOC_Os12g32986.1|13112.m03364|protein	91483.1	1	4	5	7	3.55e-05	0.117	EILQESR	0.628	19.2	30.9	14
Rep 1	heat shock protein, putative, expressed	LOC_Os12g32986.1|13112.m03364|protein	91483.1	1	4	5	7	3.55e-05	0.117	GVVDSNDLPLNVSR	0.95	69.8	32	68.2
Rep 1	heat shock protein, putative, expressed	LOC_Os12g32986.1|13112.m03364|protein	91483.1	1	4	5	7	3.55e-05	0.117	HEYQAEVNR	0.713	18.3	27.8	18.1
Rep 1	heat shock protein, putative, expressed	LOC_Os12g32986.1|13112.m03364|protein	91483.1	1	4	5	7	3.55e-05	0.117	IAPLLR	0.668	14.2	25	0
Rep 1	heat shock protein, putative, expressed	LOC_Os12g32986.1|13112.m03364|protein	91483.1	1	4	5	7	3.55e-05	0.117	LTLYLK	0.809	21.2	27.9	0
Rep 1	heat shock protein, putative, expressed	LOC_Os12g32986.1|13112.m03364|protein	91483.1	1	4	5	7	3.55e-05	0.117	QELVDSLGTIASSGTAK	0.95	67.2	32.9	67.2
Rep 1	heat shock protein, putative, expressed	LOC_Os12g32986.1|13112.m03364|protein	91483.1	1	4	5	7	3.55e-05	0.117	QEYSQTCDWIK	0.871	26.1	30.5	26.1
Rep 1	heat shock protein, putative, expressed	LOC_Os12g32986.1|13112.m03364|protein	91483.1	1	4	5	7	3.55e-05	0.117	VFISDDFDGELFPR	0.95	44	29.2	43.7
Rep 1	heat shock protein, putative, expressed	LOC_Os12g32986.1|13112.m03364|protein	91483.1	1	4	5	7	3.55e-05	0.117	YLSVTDPDLIK	0.8	22.5	29.6	22.5
Rep 1	sucrose synthase, putative, expressed	LOC_Os03g28330.1|13103.m03305|protein,LOC_Os03g28330.2|13103.m03308|protein,LOC_Os03g28330.3|13103.m03306|protein,LOC_Os03g28330.4|13103.m03307|protein	92910.4	1	28	40	58	0.000294	0.36	AMENEMLLR	0.95	35.8	26.8	30
Rep 1	sucrose synthase, putative, expressed	LOC_Os03g28330.1|13103.m03305|protein,LOC_Os03g28330.2|13103.m03308|protein,LOC_Os03g28330.3|13103.m03306|protein,LOC_Os03g28330.4|13103.m03307|protein	92910.4	1	28	40	58	0.000294	0.36	ASALLVEFFEK	0.95	46.8	31.7	46.8
Rep 1	sucrose synthase, putative, expressed	LOC_Os03g28330.1|13103.m03305|protein,LOC_Os03g28330.2|13103.m03308|protein,LOC_Os03g28330.3|13103.m03306|protein,LOC_Os03g28330.4|13103.m03307|protein	92910.4	1	28	40	58	0.000294	0.36	DGAFEDVLR	0.95	41.9	28.3	32.6
Rep 1	sucrose synthase, putative, expressed	LOC_Os03g28330.1|13103.m03305|protein,LOC_Os03g28330.2|13103.m03308|protein,LOC_Os03g28330.3|13103.m03306|protein,LOC_Os03g28330.4|13103.m03307|protein	92910.4	1	28	40	58	0.000294	0.36	DKEEQAEFK	0.602	17.6	30.8	17.6
Rep 1	sucrose synthase, putative, expressed	LOC_Os03g28330.1|13103.m03305|protein,LOC_Os03g28330.2|13103.m03308|protein,LOC_Os03g28330.3|13103.m03306|protein,LOC_Os03g28330.4|13103.m03307|protein	92910.4	1	28	40	58	0.000294	0.36	DTVGQYESHMAFTMPGLYR	0.881	21.4	25.2	21.4
Rep 1	sucrose synthase, putative, expressed	LOC_Os03g28330.1|13103.m03305|protein,LOC_Os03g28330.2|13103.m03308|protein,LOC_Os03g28330.3|13103.m03306|protein,LOC_Os03g28330.4|13103.m03307|protein	92910.4	1	28	40	58	0.000294	0.36	ESMYPLLNFLR	0.504	18.2	31.3	17.3
Rep 1	sucrose synthase, putative, expressed	LOC_Os03g28330.1|13103.m03305|protein,LOC_Os03g28330.2|13103.m03308|protein,LOC_Os03g28330.3|13103.m03306|protein,LOC_Os03g28330.4|13103.m03307|protein	92910.4	1	28	40	58	0.000294	0.36	FNIVSPGADMSIYFPYSESR	0.715	19.5	28.9	19.5
Rep 1	sucrose synthase, putative, expressed	LOC_Os03g28330.1|13103.m03305|protein,LOC_Os03g28330.2|13103.m03308|protein,LOC_Os03g28330.3|13103.m03306|protein,LOC_Os03g28330.4|13103.m03307|protein	92910.4	1	28	40	58	0.000294	0.36	FQELGLEK	0.931	30.8	30.8	16.6
Rep 1	sucrose synthase, putative, expressed	LOC_Os03g28330.1|13103.m03305|protein,LOC_Os03g28330.2|13103.m03308|protein,LOC_Os03g28330.3|13103.m03306|protein,LOC_Os03g28330.4|13103.m03307|protein	92910.4	1	28	40	58	0.000294	0.36	GMLQAHQIIAEYNNAISEADREK	0.916	32.3	32.8	31.6
Rep 1	sucrose synthase, putative, expressed	LOC_Os03g28330.1|13103.m03305|protein,LOC_Os03g28330.2|13103.m03308|protein,LOC_Os03g28330.3|13103.m03306|protein,LOC_Os03g28330.4|13103.m03307|protein	92910.4	1	28	40	58	0.000294	0.36	GMTMMLNDR	0.95	37.3	25	10.4
Rep 1	sucrose synthase, putative, expressed	LOC_Os03g28330.1|13103.m03305|protein,LOC_Os03g28330.2|13103.m03308|protein,LOC_Os03g28330.3|13103.m03306|protein,LOC_Os03g28330.4|13103.m03307|protein	92910.4	1	28	40	58	0.000294	0.36	IGDSLSAHPNELVAVFTR	0.95	44.1	32.1	44.1
Rep 1	sucrose synthase, putative, expressed	LOC_Os03g28330.1|13103.m03305|protein,LOC_Os03g28330.2|13103.m03308|protein,LOC_Os03g28330.3|13103.m03306|protein,LOC_Os03g28330.4|13103.m03307|protein	92910.4	1	28	40	58	0.000294	0.36	ILIVTR	0.841	19.6	25	0
Rep 1	sucrose synthase, putative, expressed	LOC_Os03g28330.1|13103.m03305|protein,LOC_Os03g28330.2|13103.m03308|protein,LOC_Os03g28330.3|13103.m03306|protein,LOC_Os03g28330.4|13103.m03307|protein	92910.4	1	28	40	58	0.000294	0.36	LFHDK	0.661	19.2	29.7	8.62
Rep 1	sucrose synthase, putative, expressed	LOC_Os03g28330.1|13103.m03305|protein,LOC_Os03g28330.2|13103.m03308|protein,LOC_Os03g28330.3|13103.m03306|protein,LOC_Os03g28330.4|13103.m03307|protein	92910.4	1	28	40	58	0.000294	0.36	LKDGAFEDVLR	0.599	18.8	30.4	18.8
Rep 1	sucrose synthase, putative, expressed	LOC_Os03g28330.1|13103.m03305|protein,LOC_Os03g28330.2|13103.m03308|protein,LOC_Os03g28330.3|13103.m03306|protein,LOC_Os03g28330.4|13103.m03307|protein	92910.4	1	28	40	58	0.000294	0.36	LLPDATGTTCGQR	0.95	62.2	30.6	62.2
Rep 1	sucrose synthase, putative, expressed	LOC_Os03g28330.1|13103.m03305|protein,LOC_Os03g28330.2|13103.m03308|protein,LOC_Os03g28330.3|13103.m03306|protein,LOC_Os03g28330.4|13103.m03307|protein	92910.4	1	28	40	58	0.000294	0.36	LVNLGK	0.552	16	29.2	4.98
Rep 1	sucrose synthase, putative, expressed	LOC_Os03g28330.1|13103.m03305|protein,LOC_Os03g28330.2|13103.m03308|protein,LOC_Os03g28330.3|13103.m03306|protein,LOC_Os03g28330.4|13103.m03307|protein	92910.4	1	28	40	58	0.000294	0.36	NGELYR	0.843	21.7	27	0
Rep 1	sucrose synthase, putative, expressed	LOC_Os03g28330.1|13103.m03305|protein,LOC_Os03g28330.2|13103.m03308|protein,LOC_Os03g28330.3|13103.m03306|protein,LOC_Os03g28330.4|13103.m03307|protein	92910.4	1	28	40	58	0.000294	0.36	NLTGLVELYGR	0.95	63	30.4	61.9
Rep 1	sucrose synthase, putative, expressed	LOC_Os03g28330.1|13103.m03305|protein,LOC_Os03g28330.2|13103.m03308|protein,LOC_Os03g28330.3|13103.m03306|protein,LOC_Os03g28330.4|13103.m03307|protein	92910.4	1	28	40	58	0.000294	0.36	QQGLNITPR	0.95	40.1	28.1	40.1
Rep 1	sucrose synthase, putative, expressed	LOC_Os03g28330.1|13103.m03305|protein,LOC_Os03g28330.2|13103.m03308|protein,LOC_Os03g28330.3|13103.m03306|protein,LOC_Os03g28330.4|13103.m03307|protein	92910.4	1	28	40	58	0.000294	0.36	SIGNGVQFLNR	0.95	62.3	30.5	17.8
Rep 1	sucrose synthase, putative, expressed	LOC_Os03g28330.1|13103.m03305|protein,LOC_Os03g28330.2|13103.m03308|protein,LOC_Os03g28330.3|13103.m03306|protein,LOC_Os03g28330.4|13103.m03307|protein	92910.4	1	28	40	58	0.000294	0.36	SLSALQGALR	0.95	33	28.5	26.2
Rep 1	sucrose synthase, putative, expressed	LOC_Os03g28330.1|13103.m03305|protein,LOC_Os03g28330.2|13103.m03308|protein,LOC_Os03g28330.3|13103.m03306|protein,LOC_Os03g28330.4|13103.m03307|protein	92910.4	1	28	40	58	0.000294	0.36	TENGIVR	0.916	31.5	31.9	0
Rep 1	sucrose synthase, putative, expressed	LOC_Os03g28330.1|13103.m03305|protein,LOC_Os03g28330.2|13103.m03308|protein,LOC_Os03g28330.3|13103.m03306|protein,LOC_Os03g28330.4|13103.m03307|protein	92910.4	1	28	40	58	0.000294	0.36	TMASTVPLAVEGEPSNK	0.95	47.5	32.3	47.5
Rep 1	sucrose synthase, putative, expressed	LOC_Os03g28330.1|13103.m03305|protein,LOC_Os03g28330.2|13103.m03308|protein,LOC_Os03g28330.3|13103.m03306|protein,LOC_Os03g28330.4|13103.m03307|protein	92910.4	1	28	40	58	0.000294	0.36	VLGTEHTHILR	0.95	45.4	29.1	45.4
Rep 1	sucrose synthase, putative, expressed	LOC_Os03g28330.1|13103.m03305|protein,LOC_Os03g28330.2|13103.m03308|protein,LOC_Os03g28330.3|13103.m03306|protein,LOC_Os03g28330.4|13103.m03307|protein	92910.4	1	28	40	58	0.000294	0.36	VVHGIDVFDPK	0.95	36.9	29.5	33.7
Rep 1	sucrose synthase, putative, expressed	LOC_Os03g28330.1|13103.m03305|protein,LOC_Os03g28330.2|13103.m03308|protein,LOC_Os03g28330.3|13103.m03306|protein,LOC_Os03g28330.4|13103.m03307|protein	92910.4	1	28	40	58	0.000294	0.36	WISAQMNR	0.67	19.7	30.4	19.7
Rep 1	sucrose synthase, putative, expressed	LOC_Os03g28330.1|13103.m03305|protein,LOC_Os03g28330.2|13103.m03308|protein,LOC_Os03g28330.3|13103.m03306|protein,LOC_Os03g28330.4|13103.m03307|protein	92910.4	1	28	40	58	0.000294	0.36	YICDTK	0.683	20.2	30.3	20.2
Rep 1	sucrose synthase, putative, expressed	LOC_Os03g28330.1|13103.m03305|protein,LOC_Os03g28330.2|13103.m03308|protein,LOC_Os03g28330.3|13103.m03306|protein,LOC_Os03g28330.4|13103.m03307|protein	92910.4	1	28	40	58	0.000294	0.36	YLEMLYALK	0.95	39.2	31.1	36.6
Rep 1	senescence-associated protein, putative, expressed	LOC_Os03g13840.1|13103.m01608|protein,LOC_Os03g13840.2|13103.m01610|protein	51299.2	1	4	4	5	2.53e-05	0.11	AGDGAAQEPVQWPLTR	0.95	36.1	32.2	36.1
Rep 1	senescence-associated protein, putative, expressed	LOC_Os03g13840.1|13103.m01608|protein,LOC_Os03g13840.2|13103.m01610|protein	51299.2	1	4	4	5	2.53e-05	0.11	GGLFGFLSGGGK	0.95	42.5	30.9	42.5
Rep 1	senescence-associated protein, putative, expressed	LOC_Os03g13840.1|13103.m01608|protein,LOC_Os03g13840.2|13103.m01610|protein	51299.2	1	4	4	5	2.53e-05	0.11	GIIWCGDITAEGLR	0.663	21.4	32.3	21.4
Rep 1	senescence-associated protein, putative, expressed	LOC_Os03g13840.1|13103.m01608|protein,LOC_Os03g13840.2|13103.m01610|protein	51299.2	1	4	4	5	2.53e-05	0.11	VLEEYTTFSVK	0.95	36.9	31.5	29.7
Rep 1	pre-mRNA-processing-splicing factor 8, putative, expressed	LOC_Os05g07050.1|13105.m00763|protein	274085	1	9	10	11	5.57e-05	0.0434	DIILGAEIAPPSQQR	0.95	56.5	32.3	52.2
Rep 1	pre-mRNA-processing-splicing factor 8, putative, expressed	LOC_Os05g07050.1|13105.m00763|protein	274085	1	9	10	11	5.57e-05	0.0434	DLILSDYAK	0.95	33.3	30.4	28.5
Rep 1	pre-mRNA-processing-splicing factor 8, putative, expressed	LOC_Os05g07050.1|13105.m00763|protein	274085	1	9	10	11	5.57e-05	0.0434	IVLILR	0.823	18.8	25	0
Rep 1	pre-mRNA-processing-splicing factor 8, putative, expressed	LOC_Os05g07050.1|13105.m00763|protein	274085	1	9	10	11	5.57e-05	0.0434	LLILALER	0.826	19	25	14.9
Rep 1	pre-mRNA-processing-splicing factor 8, putative, expressed	LOC_Os05g07050.1|13105.m00763|protein	274085	1	9	10	11	5.57e-05	0.0434	MNSSCADILLFAAHR	0.704	19.2	28.8	19.2
Rep 1	pre-mRNA-processing-splicing factor 8, putative, expressed	LOC_Os05g07050.1|13105.m00763|protein	274085	1	9	10	11	5.57e-05	0.0434	QQIAEIEK	0.861	26.1	30.4	13.5
Rep 1	pre-mRNA-processing-splicing factor 8, putative, expressed	LOC_Os05g07050.1|13105.m00763|protein	274085	1	9	10	11	5.57e-05	0.0434	SGMSHEEDQLIPNLYR	0.505	17.9	31	17.9
Rep 1	pre-mRNA-processing-splicing factor 8, putative, expressed	LOC_Os05g07050.1|13105.m00763|protein	274085	1	9	10	11	5.57e-05	0.0434	VPGLPVPIENMILR	0.865	25.7	30.3	23.1
Rep 1	pre-mRNA-processing-splicing factor 8, putative, expressed	LOC_Os05g07050.1|13105.m00763|protein	274085	1	9	10	11	5.57e-05	0.0434	WGDYDSHDIER	0.695	15.1	25	15.1
Rep 1	uncharacterized protein HI0077, putative, expressed	LOC_Os03g24830.1|13103.m02925|protein	40264.6	0.856	2	2	2	1.01e-05	0.0511	EFFDDFAR	0.681	14.5	25	14.5
Rep 1	uncharacterized protein HI0077, putative, expressed	LOC_Os03g24830.1|13103.m02925|protein	40264.6	0.856	2	2	2	1.01e-05	0.0511	LGDLAATEWLR	0.549	18.2	31.4	8.13
Rep 1	O-sialoglycoprotein endopeptidase, putative, expressed	LOC_Os05g10630.1|13105.m01145|protein	47473.2	0.5	1	1	1	5.07e-06	0.0385	IGIGVVSLSGEILSNPR	0.95	49.3	29.8	49.3
Rep 1	peroxidase precursor, putative, expressed	LOC_Os06g20150.1|13106.m02152|protein	35317.9	0.991	2	2	2	1.01e-05	0.118	GLFSSDASLLTDATTR	0.95	48.2	31.7	48.2
Rep 1	peroxidase precursor, putative, expressed	LOC_Os06g20150.1|13106.m02152|protein	35317.9	0.991	2	2	2	1.01e-05	0.118	LHFHDCFVR	0.944	31.6	28	29.6
Rep 1	peroxidase precursor, putative, expressed	LOC_Os06g20150.1|13106.m02152|protein	35317.9	0.991	2	2	2	1.01e-05	0.118	NDADPSLDGEYAGR	0.825	18.9	25	15.2
Rep 1	heavy metal-associated domain containing protein, expressed	LOC_Os07g20340.1|13107.m02073|protein	46173.9	0.999	3	4	4	2.03e-05	0.11	AAVDPAGIVEVLDR	0.95	76.7	31.6	66.7
Rep 1	heavy metal-associated domain containing protein, expressed	LOC_Os07g20340.1|13107.m02073|protein	46173.9	0.999	3	4	4	2.03e-05	0.11	LDGVEEVTVDCR	0.749	21.3	30	16.2
Rep 1	heavy metal-associated domain containing protein, expressed	LOC_Os07g20340.1|13107.m02073|protein	46173.9	0.999	3	4	4	2.03e-05	0.11	SGEVAEAVISVPVHCDGCAR	0.95	35.3	29.2	35.3
Rep 1	FAD-linked oxidoreductase protein, putative, expressed	LOC_Os07g08950.1|13107.m00897|protein	61098.8	0.998	3	4	4	2.03e-05	0.0394	LLLAAR	0.874	25.1	28.7	0
Rep 1	FAD-linked oxidoreductase protein, putative, expressed	LOC_Os07g08950.1|13107.m00897|protein	61098.8	0.998	3	4	4	2.03e-05	0.0394	VLPQSVL	0.762	23.8	32.1	12.1
Rep 1	FAD-linked oxidoreductase protein, putative, expressed	LOC_Os07g08950.1|13107.m00897|protein	61098.8	0.998	3	4	4	2.03e-05	0.0394	YDLSIPVEK	0.923	30.4	30.1	18.6
Rep 1	retrotransposon protein, putative, Ty1-copia subclass	LOC_Os03g64080.1|13103.m07113|protein	233947	0.998	4	4	5	2.53e-05	0.0169	DLLNLCEITK	0.95	38.4	31.2	37.8
Rep 1	retrotransposon protein, putative, Ty1-copia subclass	LOC_Os03g64080.1|13103.m07113|protein	233947	0.998	4	4	5	2.53e-05	0.0169	FLVMVIR	0.688	16.5	26.9	14.8
Rep 1	retrotransposon protein, putative, Ty1-copia subclass	LOC_Os03g64080.1|13103.m07113|protein	233947	0.998	4	4	5	2.53e-05	0.0169	ILEASPENR	0.686	20.1	30.5	19.1
Rep 1	retrotransposon protein, putative, Ty1-copia subclass	LOC_Os03g64080.1|13103.m07113|protein	233947	0.998	4	4	5	2.53e-05	0.0169	NFEDYPEHR	0.543	12.5	25	12.5
Rep 1	amidophosphoribosyltransferase, chloroplast precursor, putative, expressed	LOC_Os05g35580.1|13105.m03728|protein	58154.5	1	4	4	4	2.03e-05	0.098	ASGLEFQQGLIR	0.95	35.1	30.1	30.6
Rep 1	amidophosphoribosyltransferase, chloroplast precursor, putative, expressed	LOC_Os05g35580.1|13105.m03728|protein	58154.5	1	4	4	4	2.03e-05	0.098	EIGSDSLAFLSLGK	0.95	40.5	31.7	40.5
Rep 1	amidophosphoribosyltransferase, chloroplast precursor, putative, expressed	LOC_Os05g35580.1|13105.m03728|protein	58154.5	1	4	4	4	2.03e-05	0.098	EVEPGEVVVVDR	0.95	43	30.6	34.5
Rep 1	amidophosphoribosyltransferase, chloroplast precursor, putative, expressed	LOC_Os05g35580.1|13105.m03728|protein	58154.5	1	4	4	4	2.03e-05	0.098	GEEGAGIVAVGGDGK	0.95	38	31.7	38
Rep 1	osmotin, putative, expressed	LOC_Os12g38150.1|13112.m03928|protein	23428.7	1	3	5	6	3.04e-05	0.167	GTADYFK	0.855	25.3	30	25.3
Rep 1	osmotin, putative, expressed	LOC_Os12g38150.1|13112.m03928|protein	23428.7	1	3	5	6	3.04e-05	0.167	TTGSDVEPVPQHCLAPGELK	0.946	33.9	32	33.9
Rep 1	osmotin, putative, expressed	LOC_Os12g38150.1|13112.m03928|protein	23428.7	1	3	5	6	3.04e-05	0.167	VVGAGGAVVACR	0.95	55.8	31.4	46
Rep 1	eukaryotic peptide chain release factor subunit 1-1, putative, expressed	LOC_Os07g39870.1|13107.m04140|protein,LOC_Os07g39870.2|13107.m04138|protein,LOC_Os07g39870.3|13107.m04139|protein	49092.3	1	9	13	15	7.6e-05	0.224	DPASNAELEVQEK	0.865	27.3	31.9	27.3
Rep 1	eukaryotic peptide chain release factor subunit 1-1, putative, expressed	LOC_Os07g39870.1|13107.m04140|protein,LOC_Os07g39870.2|13107.m04138|protein,LOC_Os07g39870.3|13107.m04139|protein	49092.3	1	9	13	15	7.6e-05	0.224	EQEADQSNFRDPASNAELEVQEK	0.644	18	30.4	16.7
Rep 1	eukaryotic peptide chain release factor subunit 1-1, putative, expressed	LOC_Os07g39870.1|13107.m04140|protein,LOC_Os07g39870.2|13107.m04138|protein,LOC_Os07g39870.3|13107.m04139|protein	49092.3	1	9	13	15	7.6e-05	0.224	GFGGIGGILR	0.95	51.3	28	51.2
Rep 1	eukaryotic peptide chain release factor subunit 1-1, putative, expressed	LOC_Os07g39870.1|13107.m04140|protein,LOC_Os07g39870.2|13107.m04138|protein,LOC_Os07g39870.3|13107.m04139|protein	49092.3	1	9	13	15	7.6e-05	0.224	GNGTSMISLIMPPR	0.95	35.2	30	35.2
Rep 1	eukaryotic peptide chain release factor subunit 1-1, putative, expressed	LOC_Os07g39870.1|13107.m04140|protein,LOC_Os07g39870.2|13107.m04138|protein,LOC_Os07g39870.3|13107.m04139|protein	49092.3	1	9	13	15	7.6e-05	0.224	NSASGETVIK	0.95	38.4	32.3	38.4
Rep 1	eukaryotic peptide chain release factor subunit 1-1, putative, expressed	LOC_Os07g39870.1|13107.m04140|protein,LOC_Os07g39870.2|13107.m04138|protein,LOC_Os07g39870.3|13107.m04139|protein	49092.3	1	9	13	15	7.6e-05	0.224	QSVLAAITSAQQR	0.95	67	28.8	58.7
Rep 1	eukaryotic peptide chain release factor subunit 1-1, putative, expressed	LOC_Os07g39870.1|13107.m04140|protein,LOC_Os07g39870.2|13107.m04138|protein,LOC_Os07g39870.3|13107.m04139|protein	49092.3	1	9	13	15	7.6e-05	0.224	TELSQSDMFDQR	0.906	23.7	25	23.7
Rep 1	eukaryotic peptide chain release factor subunit 1-1, putative, expressed	LOC_Os07g39870.1|13107.m04140|protein,LOC_Os07g39870.2|13107.m04138|protein,LOC_Os07g39870.3|13107.m04139|protein	49092.3	1	9	13	15	7.6e-05	0.224	YQLDIR	0.641	17.3	28.7	6.54
Rep 1	eukaryotic peptide chain release factor subunit 1-1, putative, expressed	LOC_Os07g39870.1|13107.m04140|protein,LOC_Os07g39870.2|13107.m04138|protein,LOC_Os07g39870.3|13107.m04139|protein	49092.3	1	9	13	15	7.6e-05	0.224	YVFGVDDTLK	0.95	45.2	32.2	45.2
Rep 1	peptidase, T1 family, putative, expressed	LOC_Os05g09490.1|13105.m01057|protein,LOC_Os05g09490.2|13105.m01058|protein	28996.8	1	5	7	8	4.05e-05	0.243	ATEGPIVADKNCEK	0.775	23.6	31.5	23.6
Rep 1	peptidase, T1 family, putative, expressed	LOC_Os05g09490.1|13105.m01057|protein,LOC_Os05g09490.2|13105.m01058|protein	28996.8	1	5	7	8	4.05e-05	0.243	EEGIQLVAEAIR	0.914	32	32.6	29.8
Rep 1	peptidase, T1 family, putative, expressed	LOC_Os05g09490.1|13105.m01057|protein,LOC_Os05g09490.2|13105.m01058|protein	28996.8	1	5	7	8	4.05e-05	0.243	GGIFNDLGSGSNVDVCVITK	0.95	55.4	32.8	51.9
Rep 1	peptidase, T1 family, putative, expressed	LOC_Os05g09490.1|13105.m01057|protein,LOC_Os05g09490.2|13105.m01058|protein	28996.8	1	5	7	8	4.05e-05	0.243	GQTVVLSTK	0.817	20.8	27.4	20.8
Rep 1	peptidase, T1 family, putative, expressed	LOC_Os05g09490.1|13105.m01057|protein,LOC_Os05g09490.2|13105.m01058|protein	28996.8	1	5	7	8	4.05e-05	0.243	VEVTEGDAMEE	0.95	42.9	25	42.9
Rep 1	Core histone H2A/H2B/H3/H4 domain containing protein, putative, expressed	LOC_Os01g31800.1|13101.m03198|protein,LOC_Os03g17100.1|13103.m02043|protein,LOC_Os05g02300.1|13105.m00194|protein,LOC_Os05g38640.1|13105.m04058|protein	16402.3	0.999	3	7	10	5.07e-05	0.289	AGLQFPVGR	0.95	48.1	29	0
Rep 1	Core histone H2A/H2B/H3/H4 domain containing protein, putative, expressed	LOC_Os01g31800.1|13101.m03198|protein,LOC_Os03g17100.1|13103.m02043|protein,LOC_Os05g02300.1|13105.m00194|protein,LOC_Os05g38640.1|13105.m04058|protein	16402.3	0.999	3	7	10	5.07e-05	0.289	HVLLAIR	0.795	23.8	31.2	22.2
Rep 1	Core histone H2A/H2B/H3/H4 domain containing protein, putative, expressed	LOC_Os01g31800.1|13101.m03198|protein,LOC_Os03g17100.1|13103.m02043|protein,LOC_Os05g02300.1|13105.m00194|protein,LOC_Os05g38640.1|13105.m04058|protein	16402.3	0.999	3	7	10	5.07e-05	0.289	LLAGVTIAHGGVLPNINPVLLPK	0.95	20.3	25	20.3
Rep 1	Core histone H2A/H2B/H3/H4 domain containing protein, putative, expressed	LOC_Os01g31800.1|13101.m03198|protein,LOC_Os03g17100.1|13103.m02043|protein,LOC_Os05g02300.1|13105.m00194|protein,LOC_Os05g38640.1|13105.m04058|protein	16402.3	0.999	3	7	10	5.07e-05	0.289	NDEELGK	0.895	27.7	30.7	16.4
Rep 1	retrotransposon protein, putative, Ty3-gypsy subclass	LOC_Os02g40770.1|13102.m04544|protein,LOC_Os02g40770.2|13102.m04545|protein,LOC_Os03g31070.1|13103.m03547|protein,LOC_Os04g22690.1|13104.m02104|protein,LOC_Os07g11620.1|13107.m01199|protein,LOC_Os10g07534.1|13110.m07650|protein	164332	0.89	2	2	2	1.01e-05	0.013	ANIVRYMLSAPILK	0.715	19.3	28.7	0
Rep 1	retrotransposon protein, putative, Ty3-gypsy subclass	LOC_Os02g40770.1|13102.m04544|protein,LOC_Os02g40770.2|13102.m04545|protein,LOC_Os03g31070.1|13103.m03547|protein,LOC_Os04g22690.1|13104.m02104|protein,LOC_Os07g11620.1|13107.m01199|protein,LOC_Os10g07534.1|13110.m07650|protein	164332	0.89	2	2	2	1.01e-05	0.013	INFVR	0.615	14.9	26.9	0
Rep 1	translocon Tic40, putative, expressed	LOC_Os04g35900.1|13104.m03510|protein	46325.2	0.5	1	1	1	5.07e-06	0.0233	NFDLSSPEVR	0.95	40.8	32.5	32.1
Rep 1	elongation factor 1-gamma, putative, expressed	LOC_Os02g12800.1|13102.m01403|protein,LOC_Os02g12800.2|13102.m01404|protein	47480	1	4	4	7	3.55e-05	0.239	ALIAAEYSGVK	0.95	42.5	29.1	42
Rep 1	elongation factor 1-gamma, putative, expressed	LOC_Os02g12800.1|13102.m01403|protein,LOC_Os02g12800.2|13102.m01404|protein	47480	1	4	4	7	3.55e-05	0.239	FVMDEVYDMELYEWTK	0.777	20.8	28.7	12.7
Rep 1	elongation factor 1-gamma, putative, expressed	LOC_Os02g12800.1|13102.m01403|protein,LOC_Os02g12800.2|13102.m01404|protein	47480	1	4	4	7	3.55e-05	0.239	GPEIPK	0.796	20.6	28	0
Rep 1	elongation factor 1-gamma, putative, expressed	LOC_Os02g12800.1|13102.m01403|protein,LOC_Os02g12800.2|13102.m01404|protein	47480	1	4	4	7	3.55e-05	0.239	MLVIGSEPPFK	0.95	52.5	30.9	38
Rep 1	elongation factor 1-gamma, putative, expressed	LOC_Os02g12800.1|13102.m01403|protein,LOC_Os02g12800.2|13102.m01404|protein	47480	1	4	4	7	3.55e-05	0.239	MNPIGK	0.638	20	30.9	0
Rep 1	elongation factor 1-gamma, putative, expressed	LOC_Os02g12800.1|13102.m01403|protein,LOC_Os02g12800.2|13102.m01404|protein	47480	1	4	4	7	3.55e-05	0.239	NPLDLLPPSK	0.95	40.9	28.1	37.8
Rep 1	elongation factor 1-gamma, putative, expressed	LOC_Os02g12800.1|13102.m01403|protein,LOC_Os02g12800.2|13102.m01404|protein	47480	1	4	4	7	3.55e-05	0.239	QADSVPQVQK	0.803	22.3	29.3	22.3
Rep 1	elongation factor 1-gamma, putative, expressed	LOC_Os02g12800.1|13102.m01403|protein,LOC_Os02g12800.2|13102.m01404|protein	47480	1	4	4	7	3.55e-05	0.239	VDISDEAQK	0.95	39.8	30.8	0
Rep 1	elongation factor 1-gamma, putative, expressed	LOC_Os02g12800.1|13102.m01403|protein,LOC_Os02g12800.2|13102.m01404|protein	47480	1	4	4	7	3.55e-05	0.239	VGGFLQR	0.722	18.4	27.9	16.5
Rep 1	elongation factor 1-gamma, putative, expressed	LOC_Os02g12800.1|13102.m01403|protein,LOC_Os02g12800.2|13102.m01404|protein	47480	1	4	4	7	3.55e-05	0.239	YNDENTVSFVTMNK	0.95	46	32.3	46
Rep 1	spermidine synthase, putative, expressed	LOC_Os02g15550.2|13102.m12384|protein	42869.7	0.992	3	4	4	2.03e-05	0.0882	AAFVLPTFAR	0.658	20.6	31.6	18.6
Rep 1	spermidine synthase, putative, expressed	LOC_Os02g15550.2|13102.m12384|protein	42869.7	0.992	3	4	4	2.03e-05	0.0882	EQQEETTAEPLK	0.555	18.5	30.8	18.5
Rep 1	spermidine synthase, putative, expressed	LOC_Os02g15550.2|13102.m12384|protein	42869.7	0.992	3	4	4	2.03e-05	0.0882	VLVIGGGDGGVLR	0.95	34.1	30	19.1
Rep 1	40S ribosomal protein S13, putative, expressed	LOC_Os08g02410.1|13108.m00180|protein	17146.4	1	11	17	31	0.000157	0.642	AHGLAPEIPEDLYFLIK	0.526	17.3	31.9	16.8
Rep 1	40S ribosomal protein S13, putative, expressed	LOC_Os08g02410.1|13108.m00180|protein	17146.4	1	11	17	31	0.000157	0.642	AVAIR	0.585	18.9	31.4	0
Rep 1	40S ribosomal protein S13, putative, expressed	LOC_Os08g02410.1|13108.m00180|protein	17146.4	1	11	17	31	0.000157	0.642	DQHGIPLVK	0.95	39.6	28.1	36.9
Rep 1	40S ribosomal protein S13, putative, expressed	LOC_Os08g02410.1|13108.m00180|protein	17146.4	1	11	17	31	0.000157	0.642	GISSSALPYK	0.923	29.5	30.3	0
Rep 1	40S ribosomal protein S13, putative, expressed	LOC_Os08g02410.1|13108.m00180|protein	17146.4	1	11	17	31	0.000157	0.642	GQMPSQIGVVLR	0.95	35.4	32.1	35.4
Rep 1	40S ribosomal protein S13, putative, expressed	LOC_Os08g02410.1|13108.m00180|protein	17146.4	1	11	17	31	0.000157	0.642	KGQMPSQIGVVLR	0.95	35	29.5	35
Rep 1	40S ribosomal protein S13, putative, expressed	LOC_Os08g02410.1|13108.m00180|protein	17146.4	1	11	17	31	0.000157	0.642	LILVESR	0.818	22.2	28.6	8.66
Rep 1	40S ribosomal protein S13, putative, expressed	LOC_Os08g02410.1|13108.m00180|protein	17146.4	1	11	17	31	0.000157	0.642	LPPTWK	0.791	17.5	25	14
Rep 1	40S ribosomal protein S13, putative, expressed	LOC_Os08g02410.1|13108.m00180|protein	17146.4	1	11	17	31	0.000157	0.642	TAASDVEEMIMK	0.95	51.2	31.1	28.2
Rep 1	40S ribosomal protein S13, putative, expressed	LOC_Os08g02410.1|13108.m00180|protein	17146.4	1	11	17	31	0.000157	0.642	TPPSWLK	0.913	28.2	29.9	27.3
Rep 1	40S ribosomal protein S13, putative, expressed	LOC_Os08g02410.1|13108.m00180|protein	17146.4	1	11	17	31	0.000157	0.642	YESTTASTLVA	0.932	32.3	30.9	32.3
Rep 1	coatomer subunit epsilon, putative, expressed	LOC_Os04g52270.1|13104.m05353|protein	31582.3	0.999	3	3	3	1.52e-05	0.0767	ALQAVA	0.934	27.1	25.6	27.1
Rep 1	coatomer subunit epsilon, putative, expressed	LOC_Os04g52270.1|13104.m05353|protein	31582.3	0.999	3	3	3	1.52e-05	0.0767	AVSAEDNFER	0.95	31.3	27	30.8
Rep 1	coatomer subunit epsilon, putative, expressed	LOC_Os04g52270.1|13104.m05353|protein	31582.3	0.999	3	3	3	1.52e-05	0.0767	DAIVFR	0.82	21.5	27.8	12.8
Rep 1	succinyl-CoA ligase subunit alpha-2, mitochondrial precursor, putative, expressed	LOC_Os07g38970.1|13107.m04034|protein	34246.4	1	4	6	11	5.57e-05	0.157	EAGVTVVESPAK	0.95	58.4	30.5	52.8
Rep 1	succinyl-CoA ligase subunit alpha-2, mitochondrial precursor, putative, expressed	LOC_Os07g38970.1|13107.m04034|protein	34246.4	1	4	6	11	5.57e-05	0.157	IGSTMFEIFK	0.603	20.6	32.2	17.5
Rep 1	succinyl-CoA ligase subunit alpha-2, mitochondrial precursor, putative, expressed	LOC_Os07g38970.1|13107.m04034|protein	34246.4	1	4	6	11	5.57e-05	0.157	MGHAGAIVSGGK	0.93	31.1	31.2	31.1
Rep 1	succinyl-CoA ligase subunit alpha-2, mitochondrial precursor, putative, expressed	LOC_Os07g38970.1|13107.m04034|protein	34246.4	1	4	6	11	5.57e-05	0.157	TQKPVVAFIAGLTAPPGR	0.95	39.5	27.1	39.5
Rep 1	THAP domain-containing protein 4, putative, expressed	LOC_Os01g48760.1|13101.m05060|protein,LOC_Os01g48760.2|13101.m05059|protein	19475.1	0.998	2	3	3	1.52e-05	0.156	GEGEGSFPTISPFR	0.95	37.8	28.8	37.8
Rep 1	THAP domain-containing protein 4, putative, expressed	LOC_Os01g48760.1|13101.m05060|protein,LOC_Os01g48760.2|13101.m05059|protein	19475.1	0.998	2	3	3	1.52e-05	0.156	TVTLQSELVGNASK	0.95	39.7	30.9	33.4
Rep 1	hydrolase, alpha/beta fold family domain containing protein, expressed	LOC_Os05g43830.1|13105.m04622|protein,LOC_Os05g43830.2|13105.m04623|protein	43982.5	1	5	5	6	3.04e-05	0.13	AFIVQGR	0.734	16.8	26	16.8
Rep 1	hydrolase, alpha/beta fold family domain containing protein, expressed	LOC_Os05g43830.1|13105.m04622|protein,LOC_Os05g43830.2|13105.m04623|protein	43982.5	1	5	5	6	3.04e-05	0.13	DFIPEDER	0.877	24	27.4	18.9
Rep 1	hydrolase, alpha/beta fold family domain containing protein, expressed	LOC_Os05g43830.1|13105.m04622|protein,LOC_Os05g43830.2|13105.m04623|protein	43982.5	1	5	5	6	3.04e-05	0.13	DLYPQTEPYDFGFLK	0.68	21.5	31.7	20.8
Rep 1	hydrolase, alpha/beta fold family domain containing protein, expressed	LOC_Os05g43830.1|13105.m04622|protein,LOC_Os05g43830.2|13105.m04623|protein	43982.5	1	5	5	6	3.04e-05	0.13	IVLFDQR	0.745	22.1	31	12
Rep 1	hydrolase, alpha/beta fold family domain containing protein, expressed	LOC_Os05g43830.1|13105.m04622|protein,LOC_Os05g43830.2|13105.m04623|protein	43982.5	1	5	5	6	3.04e-05	0.13	LTSSDADVQAEAAK	0.919	30.9	32.1	30.5
Rep 1	LTPL160 - Protease inhibitor/seed storage/LTP family protein precursor, expressed	LOC_Os10g36170.1|13110.m03268|protein	9282.1	0.999	3	4	4	2.03e-05	0.363	GCFCQYAR	0.739	16	25	16
Rep 1	LTPL160 - Protease inhibitor/seed storage/LTP family protein precursor, expressed	LOC_Os10g36170.1|13110.m03268|protein	9282.1	0.999	3	4	4	2.03e-05	0.363	NPAYASYINSANAR	0.95	60.5	29.1	60.5
Rep 1	LTPL160 - Protease inhibitor/seed storage/LTP family protein precursor, expressed	LOC_Os10g36170.1|13110.m03268|protein	9282.1	0.999	3	4	4	2.03e-05	0.363	TLTSCGIAIPR	0.95	39.1	33.3	39.1
Rep 1	VIP1 protein, putative, expressed	LOC_Os01g50310.1|13101.m05233|protein	36001.1	1	9	10	11	5.57e-05	0.366	GDETLAYPAAAAGGQK	0.95	47	31.4	47
Rep 1	VIP1 protein, putative, expressed	LOC_Os01g50310.1|13101.m05233|protein	36001.1	1	9	10	11	5.57e-05	0.366	QNSVVFQYIASSSDAK	0.95	43	32.4	43
Rep 1	VIP1 protein, putative, expressed	LOC_Os01g50310.1|13101.m05233|protein	36001.1	1	9	10	11	5.57e-05	0.366	SYAAVAAEK	0.95	36.3	31.9	27.2
Rep 1	VIP1 protein, putative, expressed	LOC_Os01g50310.1|13101.m05233|protein	36001.1	1	9	10	11	5.57e-05	0.366	SYAAVAANAEIEDLR	0.878	26.2	29.6	26.2
Rep 1	VIP1 protein, putative, expressed	LOC_Os01g50310.1|13101.m05233|protein	36001.1	1	9	10	11	5.57e-05	0.366	SYAAVVAEK	0.764	22.5	30.8	22.5
Rep 1	VIP1 protein, putative, expressed	LOC_Os01g50310.1|13101.m05233|protein	36001.1	1	9	10	11	5.57e-05	0.366	TLPNGSVEEDEVTVTAAENPAK	0.95	37	32.8	28.5
Rep 1	VIP1 protein, putative, expressed	LOC_Os01g50310.1|13101.m05233|protein	36001.1	1	9	10	11	5.57e-05	0.366	TYPNGNVEEDEVSVTAAVNPAK	0.945	33.5	31.7	0
Rep 1	VIP1 protein, putative, expressed	LOC_Os01g50310.1|13101.m05233|protein	36001.1	1	9	10	11	5.57e-05	0.366	VAAPTPGTLQGAR	0.775	23.7	31.6	23.7
Rep 1	VIP1 protein, putative, expressed	LOC_Os01g50310.1|13101.m05233|protein	36001.1	1	9	10	11	5.57e-05	0.366	VLALR	0.734	15.8	25	0
Rep 1	zinc finger C-x8-C-x5-C-x3-H type family protein, expressed	LOC_Os02g06584.2|13102.m00726|protein	49079.2	0.999	4	4	4	2.03e-05	0.0915	LGDLLASDILK	0.869	23.7	28.2	18.6
Rep 1	zinc finger C-x8-C-x5-C-x3-H type family protein, expressed	LOC_Os02g06584.2|13102.m00726|protein	49079.2	0.999	4	4	4	2.03e-05	0.0915	SDVTDFDK	0.87	25.7	29.5	11.6
Rep 1	zinc finger C-x8-C-x5-C-x3-H type family protein, expressed	LOC_Os02g06584.2|13102.m00726|protein	49079.2	0.999	4	4	4	2.03e-05	0.0915	SIPYSTSEEAK	0.855	25.9	31.1	25.9
Rep 1	zinc finger C-x8-C-x5-C-x3-H type family protein, expressed	LOC_Os02g06584.2|13102.m00726|protein	49079.2	0.999	4	4	4	2.03e-05	0.0915	VNDLEVQLR	0.769	23.9	32	18.5
Rep 1	calreticulin precursor protein, putative, expressed	LOC_Os04g32950.1|13104.m03171|protein,LOC_Os04g32950.2|13104.m03172|protein	60731.9	1	11	15	22	0.000111	0.207	AEEAAAAAGDGLSEFQK	0.95	82.2	31.2	82.2
Rep 1	calreticulin precursor protein, putative, expressed	LOC_Os04g32950.1|13104.m03171|protein,LOC_Os04g32950.2|13104.m03172|protein	60731.9	1	11	15	22	0.000111	0.207	ANFLSADDFEPSLIPSK	0.95	39.2	32.5	39
Rep 1	calreticulin precursor protein, putative, expressed	LOC_Os04g32950.1|13104.m03171|protein,LOC_Os04g32950.2|13104.m03172|protein	60731.9	1	11	15	22	0.000111	0.207	DGTVVLQFEVR	0.95	59.8	32.1	43.6
Rep 1	calreticulin precursor protein, putative, expressed	LOC_Os04g32950.1|13104.m03171|protein,LOC_Os04g32950.2|13104.m03172|protein	60731.9	1	11	15	22	0.000111	0.207	EFDNETPYTIMFGPDK	0.95	39.8	29.1	39.8
Rep 1	calreticulin precursor protein, putative, expressed	LOC_Os04g32950.1|13104.m03171|protein,LOC_Os04g32950.2|13104.m03172|protein	60731.9	1	11	15	22	0.000111	0.207	EKAEEAAAAAGDGLSEFQK	0.879	27.7	31.6	27.7
Rep 1	calreticulin precursor protein, putative, expressed	LOC_Os04g32950.1|13104.m03171|protein,LOC_Os04g32950.2|13104.m03172|protein	60731.9	1	11	15	22	0.000111	0.207	ELDEPVTLK	0.95	35.6	29.5	28.2
Rep 1	calreticulin precursor protein, putative, expressed	LOC_Os04g32950.1|13104.m03171|protein,LOC_Os04g32950.2|13104.m03172|protein	60731.9	1	11	15	22	0.000111	0.207	IFDVLYK	0.799	20.7	27.9	18.7
Rep 1	calreticulin precursor protein, putative, expressed	LOC_Os04g32950.1|13104.m03171|protein,LOC_Os04g32950.2|13104.m03172|protein	60731.9	1	11	15	22	0.000111	0.207	IIDVIEKGEK	0.753	16.5	26.2	16
Rep 1	calreticulin precursor protein, putative, expressed	LOC_Os04g32950.1|13104.m03171|protein,LOC_Os04g32950.2|13104.m03172|protein	60731.9	1	11	15	22	0.000111	0.207	LADIPFLEPYK	0.931	30	30	26.7
Rep 1	calreticulin precursor protein, putative, expressed	LOC_Os04g32950.1|13104.m03171|protein,LOC_Os04g32950.2|13104.m03172|protein	60731.9	1	11	15	22	0.000111	0.207	VHFILK	0.95	29.2	25	22
Rep 1	calreticulin precursor protein, putative, expressed	LOC_Os04g32950.1|13104.m03171|protein,LOC_Os04g32950.2|13104.m03172|protein	60731.9	1	11	15	22	0.000111	0.207	YAIIK	0.575	15.1	27.8	0
Rep 1	leucine-rich repeat family protein, putative, expressed	LOC_Os07g05190.1|13107.m00469|protein	113626	1	5	6	6	3.04e-05	0.0629	ATNILLDGLDLNAR	0.95	41.6	30.8	41.6
Rep 1	leucine-rich repeat family protein, putative, expressed	LOC_Os07g05190.1|13107.m00469|protein	113626	1	5	6	6	3.04e-05	0.0629	DVLGIALR	0.948	33.6	29.9	24.6
Rep 1	leucine-rich repeat family protein, putative, expressed	LOC_Os07g05190.1|13107.m00469|protein	113626	1	5	6	6	3.04e-05	0.0629	FSGPIPDNIGNLR	0.706	21.1	31	13.9
Rep 1	leucine-rich repeat family protein, putative, expressed	LOC_Os07g05190.1|13107.m00469|protein	113626	1	5	6	6	3.04e-05	0.0629	GSDCFDPAMASDSENQVSVK	0.95	30.5	27.3	29.3
Rep 1	leucine-rich repeat family protein, putative, expressed	LOC_Os07g05190.1|13107.m00469|protein	113626	1	5	6	6	3.04e-05	0.0629	LTVLDLSSNQFR	0.95	39	30.7	34.7
Rep 1	OsCam1-3 - Calmodulin, expressed	LOC_Os01g16240.1|13101.m01811|protein,LOC_Os03g20370.1|13103.m02438|protein,LOC_Os05g41210.1|13105.m04370|protein,LOC_Os07g48780.1|13107.m05229|protein	16832.1	1	4	6	7	3.55e-05	0.383	EADVDGDGQINYEEFVK	0.95	71.5	30	71.5
Rep 1	OsCam1-3 - Calmodulin, expressed	LOC_Os01g16240.1|13101.m01811|protein,LOC_Os03g20370.1|13103.m02438|protein,LOC_Os05g41210.1|13105.m04370|protein,LOC_Os07g48780.1|13107.m05229|protein	16832.1	1	4	6	7	3.55e-05	0.383	EAFSLFDKDGDGCITTK	0.913	30.8	32.5	30.8
Rep 1	OsCam1-3 - Calmodulin, expressed	LOC_Os01g16240.1|13101.m01811|protein,LOC_Os03g20370.1|13103.m02438|protein,LOC_Os05g41210.1|13105.m04370|protein,LOC_Os07g48780.1|13107.m05229|protein	16832.1	1	4	6	7	3.55e-05	0.383	ELGTVMR	0.742	19.8	28.7	3.69
Rep 1	OsCam1-3 - Calmodulin, expressed	LOC_Os01g16240.1|13101.m01811|protein,LOC_Os03g20370.1|13103.m02438|protein,LOC_Os05g41210.1|13105.m04370|protein,LOC_Os07g48780.1|13107.m05229|protein	16832.1	1	4	6	7	3.55e-05	0.383	VFDKDQNGFISAAELR	0.931	34.2	32.6	8.96
Rep 1	MCM2 - Putative minichromosome maintenance MCM complex subunit 2, expressed	LOC_Os11g29380.1|13111.m02834|protein	108826	1	3	4	4	2.03e-05	0.0416	AEIEK	0.779	23.1	30.9	0
Rep 1	MCM2 - Putative minichromosome maintenance MCM complex subunit 2, expressed	LOC_Os11g29380.1|13111.m02834|protein	108826	1	3	4	4	2.03e-05	0.0416	DNNFVLDEGR	0.95	34.6	27.3	30.6
Rep 1	MCM2 - Putative minichromosome maintenance MCM complex subunit 2, expressed	LOC_Os11g29380.1|13111.m02834|protein	108826	1	3	4	4	2.03e-05	0.0416	DVLHFEEIVSGPTTR	0.88	28.1	32	28.1
Rep 1	MCM2 - Putative minichromosome maintenance MCM complex subunit 2, expressed	LOC_Os11g29380.1|13111.m02834|protein	108826	1	3	4	4	2.03e-05	0.0416	NEQGEFEYVR	0.95	35.3	26.7	32.7
Rep 1	protein transport protein, putative, expressed	LOC_Os11g24560.1|13111.m02341|protein	86683.1	1	4	5	5	2.53e-05	0.0643	IIALLGGPCTEGPGMIVSK	0.755	23	31.4	16.5
Rep 1	protein transport protein, putative, expressed	LOC_Os11g24560.1|13111.m02341|protein	86683.1	1	4	5	5	2.53e-05	0.0643	IYVFR	0.53	11.5	25	0
Rep 1	protein transport protein, putative, expressed	LOC_Os11g24560.1|13111.m02341|protein	86683.1	1	4	5	5	2.53e-05	0.0643	MEMEEEFDATR	0.939	25.9	25	25.9
Rep 1	protein transport protein, putative, expressed	LOC_Os11g24560.1|13111.m02341|protein	86683.1	1	4	5	5	2.53e-05	0.0643	SPESLASPPLPYPPLR	0.938	32.7	31.9	32.3
Rep 1	peptidase, M24 family protein, putative, expressed	LOC_Os05g28280.1|13105.m02911|protein	43197.7	1	16	27	42	0.000213	0.417	AADVLAAANTAAEVALR	0.95	103	30.9	97.9
Rep 1	peptidase, M24 family protein, putative, expressed	LOC_Os05g28280.1|13105.m02911|protein	43197.7	1	16	27	42	0.000213	0.417	DVTEAIQK	0.652	20.8	31.4	11.2
Rep 1	peptidase, M24 family protein, putative, expressed	LOC_Os05g28280.1|13105.m02911|protein	43197.7	1	16	27	42	0.000213	0.417	EQTGNIYK	0.876	29.7	33.1	21.6
Rep 1	peptidase, M24 family protein, putative, expressed	LOC_Os05g28280.1|13105.m02911|protein	43197.7	1	16	27	42	0.000213	0.417	FIFSEISQK	0.835	24.5	30.5	13.3
Rep 1	peptidase, M24 family protein, putative, expressed	LOC_Os05g28280.1|13105.m02911|protein	43197.7	1	16	27	42	0.000213	0.417	FPIMPFTAR	0.639	18.4	29.9	8.89
Rep 1	peptidase, M24 family protein, putative, expressed	LOC_Os05g28280.1|13105.m02911|protein	43197.7	1	16	27	42	0.000213	0.417	FTVLLLPSGSQR	0.95	49	29.1	46.4
Rep 1	peptidase, M24 family protein, putative, expressed	LOC_Os05g28280.1|13105.m02911|protein	43197.7	1	16	27	42	0.000213	0.417	GDAAEAVPMEEGSNDANKE	0.95	43.8	28.3	43.8
Rep 1	peptidase, M24 family protein, putative, expressed	LOC_Os05g28280.1|13105.m02911|protein	43197.7	1	16	27	42	0.000213	0.417	IVDICEK	0.751	23.8	32.5	23.3
Rep 1	peptidase, M24 family protein, putative, expressed	LOC_Os05g28280.1|13105.m02911|protein	43197.7	1	16	27	42	0.000213	0.417	IVEGVLSHQLK	0.6	18.3	29.8	18.3
Rep 1	peptidase, M24 family protein, putative, expressed	LOC_Os05g28280.1|13105.m02911|protein	43197.7	1	16	27	42	0.000213	0.417	NKDVTEAIQK	0.912	26.9	28.7	26.9
Rep 1	peptidase, M24 family protein, putative, expressed	LOC_Os05g28280.1|13105.m02911|protein	43197.7	1	16	27	42	0.000213	0.417	QFVIDGNK	0.882	27.6	30.6	27.6
Rep 1	peptidase, M24 family protein, putative, expressed	LOC_Os05g28280.1|13105.m02911|protein	43197.7	1	16	27	42	0.000213	0.417	SIEDNAEIK	0.95	46.1	31.7	35.5
Rep 1	peptidase, M24 family protein, putative, expressed	LOC_Os05g28280.1|13105.m02911|protein	43197.7	1	16	27	42	0.000213	0.417	VAAAYDCK	0.933	31.3	31	23.8
Rep 1	peptidase, M24 family protein, putative, expressed	LOC_Os05g28280.1|13105.m02911|protein	43197.7	1	16	27	42	0.000213	0.417	VTSHSLQELQPTK	0.87	27.1	31.5	27.1
Rep 1	peptidase, M24 family protein, putative, expressed	LOC_Os05g28280.1|13105.m02911|protein	43197.7	1	16	27	42	0.000213	0.417	VVLSVSNADTK	0.95	41.8	30	40.3
Rep 1	peptidase, M24 family protein, putative, expressed	LOC_Os05g28280.1|13105.m02911|protein	43197.7	1	16	27	42	0.000213	0.417	YKDAADIINNALK	0.947	31.5	29.5	26.1
Rep 1	uncharacterized GPI-anchored protein At5g19240 precursor, putative, expressed	LOC_Os07g45060.1|13107.m04745|protein	20734.3	0.5	1	1	1	5.07e-06	0.0722	NAACLAEQLAQQFK	0.95	43.5	31.8	43.5
Rep 1	calcium-transporting ATPase, plasma membrane-type, putative, expressed	LOC_Os04g51610.1|13104.m05268|protein,LOC_Os04g51610.3|13104.m11942|protein	117665	0.998	3	3	3	1.52e-05	0.0322	GISGDDSDLTAR	0.95	43.2	27.7	32.5
Rep 1	calcium-transporting ATPase, plasma membrane-type, putative, expressed	LOC_Os04g51610.1|13104.m05268|protein,LOC_Os04g51610.3|13104.m11942|protein	117665	0.998	3	3	3	1.52e-05	0.0322	MVTGDNLQTAR	0.659	18	29	17.2
Rep 1	calcium-transporting ATPase, plasma membrane-type, putative, expressed	LOC_Os04g51610.1|13104.m05268|protein,LOC_Os04g51610.3|13104.m11942|protein	117665	0.998	3	3	3	1.52e-05	0.0322	TYEMVDVPSEDR	0.886	22.2	25	22.2
Rep 1	alpha-glucan water dikinase, chloroplast precursor, putative, expressed	LOC_Os06g30310.1|13106.m03129|protein	163185	1	6	9	10	5.07e-05	0.0461	FNIAADLVDQAR	0.543	17.1	30.4	15.2
Rep 1	alpha-glucan water dikinase, chloroplast precursor, putative, expressed	LOC_Os06g30310.1|13106.m03129|protein	163185	1	6	9	10	5.07e-05	0.0461	FTDDLENMYR	0.574	12.3	25	12.3
Rep 1	alpha-glucan water dikinase, chloroplast precursor, putative, expressed	LOC_Os06g30310.1|13106.m03129|protein	163185	1	6	9	10	5.07e-05	0.0461	IADLEEDAQR	0.901	28.7	30.4	27.2
Rep 1	alpha-glucan water dikinase, chloroplast precursor, putative, expressed	LOC_Os06g30310.1|13106.m03129|protein	163185	1	6	9	10	5.07e-05	0.0461	LAQDDFSALGEIR	0.95	55.3	30.3	54.7
Rep 1	alpha-glucan water dikinase, chloroplast precursor, putative, expressed	LOC_Os06g30310.1|13106.m03129|protein	163185	1	6	9	10	5.07e-05	0.0461	QLVEFEEAR	0.95	34.6	25	27.5
Rep 1	alpha-glucan water dikinase, chloroplast precursor, putative, expressed	LOC_Os06g30310.1|13106.m03129|protein	163185	1	6	9	10	5.07e-05	0.0461	SAEPLLEGLLEAR	0.95	50.2	31.3	39.8
Rep 1	OsPOP15 - Putative Prolyl Oligopeptidase homologue, expressed	LOC_Os06g51410.1|13106.m05557|protein	84263.4	1	4	4	4	2.03e-05	0.0764	AENLYTATIMSDVK	0.95	48.3	32.1	48.3
Rep 1	OsPOP15 - Putative Prolyl Oligopeptidase homologue, expressed	LOC_Os06g51410.1|13106.m05557|protein	84263.4	1	4	4	4	2.03e-05	0.0764	EIDFVDPAYDVEPEQSQFGSSVVR	0.807	23.3	30.3	23.3
Rep 1	OsPOP15 - Putative Prolyl Oligopeptidase homologue, expressed	LOC_Os06g51410.1|13106.m05557|protein	84263.4	1	4	4	4	2.03e-05	0.0764	GFIYVIAHIR	0.772	21	29.1	16.9
Rep 1	OsPOP15 - Putative Prolyl Oligopeptidase homologue, expressed	LOC_Os06g51410.1|13106.m05557|protein	84263.4	1	4	4	4	2.03e-05	0.0764	TDDNLLLFK	0.836	25.3	31.2	16
Rep 1	lissencephaly type-1-like homology motif, putative, expressed	LOC_Os08g06480.1|13108.m00661|protein	124780	1	8	8	10	5.07e-05	0.0794	EGSLLAVTANENGIK	0.95	51.2	31.4	17.2
Rep 1	lissencephaly type-1-like homology motif, putative, expressed	LOC_Os08g06480.1|13108.m00661|protein	124780	1	8	8	10	5.07e-05	0.0794	ESIQFIFSTAIDGK	0.95	40.3	32	40.3
Rep 1	lissencephaly type-1-like homology motif, putative, expressed	LOC_Os08g06480.1|13108.m00661|protein	124780	1	8	8	10	5.07e-05	0.0794	IFFEIR	0.897	26.5	28.6	0
Rep 1	lissencephaly type-1-like homology motif, putative, expressed	LOC_Os08g06480.1|13108.m00661|protein	124780	1	8	8	10	5.07e-05	0.0794	KLIEANPLFR	0.867	23.4	28	13.4
Rep 1	lissencephaly type-1-like homology motif, putative, expressed	LOC_Os08g06480.1|13108.m00661|protein	124780	1	8	8	10	5.07e-05	0.0794	NDSYVMSASGGK	0.95	41.7	30.5	41.7
Rep 1	lissencephaly type-1-like homology motif, putative, expressed	LOC_Os08g06480.1|13108.m00661|protein	124780	1	8	8	10	5.07e-05	0.0794	TLFTDHSCAAPTNGAR	0.95	52.9	28.1	52.9
Rep 1	lissencephaly type-1-like homology motif, putative, expressed	LOC_Os08g06480.1|13108.m00661|protein	124780	1	8	8	10	5.07e-05	0.0794	TLSIITCGDDK	0.628	20.4	31.6	20.4
Rep 1	lissencephaly type-1-like homology motif, putative, expressed	LOC_Os08g06480.1|13108.m00661|protein	124780	1	8	8	10	5.07e-05	0.0794	TYNGFR	0.654	13.9	25	11.4
Rep 1	semialdehyde dehydrogenase, NAD binding domain containing protein, putative, expressed	LOC_Os03g42110.1|13103.m04531|protein,LOC_Os10g35170.1|13110.m03149|protein	44786.7	0.997	2	2	3	1.52e-05	0.0458	IVDLSADFR	0.931	29.2	27.9	24.4
Rep 1	semialdehyde dehydrogenase, NAD binding domain containing protein, putative, expressed	LOC_Os03g42110.1|13103.m04531|protein,LOC_Os10g35170.1|13110.m03149|protein	44786.7	0.997	2	2	3	1.52e-05	0.0458	STYEGEEFVK	0.95	37.3	32	35.6
Rep 1	4-coumarate--CoA ligase-like 7, putative, expressed	LOC_Os03g05780.1|13103.m00624|protein	58972.4	0.5	1	1	1	5.07e-06	0.0272	EFGSTGTLVSGVEAK	0.95	34.9	31.8	34.9
Rep 1	NDP1, putative, expressed	LOC_Os05g38330.1|13105.m04013|protein	45252.4	0.994	2	2	2	1.01e-05	0.0481	DIISLAR	0.883	24.8	27.8	11.1
Rep 1	NDP1, putative, expressed	LOC_Os05g38330.1|13105.m04013|protein	45252.4	0.994	2	2	2	1.01e-05	0.0481	GEYAELLLIQSNR	0.95	41.3	30.7	41.3
Rep 1	triosephosphate isomerase, chloroplast precursor, putative, expressed	LOC_Os09g36450.1|13109.m03594|protein	32392.6	1	5	5	7	3.55e-05	0.263	EDIDGFLVGGASLK	0.95	35	31.5	34.5
Rep 1	triosephosphate isomerase, chloroplast precursor, putative, expressed	LOC_Os09g36450.1|13109.m03594|protein	32392.6	1	5	5	7	3.55e-05	0.263	FFVGGNWK	0.899	27.4	30.1	27.4
Rep 1	triosephosphate isomerase, chloroplast precursor, putative, expressed	LOC_Os09g36450.1|13109.m03594|protein	32392.6	1	5	5	7	3.55e-05	0.263	GPDFATIINSVTSK	0.95	38.5	31	35.9
Rep 1	triosephosphate isomerase, chloroplast precursor, putative, expressed	LOC_Os09g36450.1|13109.m03594|protein	32392.6	1	5	5	7	3.55e-05	0.263	IIYGGSVNAANCAELAK	0.95	65.6	31.4	65.6
Rep 1	triosephosphate isomerase, chloroplast precursor, putative, expressed	LOC_Os09g36450.1|13109.m03594|protein	32392.6	1	5	5	7	3.55e-05	0.263	TNVSPEVASGIR	0.95	38.9	30.6	37.4
Rep 1	triosephosphate isomerase, chloroplast precursor, putative, expressed	LOC_Os09g36450.1|13109.m03594|protein	32392.6	1	5	5	7	3.55e-05	0.263	VATPEQAQEVHAAVR	0.95	78.1	32.4	78.1
Rep 1	polyprenyl synthetase, putative, expressed	LOC_Os06g46450.1|13106.m04909|protein,LOC_Os06g46450.2|13106.m04910|protein	47064.9	0.929	2	2	2	1.01e-05	0.0651	AIEALPDSDDEDVLTSR	0.799	22.9	30	22.9
Rep 1	polyprenyl synthetase, putative, expressed	LOC_Os06g46450.1|13106.m04909|protein,LOC_Os06g46450.2|13106.m04910|protein	47064.9	0.929	2	2	2	1.01e-05	0.0651	LFSSAAALLGR	0.645	16.6	28	0
Rep 1	aminotransferase, putative, expressed	LOC_Os08g41990.1|13108.m04513|protein	50238.1	0.997	2	2	2	1.01e-05	0.0439	LMEPGTYDYLDK	0.939	31.8	30.8	26
Rep 1	aminotransferase, putative, expressed	LOC_Os08g41990.1|13108.m04513|protein	50238.1	0.997	2	2	2	1.01e-05	0.0439	SEEIFNAAK	0.945	32.9	31.2	31.4
Rep 1	signal recognition particle 54 kDa protein, putative, expressed	LOC_Os01g56600.1|13101.m05996|protein	54756	1	6	6	6	3.04e-05	0.147	ALAQMSNATVIDEK	0.87	27.5	31.9	11.1
Rep 1	signal recognition particle 54 kDa protein, putative, expressed	LOC_Os01g56600.1|13101.m05996|protein	54756	1	6	6	6	3.04e-05	0.147	ENCDLIIVDTSGR	0.795	21.2	28.5	21.2
Rep 1	signal recognition particle 54 kDa protein, putative, expressed	LOC_Os01g56600.1|13101.m05996|protein	54756	1	6	6	6	3.04e-05	0.147	IVNLETLAAGTNK	0.95	45.2	31	39.8
Rep 1	signal recognition particle 54 kDa protein, putative, expressed	LOC_Os01g56600.1|13101.m05996|protein	54756	1	6	6	6	3.04e-05	0.147	QEAALFEEMR	0.866	23.8	28.4	20.5
Rep 1	signal recognition particle 54 kDa protein, putative, expressed	LOC_Os01g56600.1|13101.m05996|protein	54756	1	6	6	6	3.04e-05	0.147	QSVSVGAVIVTK	0.9	27.4	30	25.2
Rep 1	signal recognition particle 54 kDa protein, putative, expressed	LOC_Os01g56600.1|13101.m05996|protein	54756	1	6	6	6	3.04e-05	0.147	VLSDCLNEISR	0.95	37.2	29.7	24.7
Rep 1	60S ribosomal protein L44, putative, expressed	LOC_Os07g26740.1|13107.m02652|protein,LOC_Os07g33880.1|13107.m03448|protein,LOC_Os07g33898.1|13107.m03450|protein,LOC_Os07g33921.1|13107.m03454|protein,LOC_Os07g33979.1|13107.m03459|protein,LOC_Os07g33997.1|13107.m03461|protein	12138.5	0.997	2	3	3	1.52e-05	0.124	GTSLF	0.934	30.3	26.2	30.3
Rep 1	60S ribosomal protein L44, putative, expressed	LOC_Os07g26740.1|13107.m02652|protein,LOC_Os07g33880.1|13107.m03448|protein,LOC_Os07g33898.1|13107.m03450|protein,LOC_Os07g33921.1|13107.m03454|protein,LOC_Os07g33979.1|13107.m03459|protein,LOC_Os07g33997.1|13107.m03461|protein	12138.5	0.997	2	3	3	1.52e-05	0.124	HFEIGGDK	0.95	36.6	29.3	36.6
Rep 1	oligopeptidase, putative, expressed	LOC_Os02g58340.1|13102.m06757|protein	86220	1	10	13	13	6.59e-05	0.143	AGTFSLR	0.509	12.5	26.4	6.26
Rep 1	oligopeptidase, putative, expressed	LOC_Os02g58340.1|13102.m06757|protein	86220	1	10	13	13	6.59e-05	0.143	ALLLLPASSPLR	0.899	23.1	25	16.7
Rep 1	oligopeptidase, putative, expressed	LOC_Os02g58340.1|13102.m06757|protein	86220	1	10	13	13	6.59e-05	0.143	ASSGDLDNTNIISQILK	0.95	57.5	32.4	56.7
Rep 1	oligopeptidase, putative, expressed	LOC_Os02g58340.1|13102.m06757|protein	86220	1	10	13	13	6.59e-05	0.143	EAVLSGVALEDEQR	0.95	64.2	31.1	60.8
Rep 1	oligopeptidase, putative, expressed	LOC_Os02g58340.1|13102.m06757|protein	86220	1	10	13	13	6.59e-05	0.143	GREPSPEALLR	0.572	19.5	31.5	19.5
Rep 1	oligopeptidase, putative, expressed	LOC_Os02g58340.1|13102.m06757|protein	86220	1	10	13	13	6.59e-05	0.143	HNGLLPVAAL	0.95	35.1	27.6	34.1
Rep 1	oligopeptidase, putative, expressed	LOC_Os02g58340.1|13102.m06757|protein	86220	1	10	13	13	6.59e-05	0.143	LEGELTDLEK	0.942	36.2	33.4	20.9
Rep 1	oligopeptidase, putative, expressed	LOC_Os02g58340.1|13102.m06757|protein	86220	1	10	13	13	6.59e-05	0.143	NSSDWETLSEAR	0.95	57.2	27.1	57.2
Rep 1	oligopeptidase, putative, expressed	LOC_Os02g58340.1|13102.m06757|protein	86220	1	10	13	13	6.59e-05	0.143	QDEGFVSGIR	0.95	40.1	28.1	39.2
Rep 1	oligopeptidase, putative, expressed	LOC_Os02g58340.1|13102.m06757|protein	86220	1	10	13	13	6.59e-05	0.143	VEELLEK	0.553	19.3	31.7	0
Rep 1	acyl-desaturase, chloroplast precursor, putative, expressed	LOC_Os04g31070.1|13104.m02960|protein	44342.3	0.989	2	2	2	1.01e-05	0.0974	AQDFVCTLAPR	0.95	35	29.3	35
Rep 1	acyl-desaturase, chloroplast precursor, putative, expressed	LOC_Os04g31070.1|13104.m02960|protein	44342.3	0.989	2	2	2	1.01e-05	0.0974	AWTAEENR	0.83	22.3	28.2	10.4
Rep 1	acyl-desaturase, chloroplast precursor, putative, expressed	LOC_Os04g31070.1|13104.m02960|protein	44342.3	0.989	2	2	2	1.01e-05	0.0974	HGDLLNK	0.95	33.5	28.5	30.3
Rep 1	acyl-desaturase, chloroplast precursor, putative, expressed	LOC_Os04g31070.1|13104.m02960|protein	44342.3	0.989	2	2	2	1.01e-05	0.0974	VADLTGLSGEGR	0.784	23.7	31.4	22.6
Rep 1	alpha-N-arabinofuranosidase, putative, expressed	LOC_Os11g03780.1|13111.m00321|protein,LOC_Os11g03780.2|13111.m00322|protein	73470	1	4	4	5	2.53e-05	0.0685	DVLDSLEFAR	0.95	33.5	29.2	33.5
Rep 1	alpha-N-arabinofuranosidase, putative, expressed	LOC_Os11g03780.1|13111.m00321|protein,LOC_Os11g03780.2|13111.m00322|protein	73470	1	4	4	5	2.53e-05	0.0685	IELQLLAEGTCR	0.716	22.2	31.6	0
Rep 1	alpha-N-arabinofuranosidase, putative, expressed	LOC_Os11g03780.1|13111.m00321|protein,LOC_Os11g03780.2|13111.m00322|protein	73470	1	4	4	5	2.53e-05	0.0685	VFVSEYAVNEQR	0.95	57	29.4	49.7
Rep 1	alpha-N-arabinofuranosidase, putative, expressed	LOC_Os11g03780.1|13111.m00321|protein,LOC_Os11g03780.2|13111.m00322|protein	73470	1	4	4	5	2.53e-05	0.0685	YVAIGNEDCDK	0.939	31	30.1	31
Rep 1	mitochondrial-processing peptidase subunit alpha, mitochondrial precursor, putative, expressed	LOC_Os01g73550.1|13101.m08024|protein,LOC_Os01g73550.2|13101.m08025|protein	53823.2	0.999	3	3	3	1.52e-05	0.0816	SHLQIVQDVEATGGNIGASASR	0.95	37.4	33.1	37.2
Rep 1	mitochondrial-processing peptidase subunit alpha, mitochondrial precursor, putative, expressed	LOC_Os01g73550.1|13101.m08024|protein,LOC_Os01g73550.2|13101.m08025|protein	53823.2	0.999	3	3	3	1.52e-05	0.0816	VIVAEDIGR	0.934	34.5	32.9	28.3
Rep 1	mitochondrial-processing peptidase subunit alpha, mitochondrial precursor, putative, expressed	LOC_Os01g73550.1|13101.m08024|protein,LOC_Os01g73550.2|13101.m08025|protein	53823.2	0.999	3	3	3	1.52e-05	0.0816	VTTLPNGVR	0.753	22.6	31.2	15.9
Rep 1	expressed protein	LOC_Os12g38140.1|13112.m03927|protein	16739.7	1	5	6	6	3.04e-05	0.53	DLPLSETPLANSGALFGAGYVLR	0.95	41.5	31	41.5
Rep 1	expressed protein	LOC_Os12g38140.1|13112.m03927|protein	16739.7	1	5	6	6	3.04e-05	0.53	GGGQCFADAVPGGNCHAVDELK	0.95	38.4	29.1	38.4
Rep 1	expressed protein	LOC_Os12g38140.1|13112.m03927|protein	16739.7	1	5	6	6	3.04e-05	0.53	IIYYSP	0.95	41.5	26.3	34.8
Rep 1	expressed protein	LOC_Os12g38140.1|13112.m03927|protein	16739.7	1	5	6	6	3.04e-05	0.53	KVTIQNLSGR	0.869	24	28.5	23.6
Rep 1	expressed protein	LOC_Os12g38140.1|13112.m03927|protein	16739.7	1	5	6	6	3.04e-05	0.53	VAAPGAAVVEFHVGPDGGAWYQVDNR	0.95	34.5	31.8	27
Rep 1	importin-7, putative, expressed	LOC_Os02g27470.1|13102.m02986|protein	77054.5	0.975	2	2	2	1.01e-05	0.0267	ATLDLLVAYK	0.88	26	29.9	25.2
Rep 1	importin-7, putative, expressed	LOC_Os02g27470.1|13102.m02986|protein	77054.5	0.975	2	2	2	1.01e-05	0.0267	VDSVFALR	0.789	21.4	28.9	19.1
Rep 1	14-3-3 protein, putative, expressed	LOC_Os11g34450.1|13111.m03345|protein	29262.9	1	6	14	20	0.000101	0.494	AAGGASGGEELTVEER	0.95	75.6	31.5	71
Rep 1	14-3-3 protein, putative, expressed	LOC_Os11g34450.1|13111.m03345|protein	29262.9	1	6	14	20	0.000101	0.494	AAQDIALADLAPTHPIR	0.95	78.1	31	77.7
Rep 1	14-3-3 protein, putative, expressed	LOC_Os11g34450.1|13111.m03345|protein	29262.9	1	6	14	20	0.000101	0.494	DNLTLWTSDANDDGGDEIK	0.95	56.2	28.6	36.9
Rep 1	14-3-3 protein, putative, expressed	LOC_Os11g34450.1|13111.m03345|protein	29262.9	1	6	14	20	0.000101	0.494	DSTLIMQLLR	0.95	42.6	32	41.2
Rep 1	14-3-3 protein, putative, expressed	LOC_Os11g34450.1|13111.m03345|protein	29262.9	1	6	14	20	0.000101	0.494	IEAELAR	0.648	20.2	31.5	11.6
Rep 1	14-3-3 protein, putative, expressed	LOC_Os11g34450.1|13111.m03345|protein	29262.9	1	6	14	20	0.000101	0.494	IISSIEQK	0.529	19	31.7	6.9
Rep 1	14-3-3 protein, putative, expressed	LOC_Os11g34450.1|13111.m03345|protein	29262.9	1	6	14	20	0.000101	0.494	KQAAESTMNAYK	0.95	47.8	32.4	43.5
Rep 1	14-3-3 protein, putative, expressed	LOC_Os11g34450.1|13111.m03345|protein	29262.9	1	6	14	20	0.000101	0.494	LAEQAER	0.799	24.3	31.4	0
Rep 1	14-3-3 protein, putative, expressed	LOC_Os11g34450.1|13111.m03345|protein	29262.9	1	6	14	20	0.000101	0.494	NLLSVAYK	0.929	30.4	30.6	18.8
Rep 1	14-3-3 protein, putative, expressed	LOC_Os11g34450.1|13111.m03345|protein	29262.9	1	6	14	20	0.000101	0.494	NVIGAR	0.574	16.3	29	6.04
Rep 1	14-3-3 protein, putative, expressed	LOC_Os11g34450.1|13111.m03345|protein	29262.9	1	6	14	20	0.000101	0.494	QAAESTMNAYK	0.95	52.3	32.1	52.3
Rep 1	14-3-3 protein, putative, expressed	LOC_Os11g34450.1|13111.m03345|protein	29262.9	1	6	14	20	0.000101	0.494	VFYLK	0.65	14.3	25	0
Rep 1	14-3-3 protein, putative, expressed	LOC_Os11g34450.1|13111.m03345|protein	29262.9	1	6	14	20	0.000101	0.494	YEEMVEYMER	0.942	27.7	25	22.5
Rep 1	14-3-3 protein, putative, expressed	LOC_Os11g34450.1|13111.m03345|protein	29262.9	1	6	14	20	0.000101	0.494	YLAEFK	0.845	22.7	28.3	12.8
Rep 1	FAM10 family protein, putative, expressed	LOC_Os09g23650.1|13109.m02237|protein	101798	0.999	4	4	4	2.03e-05	0.0416	FIGPVCK	0.776	22.2	30.2	22.2
Rep 1	FAM10 family protein, putative, expressed	LOC_Os09g23650.1|13109.m02237|protein	101798	0.999	4	4	4	2.03e-05	0.0416	LDYDEEIGAELK	0.878	28.2	32.2	26.8
Rep 1	FAM10 family protein, putative, expressed	LOC_Os09g23650.1|13109.m02237|protein	101798	0.999	4	4	4	2.03e-05	0.0416	MGDPSVEVSDEK	0.763	21.2	29.5	21.2
Rep 1	FAM10 family protein, putative, expressed	LOC_Os09g23650.1|13109.m02237|protein	101798	0.999	4	4	4	2.03e-05	0.0416	WEEAAQDLR	0.878	24.2	27.5	21.9
Rep 1	WD domain, G-beta repeat domain containing protein, expressed	LOC_Os11g43890.1|13111.m04376|protein	33930	0.997	2	2	2	1.01e-05	0.0743	LWAPDDLASAAASPSR	0.95	45.2	33.3	42.2
Rep 1	WD domain, G-beta repeat domain containing protein, expressed	LOC_Os11g43890.1|13111.m04376|protein	33930	0.997	2	2	2	1.01e-05	0.0743	SITLYDYS	0.94	33.3	30.9	33.3
Rep 1	GTP-binding protein, putative, expressed	LOC_Os05g28940.1|13105.m02980|protein	44648.4	0.977	2	3	3	1.52e-05	0.0526	ELEAVGLR	0.536	17.8	31.2	7.31
Rep 1	GTP-binding protein, putative, expressed	LOC_Os05g28940.1|13105.m02980|protein	44648.4	0.977	2	3	3	1.52e-05	0.0526	SSDLVLMVLDASK	0.95	48	31.8	33.1
Rep 1	glycosyl hydrolase, putative	LOC_Os07g23850.1|13107.m02351|protein	28740.2	0.454	1	1	1	5.07e-06	0.0372	YSLASQADAK	0.94	34.5	33.4	26.8
Rep 1	OsSub19 - Putative Subtilisin homologue, expressed	LOC_Os02g44520.1|13102.m04971|protein	148637	1	14	16	18	9.12e-05	0.111	AEGIPLSPYTVR	0.894	29.5	32.6	29.5
Rep 1	OsSub19 - Putative Subtilisin homologue, expressed	LOC_Os02g44520.1|13102.m04971|protein	148637	1	14	16	18	9.12e-05	0.111	ALIAAVEHK	0.95	46.5	29.6	43.6
Rep 1	OsSub19 - Putative Subtilisin homologue, expressed	LOC_Os02g44520.1|13102.m04971|protein	148637	1	14	16	18	9.12e-05	0.111	DQLADALYQK	0.95	38.6	31.2	33.7
Rep 1	OsSub19 - Putative Subtilisin homologue, expressed	LOC_Os02g44520.1|13102.m04971|protein	148637	1	14	16	18	9.12e-05	0.111	DVFEENYK	0.95	37.4	31.1	35.3
Rep 1	OsSub19 - Putative Subtilisin homologue, expressed	LOC_Os02g44520.1|13102.m04971|protein	148637	1	14	16	18	9.12e-05	0.111	FIDLASEVVDK	0.95	53.2	31.4	43.8
Rep 1	OsSub19 - Putative Subtilisin homologue, expressed	LOC_Os02g44520.1|13102.m04971|protein	148637	1	14	16	18	9.12e-05	0.111	FLAAHPEYDGR	0.867	24.9	29.4	24.9
Rep 1	OsSub19 - Putative Subtilisin homologue, expressed	LOC_Os02g44520.1|13102.m04971|protein	148637	1	14	16	18	9.12e-05	0.111	GLALAEIESLK	0.909	30	32	25.9
Rep 1	OsSub19 - Putative Subtilisin homologue, expressed	LOC_Os02g44520.1|13102.m04971|protein	148637	1	14	16	18	9.12e-05	0.111	IIGLDGSEAPVR	0.913	31	31.6	24
Rep 1	OsSub19 - Putative Subtilisin homologue, expressed	LOC_Os02g44520.1|13102.m04971|protein	148637	1	14	16	18	9.12e-05	0.111	ILDVIDCTGSGDVDTSK	0.95	79.9	30.7	78.4
Rep 1	OsSub19 - Putative Subtilisin homologue, expressed	LOC_Os02g44520.1|13102.m04971|protein	148637	1	14	16	18	9.12e-05	0.111	LADFVPLTNYR	0.636	19.6	31.1	8.91
Rep 1	OsSub19 - Putative Subtilisin homologue, expressed	LOC_Os02g44520.1|13102.m04971|protein	148637	1	14	16	18	9.12e-05	0.111	LDDEVR	0.761	22.5	30.9	0.58
Rep 1	OsSub19 - Putative Subtilisin homologue, expressed	LOC_Os02g44520.1|13102.m04971|protein	148637	1	14	16	18	9.12e-05	0.111	LGSMETGTGLVR	0.939	30.3	29.4	30.3
Rep 1	OsSub19 - Putative Subtilisin homologue, expressed	LOC_Os02g44520.1|13102.m04971|protein	148637	1	14	16	18	9.12e-05	0.111	SLLASER	0.557	14.8	27.8	0
Rep 1	OsSub19 - Putative Subtilisin homologue, expressed	LOC_Os02g44520.1|13102.m04971|protein	148637	1	14	16	18	9.12e-05	0.111	VLNDMIQDDSEQPK	0.878	27	31	27
Rep 1	OsCML16 - Calmodulin-related calcium sensor protein, expressed	LOC_Os01g04330.1|13101.m00392|protein	19263.2	0.998	3	3	5	2.53e-05	0.188	AAFDVYDVDGDGR	0.95	59.2	25	59.2
Rep 1	OsCML16 - Calmodulin-related calcium sensor protein, expressed	LOC_Os01g04330.1|13101.m00392|protein	19263.2	0.998	3	3	5	2.53e-05	0.188	AIAPPPSESAGGR	0.775	21	29	6.6
Rep 1	OsCML16 - Calmodulin-related calcium sensor protein, expressed	LOC_Os01g04330.1|13101.m00392|protein	19263.2	0.998	3	3	5	2.53e-05	0.188	FDADGDGR	0.797	17.8	25	0
Rep 1	OsPOP12 - Putative Prolyl Oligopeptidase homologue, expressed	LOC_Os06g11180.1|13106.m01211|protein	75484	1	5	5	5	2.53e-05	0.124	GLPVALVEYEGEQHGFR	0.948	33.5	31.3	33.5
Rep 1	OsPOP12 - Putative Prolyl Oligopeptidase homologue, expressed	LOC_Os06g11180.1|13106.m01211|protein	75484	1	5	5	5	2.53e-05	0.124	SAGGYTTLASLAFR	0.95	35.6	32.2	35.6
Rep 1	OsPOP12 - Putative Prolyl Oligopeptidase homologue, expressed	LOC_Os06g11180.1|13106.m01211|protein	75484	1	5	5	5	2.53e-05	0.124	VADDITPIKIENFD	0.901	29.3	31.9	29.3
Rep 1	OsPOP12 - Putative Prolyl Oligopeptidase homologue, expressed	LOC_Os06g11180.1|13106.m01211|protein	75484	1	5	5	5	2.53e-05	0.124	VCVAGSNPMLVESPTEPK	0.825	25.9	32.3	25.9
Rep 1	OsPOP12 - Putative Prolyl Oligopeptidase homologue, expressed	LOC_Os06g11180.1|13106.m01211|protein	75484	1	5	5	5	2.53e-05	0.124	WGIVDVDDCCSCAR	0.509	11.1	25	11.1
Rep 1	OsPOP12 - Putative Prolyl Oligopeptidase homologue, expressed	LOC_Os06g11180.1|13106.m01211|protein	75484	1	5	5	5	2.53e-05	0.124	YVTVIEDR	0.705	17.5	27.4	8.7
Rep 1	OsGrx_C2.2 - glutaredoxin subgroup I, expressed	LOC_Os04g42930.1|13104.m04249|protein	13281.3	1	5	7	15	7.6e-05	0.402	AKETVASAPVVVYSK	0.95	61.3	29.7	61.3
Rep 1	OsGrx_C2.2 - glutaredoxin subgroup I, expressed	LOC_Os04g42930.1|13104.m04249|protein	13281.3	1	5	7	15	7.6e-05	0.402	ETVASAPVVVYSK	0.95	48.1	30	47.9
Rep 1	OsGrx_C2.2 - glutaredoxin subgroup I, expressed	LOC_Os04g42930.1|13104.m04249|protein	13281.3	1	5	7	15	7.6e-05	0.402	LFEQLGATFK	0.95	42.1	29.7	33.4
Rep 1	OsGrx_C2.2 - glutaredoxin subgroup I, expressed	LOC_Os04g42930.1|13104.m04249|protein	13281.3	1	5	7	15	7.6e-05	0.402	LVPLLTEAGAIASSAK	0.95	68.9	27.9	68.9
Rep 1	OsGrx_C2.2 - glutaredoxin subgroup I, expressed	LOC_Os04g42930.1|13104.m04249|protein	13281.3	1	5	7	15	7.6e-05	0.402	TVPNVFINGK	0.933	31.7	31.4	25.4
Rep 1	FACT complex subunit SPT16, putative, expressed	LOC_Os04g25550.1|13104.m02399|protein	118592	1	6	6	6	3.04e-05	0.0578	DTSEITCVK	0.761	23.8	32.1	23.8
Rep 1	FACT complex subunit SPT16, putative, expressed	LOC_Os04g25550.1|13104.m02399|protein	118592	1	6	6	6	3.04e-05	0.0578	ELGFHGVPYK	0.645	22.6	33.4	22.6
Rep 1	FACT complex subunit SPT16, putative, expressed	LOC_Os04g25550.1|13104.m02399|protein	118592	1	6	6	6	3.04e-05	0.0578	ELVIQVDQK	0.95	37	30.2	19.7
Rep 1	FACT complex subunit SPT16, putative, expressed	LOC_Os04g25550.1|13104.m02399|protein	118592	1	6	6	6	3.04e-05	0.0578	GLDLEFDVPLR	0.95	43	31.9	43
Rep 1	FACT complex subunit SPT16, putative, expressed	LOC_Os04g25550.1|13104.m02399|protein	118592	1	6	6	6	3.04e-05	0.0578	NVNDVPYAR	0.714	19.7	29.4	8.4
Rep 1	FACT complex subunit SPT16, putative, expressed	LOC_Os04g25550.1|13104.m02399|protein	118592	1	6	6	6	3.04e-05	0.0578	SALDPDEIEEEQR	0.95	41.1	26	41.1
Rep 1	ribosomal protein L23 family protein, putative, expressed	LOC_Os07g23244.1|13107.m02282|protein	25283.1	0.336	1	1	1	5.07e-06	0.0437	VIHFANLPLK	0.906	24.1	26.4	24.1
Rep 1	suppressor of Mek, putative, expressed	LOC_Os01g23590.1|13101.m02494|protein	101091	0.791	2	2	2	1.01e-05	0.0134	ILALTR	0.539	11.6	25	1.13
Rep 1	suppressor of Mek, putative, expressed	LOC_Os01g23590.1|13101.m02494|protein	101091	0.791	2	2	2	1.01e-05	0.0134	LLDIFR	0.546	14.8	28.1	0
Rep 1	tetratricopeptide repeat, putative, expressed	LOC_Os07g06710.1|13107.m00644|protein	59889.3	0.987	2	2	2	1.01e-05	0.0548	AHELSPDDETIAAVLR	0.95	57.3	31.2	57.3
Rep 1	tetratricopeptide repeat, putative, expressed	LOC_Os07g06710.1|13107.m00644|protein	59889.3	0.987	2	2	2	1.01e-05	0.0548	ELGNLEAAVGDLSK	0.746	23	31.7	18.6
Rep 1	cytochrome c oxidase polypeptide Vc, putative, expressed	LOC_Os12g37419.1|13112.m03843|protein	6978.1	0.972	2	2	2	1.01e-05	0.27	GQISVVVEE	0.936	32.9	31	32.9
Rep 1	cytochrome c oxidase polypeptide Vc, putative, expressed	LOC_Os12g37419.1|13112.m03843|protein	6978.1	0.972	2	2	2	1.01e-05	0.27	SFYDMLEK	0.56	18.3	30.5	18.3
Rep 1	glucose-6-phosphate 1-dehydrogenase, chloroplast precursor, putative, expressed	LOC_Os07g22350.1|13107.m02174|protein	66055.1	1	4	4	4	2.03e-05	0.0697	ELVENLSVLR	0.734	19.8	29	13.9
Rep 1	glucose-6-phosphate 1-dehydrogenase, chloroplast precursor, putative, expressed	LOC_Os07g22350.1|13107.m02174|protein	66055.1	1	4	4	4	2.03e-05	0.0697	GPVGAHYLAAK	0.92	28	29.1	26.3
Rep 1	glucose-6-phosphate 1-dehydrogenase, chloroplast precursor, putative, expressed	LOC_Os07g22350.1|13107.m02174|protein	66055.1	1	4	4	4	2.03e-05	0.0697	LLLDAIEGER	0.928	31.3	30.4	16.9
Rep 1	glucose-6-phosphate 1-dehydrogenase, chloroplast precursor, putative, expressed	LOC_Os07g22350.1|13107.m02174|protein	66055.1	1	4	4	4	2.03e-05	0.0697	QYLVEDQIFR	0.935	32.4	30.7	32.4
Rep 1	eukaryotic translation initiation factor 5A, putative, expressed	LOC_Os03g55150.1|13103.m05995|protein,LOC_Os03g55150.4|13103.m05996|protein,LOC_Os03g55150.6|13103.m13020|protein	18954.4	0.5	1	1	4	2.03e-05	0.351	CHFVAIDIFNGK	0.95	37.8	31.7	37.8
Rep 1	eukaryotic translation initiation factor 5A, putative, expressed	LOC_Os03g55150.1|13103.m05995|protein,LOC_Os03g55150.4|13103.m05996|protein,LOC_Os03g55150.6|13103.m13020|protein	18954.4	0.5	1	1	4	2.03e-05	0.351	KLEDIVPSSHNCDVPHVNR	0.95	29.9	31.9	29.9
Rep 1	eukaryotic translation initiation factor 5A, putative, expressed	LOC_Os03g55150.1|13103.m05995|protein,LOC_Os03g55150.4|13103.m05996|protein,LOC_Os03g55150.6|13103.m13020|protein	18954.4	0.5	1	1	4	2.03e-05	0.351	LPSDEALLTQIK	0.95	34.5	31.8	34.5
Rep 1	eukaryotic translation initiation factor 5A, putative, expressed	LOC_Os03g55150.1|13103.m05995|protein,LOC_Os03g55150.4|13103.m05996|protein,LOC_Os03g55150.6|13103.m13020|protein	18954.4	0.5	1	1	4	2.03e-05	0.351	TYPQQAGTIR	0.907	29	30.3	29
Rep 1	eukaryotic translation initiation factor 5A, putative, expressed	LOC_Os03g55150.1|13103.m05995|protein,LOC_Os03g55150.4|13103.m05996|protein,LOC_Os03g55150.6|13103.m13020|protein	18954.4	0.5	1	1	4	2.03e-05	0.351	VVEVSTSK	0.95	38.3	30.8	37.7
Rep 1	60S ribosomal protein L18a, putative, expressed	LOC_Os01g47660.1|13101.m04928|protein	21386.8	0.999	3	6	10	5.07e-05	0.534	ALPTPGDEHPK	0.95	41.7	31.5	41.7
Rep 1	60S ribosomal protein L18a, putative, expressed	LOC_Os01g47660.1|13101.m04928|protein	21386.8	0.999	3	6	10	5.07e-05	0.534	DTTLNGAVEQMYTEMASR	0.95	104	25	63.2
Rep 1	60S ribosomal protein L18a, putative, expressed	LOC_Os01g47660.1|13101.m04928|protein	21386.8	0.999	3	6	10	5.07e-05	0.534	EYRDTTLNGAVEQMYTEMASR	0.948	27.4	25.2	27.4
Rep 1	60S ribosomal protein L18a, putative, expressed	LOC_Os01g47660.1|13101.m04928|protein	21386.8	0.999	3	6	10	5.07e-05	0.534	FHQYQVVGR	0.95	39.2	30.1	39.2
Rep 1	60S ribosomal protein L18a, putative, expressed	LOC_Os01g47660.1|13101.m04928|protein	21386.8	0.999	3	6	10	5.07e-05	0.534	LWATNEVR	0.945	34	30.7	25.5
Rep 1	60S ribosomal protein L18a, putative, expressed	LOC_Os01g47660.1|13101.m04928|protein	21386.8	0.999	3	6	10	5.07e-05	0.534	NYGIWLR	0.519	14	27.7	0
Rep 1	60S ribosomal protein L18a, putative, expressed	LOC_Os01g47660.1|13101.m04928|protein	21386.8	0.999	3	6	10	5.07e-05	0.534	QFHNGSIK	0.536	17.7	30.3	17.7
Rep 1	60S ribosomal protein L18a, putative, expressed	LOC_Os01g47660.1|13101.m04928|protein	21386.8	0.999	3	6	10	5.07e-05	0.534	SNGQMLAINEIFER	0.95	69	29.8	2.98
Rep 1	60S ribosomal protein L18a, putative, expressed	LOC_Os01g47660.1|13101.m04928|protein	21386.8	0.999	3	6	10	5.07e-05	0.534	TATVHFK	0.694	21.9	32.1	19.6
Rep 1	60S ribosomal protein L18a, putative, expressed	LOC_Os01g47660.1|13101.m04928|protein	21386.8	0.999	3	6	10	5.07e-05	0.534	VRFPCIQIIK	0.584	14.2	27.8	7.66
Rep 1	methyltransferase, putative, expressed	LOC_Os09g24900.1|13109.m02372|protein,LOC_Os09g24900.2|13109.m02373|protein	69165.1	0.996	2	2	2	1.01e-05	0.0406	DSHEAQVQFALER	0.95	37.4	29	35.9
Rep 1	methyltransferase, putative, expressed	LOC_Os09g24900.1|13109.m02372|protein,LOC_Os09g24900.2|13109.m02373|protein	69165.1	0.996	2	2	2	1.01e-05	0.0406	YTDYTPCQDQNR	0.915	25.9	26.3	25.9
Rep 1	protein kinase family protein, putative, expressed	LOC_Os10g42110.1|13110.m03951|protein	56202.2	0.995	2	2	2	1.01e-05	0.0469	LVNLIGCCAEGDER	0.907	27.4	28.5	24.5
Rep 1	protein kinase family protein, putative, expressed	LOC_Os10g42110.1|13110.m03951|protein	56202.2	0.995	2	2	2	1.01e-05	0.0469	VLFDEEGDPR	0.95	33.1	28.1	32.4
Rep 1	4Fe-4S binding domain containing protein, expressed	LOC_Os03g56300.1|13103.m06138|protein	25540	1	4	6	6	3.04e-05	0.152	GLMLTLK	0.91	23.1	25	21
Rep 1	4Fe-4S binding domain containing protein, expressed	LOC_Os03g56300.1|13103.m06138|protein	25540	1	4	6	6	3.04e-05	0.152	RYPTGEER	0.808	20.6	27.5	13.9
Rep 1	4Fe-4S binding domain containing protein, expressed	LOC_Os03g56300.1|13103.m06138|protein	25540	1	4	6	6	3.04e-05	0.152	SINTLFLTEMVR	0.95	46.8	31.4	39.4
Rep 1	4Fe-4S binding domain containing protein, expressed	LOC_Os03g56300.1|13103.m06138|protein	25540	1	4	6	6	3.04e-05	0.152	YDIDMTK	0.865	25.3	30	20
Rep 1	soluble starch synthase 3, chloroplast precursor, putative, expressed	LOC_Os04g53310.1|13104.m05484|protein	138206	0.5	1	1	1	5.07e-06	0.0074	VLFADDDPR	0.95	34.5	29.1	33.5
Rep 1	inorganic H+ pyrophosphatase, putative, expressed	LOC_Os06g08080.1|13106.m00844|protein	80047.7	1	8	9	11	5.57e-05	0.0965	AADVGADLVGK	0.95	48.7	30.2	41.5
Rep 1	inorganic H+ pyrophosphatase, putative, expressed	LOC_Os06g08080.1|13106.m00844|protein	80047.7	1	8	9	11	5.57e-05	0.0965	IATFANAR	0.598	17.1	29.4	11.4
Rep 1	inorganic H+ pyrophosphatase, putative, expressed	LOC_Os06g08080.1|13106.m00844|protein	80047.7	1	8	9	11	5.57e-05	0.0965	KYIEAGASEHAR	0.843	25.5	31.6	25.5
Rep 1	inorganic H+ pyrophosphatase, putative, expressed	LOC_Os06g08080.1|13106.m00844|protein	80047.7	1	8	9	11	5.57e-05	0.0965	MVEEVR	0.722	18.5	28	0
Rep 1	inorganic H+ pyrophosphatase, putative, expressed	LOC_Os06g08080.1|13106.m00844|protein	80047.7	1	8	9	11	5.57e-05	0.0965	NIPEDDPR	0.95	33.6	25.3	27.5
Rep 1	inorganic H+ pyrophosphatase, putative, expressed	LOC_Os06g08080.1|13106.m00844|protein	80047.7	1	8	9	11	5.57e-05	0.0965	SVGSAALK	0.539	16.5	29.1	13.4
Rep 1	inorganic H+ pyrophosphatase, putative, expressed	LOC_Os06g08080.1|13106.m00844|protein	80047.7	1	8	9	11	5.57e-05	0.0965	TDALDAAGNTTAAIGK	0.95	62.7	31.7	62.7
Rep 1	inorganic H+ pyrophosphatase, putative, expressed	LOC_Os06g08080.1|13106.m00844|protein	80047.7	1	8	9	11	5.57e-05	0.0965	TLGPK	0.591	15.9	27.6	9.65
Rep 1	retrotransposon protein, putative, unclassified	LOC_Os12g25510.1|13112.m02587|protein	146526	0.059	1	1	1	5.07e-06	0.00537	AVNAILR	0.545	17.8	31.1	0
Rep 1	peptidase, T1 family, putative, expressed	LOC_Os02g53060.1|13102.m06051|protein	26273.7	1	8	10	11	5.57e-05	0.366	EGMSQEEAEK	0.95	40.2	28.3	21.6
Rep 1	peptidase, T1 family, putative, expressed	LOC_Os02g53060.1|13102.m06051|protein	26273.7	1	8	10	11	5.57e-05	0.366	ITQLTDNVYICR	0.95	66.7	30.6	48.6
Rep 1	peptidase, T1 family, putative, expressed	LOC_Os02g53060.1|13102.m06051|protein	26273.7	1	8	10	11	5.57e-05	0.366	SGSAADTQVISDYVR	0.95	43.5	29.7	43.5
Rep 1	peptidase, T1 family, putative, expressed	LOC_Os02g53060.1|13102.m06051|protein	26273.7	1	8	10	11	5.57e-05	0.366	TSTGMYVANR	0.821	21.1	27.3	21.1
Rep 1	peptidase, T1 family, putative, expressed	LOC_Os02g53060.1|13102.m06051|protein	26273.7	1	8	10	11	5.57e-05	0.366	TVTINADGVSR	0.891	27.6	30	26.7
Rep 1	peptidase, T1 family, putative, expressed	LOC_Os02g53060.1|13102.m06051|protein	26273.7	1	8	10	11	5.57e-05	0.366	VAANLIR	0.89	27.7	30.2	10
Rep 1	peptidase, T1 family, putative, expressed	LOC_Os02g53060.1|13102.m06051|protein	26273.7	1	8	10	11	5.57e-05	0.366	VVSLAIAR	0.782	17.6	25.3	12.1
Rep 1	peptidase, T1 family, putative, expressed	LOC_Os02g53060.1|13102.m06051|protein	26273.7	1	8	10	11	5.57e-05	0.366	YEGGQIFSVPLGGTILR	0.889	28.6	32	28.6
Rep 1	glyoxalase family protein, putative, expressed	LOC_Os08g09250.2|13108.m00972|protein	32554.6	1	15	31	68	0.000344	0.526	ALGMK	0.606	17.9	29.4	0
Rep 1	glyoxalase family protein, putative, expressed	LOC_Os08g09250.2|13108.m00972|protein	32554.6	1	15	31	68	0.000344	0.526	CYTECFGMK	0.901	23.5	26.2	23.5
Rep 1	glyoxalase family protein, putative, expressed	LOC_Os08g09250.2|13108.m00972|protein	32554.6	1	15	31	68	0.000344	0.526	DVPEEK	0.639	17.2	28.7	3.94
Rep 1	glyoxalase family protein, putative, expressed	LOC_Os08g09250.2|13108.m00972|protein	32554.6	1	15	31	68	0.000344	0.526	EPGPVK	0.865	24.4	29.1	19.8
Rep 1	glyoxalase family protein, putative, expressed	LOC_Os08g09250.2|13108.m00972|protein	32554.6	1	15	31	68	0.000344	0.526	GNAYAQVAIGTEDVYK	0.95	49.2	33.3	29.7
Rep 1	glyoxalase family protein, putative, expressed	LOC_Os08g09250.2|13108.m00972|protein	32554.6	1	15	31	68	0.000344	0.526	GPTPEPLCQVMLR	0.95	52.5	32.2	52.5
Rep 1	glyoxalase family protein, putative, expressed	LOC_Os08g09250.2|13108.m00972|protein	32554.6	1	15	31	68	0.000344	0.526	IASFLDPDGWK	0.892	29	32.2	28.3
Rep 1	glyoxalase family protein, putative, expressed	LOC_Os08g09250.2|13108.m00972|protein	32554.6	1	15	31	68	0.000344	0.526	LLHAVYR	0.874	26.2	30.5	19.6
Rep 1	glyoxalase family protein, putative, expressed	LOC_Os08g09250.2|13108.m00972|protein	32554.6	1	15	31	68	0.000344	0.526	QPGPLPGLNTK	0.95	48.6	29.2	48.6
Rep 1	glyoxalase family protein, putative, expressed	LOC_Os08g09250.2|13108.m00972|protein	32554.6	1	15	31	68	0.000344	0.526	SAEAVELVTK	0.95	47.1	32.4	45.2
Rep 1	glyoxalase family protein, putative, expressed	LOC_Os08g09250.2|13108.m00972|protein	32554.6	1	15	31	68	0.000344	0.526	SPEVVLEWPK	0.95	38.4	31.1	30.6
Rep 1	glyoxalase family protein, putative, expressed	LOC_Os08g09250.2|13108.m00972|protein	32554.6	1	15	31	68	0.000344	0.526	VGDLDR	0.765	23.8	32.1	0
Rep 1	glyoxalase family protein, putative, expressed	LOC_Os08g09250.2|13108.m00972|protein	32554.6	1	15	31	68	0.000344	0.526	VVLVDNADFLK	0.95	63.2	30	60.8
Rep 1	glyoxalase family protein, putative, expressed	LOC_Os08g09250.2|13108.m00972|protein	32554.6	1	15	31	68	0.000344	0.526	YDIGAGFGHFAIATEDVYK	0.538	17	31.4	17
Rep 1	glyoxalase family protein, putative, expressed	LOC_Os08g09250.2|13108.m00972|protein	32554.6	1	15	31	68	0.000344	0.526	YTIAMLGYADEDK	0.95	36.7	30.5	36.7
Rep 1	nascent polypeptide-associated complex subunit alpha-like protein 3, putative, expressed	LOC_Os01g71230.1|13101.m07756|protein,LOC_Os01g71230.2|13101.m07757|protein	22092.8	1	6	14	28	0.000142	0.446	AANGDIVTAIMELTN	0.95	55	30.2	55
Rep 1	nascent polypeptide-associated complex subunit alpha-like protein 3, putative, expressed	LOC_Os01g71230.1|13101.m07756|protein,LOC_Os01g71230.2|13101.m07757|protein	22092.8	1	6	14	28	0.000142	0.446	AEPSAAAQDDEEVDESGVEPK	0.95	96.2	29.1	96.2
Rep 1	nascent polypeptide-associated complex subunit alpha-like protein 3, putative, expressed	LOC_Os01g71230.1|13101.m07756|protein,LOC_Os01g71230.2|13101.m07757|protein	22092.8	1	6	14	28	0.000142	0.446	APDLSNVISK	0.95	35.7	30.4	27.5
Rep 1	nascent polypeptide-associated complex subunit alpha-like protein 3, putative, expressed	LOC_Os01g71230.1|13101.m07756|protein,LOC_Os01g71230.2|13101.m07757|protein	22092.8	1	6	14	28	0.000142	0.446	DIELVMTQATVSR	0.95	66.9	29.7	63
Rep 1	nascent polypeptide-associated complex subunit alpha-like protein 3, putative, expressed	LOC_Os01g71230.1|13101.m07756|protein,LOC_Os01g71230.2|13101.m07757|protein	22092.8	1	6	14	28	0.000142	0.446	IEDLSSQLQTQAAEQFK	0.95	53.7	33.2	51.2
Rep 1	nascent polypeptide-associated complex subunit alpha-like protein 3, putative, expressed	LOC_Os01g71230.1|13101.m07756|protein,LOC_Os01g71230.2|13101.m07757|protein	22092.8	1	6	14	28	0.000142	0.446	SPNSDTYVIFGEAK	0.95	50.3	31.4	50.3
Rep 1	succinyl-CoA ligase beta-chain, mitochondrial precursor, putative, expressed	LOC_Os02g40830.1|13102.m04553|protein	45092.2	1	19	24	29	0.000147	0.472	AEEAESLAAK	0.95	49.6	31.8	44
Rep 1	succinyl-CoA ligase beta-chain, mitochondrial precursor, putative, expressed	LOC_Os02g40830.1|13102.m04553|protein	45092.2	1	19	24	29	0.000147	0.472	AILVNIFGGIMK	0.95	44.5	28.4	23.3
Rep 1	succinyl-CoA ligase beta-chain, mitochondrial precursor, putative, expressed	LOC_Os02g40830.1|13102.m04553|protein	45092.2	1	19	24	29	0.000147	0.472	CDVIASGIVNAAK	0.95	46.9	32.1	43.3
Rep 1	succinyl-CoA ligase beta-chain, mitochondrial precursor, putative, expressed	LOC_Os02g40830.1|13102.m04553|protein	45092.2	1	19	24	29	0.000147	0.472	EIFAMR	0.877	23.4	26.8	12.6
Rep 1	succinyl-CoA ligase beta-chain, mitochondrial precursor, putative, expressed	LOC_Os02g40830.1|13102.m04553|protein	45092.2	1	19	24	29	0.000147	0.472	ESGMTLITAEDLDDAAEK	0.95	69	31.9	65.7
Rep 1	succinyl-CoA ligase beta-chain, mitochondrial precursor, putative, expressed	LOC_Os02g40830.1|13102.m04553|protein	45092.2	1	19	24	29	0.000147	0.472	GAAAGSVEEVK	0.95	46.4	32.7	39.3
Rep 1	succinyl-CoA ligase beta-chain, mitochondrial precursor, putative, expressed	LOC_Os02g40830.1|13102.m04553|protein	45092.2	1	19	24	29	0.000147	0.472	GITDDDAAK	0.95	40.3	29.7	31.5
Rep 1	succinyl-CoA ligase beta-chain, mitochondrial precursor, putative, expressed	LOC_Os02g40830.1|13102.m04553|protein	45092.2	1	19	24	29	0.000147	0.472	LEGTNVDQGK	0.948	34.6	32.5	34.6
Rep 1	succinyl-CoA ligase beta-chain, mitochondrial precursor, putative, expressed	LOC_Os02g40830.1|13102.m04553|protein	45092.2	1	19	24	29	0.000147	0.472	LHGGTPANFLDVGGSASEGQVVEAFK	0.948	37.5	32.8	37.4
Rep 1	succinyl-CoA ligase beta-chain, mitochondrial precursor, putative, expressed	LOC_Os02g40830.1|13102.m04553|protein	45092.2	1	19	24	29	0.000147	0.472	LNFDDNAAFR	0.95	33.1	28.1	29.8
Rep 1	succinyl-CoA ligase beta-chain, mitochondrial precursor, putative, expressed	LOC_Os02g40830.1|13102.m04553|protein	45092.2	1	19	24	29	0.000147	0.472	LYELFCK	0.751	21.5	30	17.2
Rep 1	succinyl-CoA ligase beta-chain, mitochondrial precursor, putative, expressed	LOC_Os02g40830.1|13102.m04553|protein	45092.2	1	19	24	29	0.000147	0.472	MLGQILVTK	0.734	18.1	27.1	14.6
Rep 1	succinyl-CoA ligase beta-chain, mitochondrial precursor, putative, expressed	LOC_Os02g40830.1|13102.m04553|protein	45092.2	1	19	24	29	0.000147	0.472	QSSIEQIK	0.918	28.9	30.2	26.6
Rep 1	succinyl-CoA ligase beta-chain, mitochondrial precursor, putative, expressed	LOC_Os02g40830.1|13102.m04553|protein	45092.2	1	19	24	29	0.000147	0.472	QSSIEQIKK	0.864	21.1	26	21.1
Rep 1	succinyl-CoA ligase beta-chain, mitochondrial precursor, putative, expressed	LOC_Os02g40830.1|13102.m04553|protein	45092.2	1	19	24	29	0.000147	0.472	SDCTLLEINPLAETADNK	0.95	70.8	32.5	70.8
Rep 1	succinyl-CoA ligase beta-chain, mitochondrial precursor, putative, expressed	LOC_Os02g40830.1|13102.m04553|protein	45092.2	1	19	24	29	0.000147	0.472	SGLQGGVHIVK	0.573	16.8	28.9	16.5
Rep 1	succinyl-CoA ligase beta-chain, mitochondrial precursor, putative, expressed	LOC_Os02g40830.1|13102.m04553|protein	45092.2	1	19	24	29	0.000147	0.472	VPIDVFK	0.722	18	27.2	17.9
Rep 1	succinyl-CoA ligase beta-chain, mitochondrial precursor, putative, expressed	LOC_Os02g40830.1|13102.m04553|protein	45092.2	1	19	24	29	0.000147	0.472	VPVVVR	0.724	15.6	25	6.68
Rep 1	succinyl-CoA ligase beta-chain, mitochondrial precursor, putative, expressed	LOC_Os02g40830.1|13102.m04553|protein	45092.2	1	19	24	29	0.000147	0.472	YGINVPR	0.53	13.9	27.5	13.9
Rep 1	calcium-transporting ATPase, endoplasmic reticulum-type, putative, expressed	LOC_Os03g17310.1|13103.m02070|protein	115368	1	11	13	15	7.6e-05	0.13	DGSDASGSEPAAAAFPAWAR	0.939	28.3	27.4	28.3
Rep 1	calcium-transporting ATPase, endoplasmic reticulum-type, putative, expressed	LOC_Os03g17310.1|13103.m02070|protein	115368	1	11	13	15	7.6e-05	0.13	DLVPGDIVELR	0.61	19.5	31.5	12.4
Rep 1	calcium-transporting ATPase, endoplasmic reticulum-type, putative, expressed	LOC_Os03g17310.1|13103.m02070|protein	115368	1	11	13	15	7.6e-05	0.13	EIGVFGSTEDISSK	0.95	66.1	32.2	65.7
Rep 1	calcium-transporting ATPase, endoplasmic reticulum-type, putative, expressed	LOC_Os03g17310.1|13103.m02070|protein	115368	1	11	13	15	7.6e-05	0.13	GAVENLLER	0.709	21.7	31.6	15.2
Rep 1	calcium-transporting ATPase, endoplasmic reticulum-type, putative, expressed	LOC_Os03g17310.1|13103.m02070|protein	115368	1	11	13	15	7.6e-05	0.13	GLSSEEAAAR	0.643	17.9	29.3	13.2
Rep 1	calcium-transporting ATPase, endoplasmic reticulum-type, putative, expressed	LOC_Os03g17310.1|13103.m02070|protein	115368	1	11	13	15	7.6e-05	0.13	LADIGVAMGITGTEVAK	0.95	37.1	31.1	30.2
Rep 1	calcium-transporting ATPase, endoplasmic reticulum-type, putative, expressed	LOC_Os03g17310.1|13103.m02070|protein	115368	1	11	13	15	7.6e-05	0.13	QTGGLLFSR	0.751	19.9	28.6	19.9
Rep 1	calcium-transporting ATPase, endoplasmic reticulum-type, putative, expressed	LOC_Os03g17310.1|13103.m02070|protein	115368	1	11	13	15	7.6e-05	0.13	TGTLTTNQMSAVK	0.758	23.2	31.6	13.2
Rep 1	calcium-transporting ATPase, endoplasmic reticulum-type, putative, expressed	LOC_Os03g17310.1|13103.m02070|protein	115368	1	11	13	15	7.6e-05	0.13	TPSECLAELGVAADR	0.95	60.8	30.4	60.8
Rep 1	calcium-transporting ATPase, endoplasmic reticulum-type, putative, expressed	LOC_Os03g17310.1|13103.m02070|protein	115368	1	11	13	15	7.6e-05	0.13	VEQGSLTGETASVNK	0.95	55.9	31.7	55.9
Rep 1	calcium-transporting ATPase, endoplasmic reticulum-type, putative, expressed	LOC_Os03g17310.1|13103.m02070|protein	115368	1	11	13	15	7.6e-05	0.13	VLVEK	0.805	21.7	28.8	0
Rep 1	ribosomal protein L13, putative, expressed	LOC_Os03g37970.1|13103.m04124|protein	24014.3	1	9	14	26	0.000132	0.442	AAGIPK	0.876	20.9	25	0
Rep 1	ribosomal protein L13, putative, expressed	LOC_Os03g37970.1|13103.m04124|protein	24014.3	1	9	14	26	0.000132	0.442	AGDSTAEELATATQVQGDYMPIAR	0.95	55.5	29.4	55.5
Rep 1	ribosomal protein L13, putative, expressed	LOC_Os03g37970.1|13103.m04124|protein	24014.3	1	9	14	26	0.000132	0.442	GFTLEELK	0.95	35.4	31.3	13.6
Rep 1	ribosomal protein L13, putative, expressed	LOC_Os03g37970.1|13103.m04124|protein	24014.3	1	9	14	26	0.000132	0.442	HNNVIPNGHFK	0.95	43.4	31.2	35.5
Rep 1	ribosomal protein L13, putative, expressed	LOC_Os03g37970.1|13103.m04124|protein	24014.3	1	9	14	26	0.000132	0.442	LVIFPR	0.784	24	31.6	12.7
Rep 1	ribosomal protein L13, putative, expressed	LOC_Os03g37970.1|13103.m04124|protein	24014.3	1	9	14	26	0.000132	0.442	SLEGLQANVQR	0.95	44.6	31.4	42.6
Rep 1	ribosomal protein L13, putative, expressed	LOC_Os03g37970.1|13103.m04124|protein	24014.3	1	9	14	26	0.000132	0.442	SVEVVK	0.722	19.1	28.6	7.83
Rep 1	ribosomal protein L13, putative, expressed	LOC_Os03g37970.1|13103.m04124|protein	24014.3	1	9	14	26	0.000132	0.442	TWFNQPAR	0.95	40.5	29.8	38.3
Rep 1	ribosomal protein L13, putative, expressed	LOC_Os03g37970.1|13103.m04124|protein	24014.3	1	9	14	26	0.000132	0.442	YAPTIGISVDHR	0.95	37.7	31	37.7
Rep 1	copper/zinc superoxide dismutase, putative, expressed	LOC_Os03g22810.1|13103.m02753|protein	27867.5	1	4	6	11	5.57e-05	0.252	AVVVHADPDDLGK	0.95	47.7	32.2	45.3
Rep 1	copper/zinc superoxide dismutase, putative, expressed	LOC_Os03g22810.1|13103.m02753|protein	27867.5	1	4	6	11	5.57e-05	0.252	AVVVLGSSEIVK	0.95	60.1	27.2	59.9
Rep 1	copper/zinc superoxide dismutase, putative, expressed	LOC_Os03g22810.1|13103.m02753|protein	27867.5	1	4	6	11	5.57e-05	0.252	GGHELSK	0.807	24.3	31.3	20.5
Rep 1	copper/zinc superoxide dismutase, putative, expressed	LOC_Os03g22810.1|13103.m02753|protein	27867.5	1	4	6	11	5.57e-05	0.252	HAGDLGNVTAGEDGVANIHVVDSQIPLTGPNSIIGR	0.533	17.2	31.7	17.2
Rep 1	ES43 protein, putative, expressed	LOC_Os07g08880.1|13107.m00885|protein,LOC_Os07g08880.2|13107.m00888|protein,LOC_Os07g08880.3|13107.m00886|protein,LOC_Os07g08880.4|13107.m00887|protein	24922.1	0.967	2	2	2	1.01e-05	0.101	LDSVNAEDFFCR	0.795	20.4	27.7	18
Rep 1	ES43 protein, putative, expressed	LOC_Os07g08880.1|13107.m00885|protein,LOC_Os07g08880.2|13107.m00888|protein,LOC_Os07g08880.3|13107.m00886|protein,LOC_Os07g08880.4|13107.m00887|protein	24922.1	0.967	2	2	2	1.01e-05	0.101	SATGSFVPDR	0.842	22.1	27.4	17.4
Rep 1	aldehyde dehydrogenase, putative, expressed	LOC_Os05g45960.1|13105.m04892|protein	51405.6	1	5	7	9	4.56e-05	0.116	FLENFCGDQVR	0.95	39.4	26.2	38.2
Rep 1	aldehyde dehydrogenase, putative, expressed	LOC_Os05g45960.1|13105.m04892|protein	51405.6	1	5	7	9	4.56e-05	0.116	SGNFELVTR	0.765	19.8	28.1	12.5
Rep 1	aldehyde dehydrogenase, putative, expressed	LOC_Os05g45960.1|13105.m04892|protein	51405.6	1	5	7	9	4.56e-05	0.116	SYQQALAEVQVSQK	0.95	50.1	32.3	50.1
Rep 1	aldehyde dehydrogenase, putative, expressed	LOC_Os05g45960.1|13105.m04892|protein	51405.6	1	5	7	9	4.56e-05	0.116	VSIVMDQMLR	0.754	21.1	29.7	17
Rep 1	aldehyde dehydrogenase, putative, expressed	LOC_Os05g45960.1|13105.m04892|protein	51405.6	1	5	7	9	4.56e-05	0.116	YLMYGDISAK	0.841	24.5	30.2	21.3
Rep 1	dehydrogenase, putative, expressed	LOC_Os02g57040.1|13102.m06560|protein,LOC_Os02g57040.2|13102.m06561|protein	40821.6	0.999	3	3	3	1.52e-05	0.0814	AFDLLHEGGCLR	0.825	23.6	29.9	23.6
Rep 1	dehydrogenase, putative, expressed	LOC_Os02g57040.1|13102.m06560|protein,LOC_Os02g57040.2|13102.m06561|protein	40821.6	0.999	3	3	3	1.52e-05	0.0814	GTAFGGFK	0.942	32.5	31.1	32.5
Rep 1	dehydrogenase, putative, expressed	LOC_Os02g57040.1|13102.m06560|protein,LOC_Os02g57040.2|13102.m06561|protein	40821.6	0.999	3	3	3	1.52e-05	0.0814	NFGVTEFVNPK	0.879	27.4	31.4	27.4
Rep 1	CGMC_MAPKCMGC_2_ERK.12 - CGMC includes CDA, MAPK, GSK3, and CLKC kinases, expressed	LOC_Os06g06090.1|13106.m00618|protein,LOC_Os06g06090.2|13106.m10476|protein	44859.6	0.971	3	4	4	2.03e-05	0.118	DIIPPPQR	0.56	17.1	30.1	17.1
Rep 1	CGMC_MAPKCMGC_2_ERK.12 - CGMC includes CDA, MAPK, GSK3, and CLKC kinases, expressed	LOC_Os06g06090.1|13106.m00618|protein,LOC_Os06g06090.2|13106.m10476|protein	44859.6	0.971	3	4	4	2.03e-05	0.118	DLKPSNLLLNANCDLK	0.8	21.7	29.7	0.64
Rep 1	CGMC_MAPKCMGC_2_ERK.12 - CGMC includes CDA, MAPK, GSK3, and CLKC kinases, expressed	LOC_Os06g06090.1|13106.m00618|protein,LOC_Os06g06090.2|13106.m10476|protein	44859.6	0.971	3	4	4	2.03e-05	0.118	ICDFGLAR	0.788	20.2	27.7	0
Rep 1	CGMC_MAPKCMGC_2_ERK.12 - CGMC includes CDA, MAPK, GSK3, and CLKC kinases, expressed	LOC_Os06g06090.1|13106.m00618|protein,LOC_Os06g06090.2|13106.m10476|protein	44859.6	0.971	3	4	4	2.03e-05	0.118	TTSETDFMTEYVVTR	0.665	16.5	27.3	16.5
Rep 1	expressed protein	LOC_Os03g40920.1|13103.m04410|protein	17199	0.5	1	2	2	1.01e-05	0.0759	MTAGFTEEDLK	0.95	59.1	31.9	57.4
Rep 1	3-ketoacyl-CoA thiolase, peroxisomal precursor, putative, expressed	LOC_Os02g57260.1|13102.m06589|protein	46828.8	1	6	8	14	7.09e-05	0.203	AAAFYAGVPENVPVR	0.95	47.2	32.1	44.6
Rep 1	3-ketoacyl-CoA thiolase, peroxisomal precursor, putative, expressed	LOC_Os02g57260.1|13102.m06589|protein	46828.8	1	6	8	14	7.09e-05	0.203	AQDCLLPMGITSENVAHR	0.95	59.4	30.3	59.4
Rep 1	3-ketoacyl-CoA thiolase, peroxisomal precursor, putative, expressed	LOC_Os02g57260.1|13102.m06589|protein	46828.8	1	6	8	14	7.09e-05	0.203	GDSVDQFSNVR	0.95	35	27.7	34.3
Rep 1	3-ketoacyl-CoA thiolase, peroxisomal precursor, putative, expressed	LOC_Os02g57260.1|13102.m06589|protein	46828.8	1	6	8	14	7.09e-05	0.203	GLPILGVFR	0.572	12.7	25.5	0
Rep 1	3-ketoacyl-CoA thiolase, peroxisomal precursor, putative, expressed	LOC_Os02g57260.1|13102.m06589|protein	46828.8	1	6	8	14	7.09e-05	0.203	INPGEIGDIVVGTVLGPGSQR	0.95	45.7	32.7	28.4
Rep 1	3-ketoacyl-CoA thiolase, peroxisomal precursor, putative, expressed	LOC_Os02g57260.1|13102.m06589|protein	46828.8	1	6	8	14	7.09e-05	0.203	QCSSGLQAVADVAAAIK	0.95	64.1	32.4	64.1
Rep 1	transmembrane protein 120A, putative, expressed	LOC_Os02g01720.1|13102.m00097|protein	40257.2	0.901	2	2	2	1.01e-05	0.0678	ATALDADLR	0.719	22.5	32	9.23
Rep 1	transmembrane protein 120A, putative, expressed	LOC_Os02g01720.1|13102.m00097|protein	40257.2	0.901	2	2	2	1.01e-05	0.0678	VTISDSDVAAFLPSK	0.646	22	32.8	21.6
Rep 1	MCM6 - Putative minichromosome maintenance MCM complex subunit 6, expressed	LOC_Os05g14590.1|13105.m01535|protein	92514.2	0.995	3	3	3	1.52e-05	0.0313	AISEEYLR	0.759	20.5	28.9	1.16
Rep 1	MCM6 - Putative minichromosome maintenance MCM complex subunit 6, expressed	LOC_Os05g14590.1|13105.m01535|protein	92514.2	0.995	3	3	3	1.52e-05	0.0313	KLVITEEHFQR	0.924	30.9	30.3	28.8
Rep 1	MCM6 - Putative minichromosome maintenance MCM complex subunit 6, expressed	LOC_Os05g14590.1|13105.m01535|protein	92514.2	0.995	3	3	3	1.52e-05	0.0313	SLDVILR	0.708	16.9	26.7	10.7
Rep 1	heat shock protein, putative, expressed	LOC_Os08g38086.3|13108.m04028|protein,LOC_Os08g38086.4|13108.m04030|protein,LOC_Os09g29840.1|13109.m02963|protein	85881.1	1	10	12	16	8.11e-05	0.135	AIYYIATDSLQSAK	0.95	49.7	31.6	49.7
Rep 1	heat shock protein, putative, expressed	LOC_Os08g38086.3|13108.m04028|protein,LOC_Os08g38086.4|13108.m04030|protein,LOC_Os09g29840.1|13109.m02963|protein	85881.1	1	10	12	16	8.11e-05	0.135	AQTLGDTSSLEFMR	0.95	54.5	29.6	54.5
Rep 1	heat shock protein, putative, expressed	LOC_Os08g38086.3|13108.m04028|protein,LOC_Os08g38086.4|13108.m04030|protein,LOC_Os09g29840.1|13109.m02963|protein	85881.1	1	10	12	16	8.11e-05	0.135	DCLGTIAQSGTSK	0.95	38.9	31.7	38.5
Rep 1	heat shock protein, putative, expressed	LOC_Os08g38086.3|13108.m04028|protein,LOC_Os08g38086.4|13108.m04030|protein,LOC_Os09g29840.1|13109.m02963|protein	85881.1	1	10	12	16	8.11e-05	0.135	EILQESR	0.628	19.2	30.9	14
Rep 1	heat shock protein, putative, expressed	LOC_Os08g38086.3|13108.m04028|protein,LOC_Os08g38086.4|13108.m04030|protein,LOC_Os09g29840.1|13109.m02963|protein	85881.1	1	10	12	16	8.11e-05	0.135	GVVDSNDLPLNVSR	0.95	69.8	32	68.2
Rep 1	heat shock protein, putative, expressed	LOC_Os08g38086.3|13108.m04028|protein,LOC_Os08g38086.4|13108.m04030|protein,LOC_Os09g29840.1|13109.m02963|protein	85881.1	1	10	12	16	8.11e-05	0.135	LAPLLR	0.668	14.2	25	0
Rep 1	heat shock protein, putative, expressed	LOC_Os08g38086.3|13108.m04028|protein,LOC_Os08g38086.4|13108.m04030|protein,LOC_Os09g29840.1|13109.m02963|protein	85881.1	1	10	12	16	8.11e-05	0.135	TAPFLEK	0.568	17.9	30	4.24
Rep 1	heat shock protein, putative, expressed	LOC_Os08g38086.3|13108.m04028|protein,LOC_Os08g38086.4|13108.m04030|protein,LOC_Os09g29840.1|13109.m02963|protein	85881.1	1	10	12	16	8.11e-05	0.135	TEYNEFYK	0.95	45	30.5	43.1
Rep 1	heat shock protein, putative, expressed	LOC_Os08g38086.3|13108.m04028|protein,LOC_Os08g38086.4|13108.m04030|protein,LOC_Os09g29840.1|13109.m02963|protein	85881.1	1	10	12	16	8.11e-05	0.135	VFISDDFDGELFPR	0.95	44	29.2	43.7
Rep 1	heat shock protein, putative, expressed	LOC_Os08g38086.3|13108.m04028|protein,LOC_Os08g38086.4|13108.m04030|protein,LOC_Os09g29840.1|13109.m02963|protein	85881.1	1	10	12	16	8.11e-05	0.135	YLSFVK	0.644	16.1	26.9	15.6
Rep 1	plastocyanin-like domain containing protein, putative, expressed	LOC_Os08g17160.1|13108.m01836|protein	19273.4	0.999	3	4	4	2.03e-05	0.166	FDGAADAVLEVTR	0.95	52.4	29.6	51.8
Rep 1	plastocyanin-like domain containing protein, putative, expressed	LOC_Os08g17160.1|13108.m01836|protein	19273.4	0.999	3	4	4	2.03e-05	0.166	VIVLVMSEK	0.946	27.5	25.6	22.9
Rep 1	plastocyanin-like domain containing protein, putative, expressed	LOC_Os08g17160.1|13108.m01836|protein	19273.4	0.999	3	4	4	2.03e-05	0.166	VPAQPDALNR	0.811	23.1	29.8	21.1
Rep 1	dehydrogenase, putative, expressed	LOC_Os04g30420.1|13104.m02887|protein	34671.1	0.991	2	2	2	1.01e-05	0.0536	GLGADEVLDYR	0.95	47.1	29.1	47.1
Rep 1	dehydrogenase, putative, expressed	LOC_Os04g30420.1|13104.m02887|protein	34671.1	0.991	2	2	2	1.01e-05	0.0536	IVVEMEG	0.82	22.6	28.9	22.6
Rep 1	UTP--glucose-1-phosphate uridylyltransferase, putative, expressed	LOC_Os06g48760.1|13106.m05192|protein,LOC_Os06g48760.2|13106.m05191|protein	67510.2	0.979	2	2	2	1.01e-05	0.0341	GYNVNSLAVPR	0.95	42.5	33.8	42.5
Rep 1	UTP--glucose-1-phosphate uridylyltransferase, putative, expressed	LOC_Os06g48760.1|13106.m05192|protein,LOC_Os06g48760.2|13106.m05191|protein	67510.2	0.979	2	2	2	1.01e-05	0.0341	VACLADNDAR	0.577	14.7	27.3	14.7
Rep 1	protein of unknown function domain containing protein, expressed	LOC_Os09g37006.1|13109.m03661|protein,LOC_Os09g37006.2|13109.m03662|protein	29515.4	0.891	2	2	2	1.01e-05	0.063	GSDEVVFK	0.768	24.1	32.2	17.6
Rep 1	protein of unknown function domain containing protein, expressed	LOC_Os09g37006.1|13109.m03661|protein,LOC_Os09g37006.2|13109.m03662|protein	29515.4	0.891	2	2	2	1.01e-05	0.063	TVMIAELIK	0.53	13.4	26.1	1.81
Rep 1	vacuolar ATP synthase subunit C, putative, expressed	LOC_Os05g51530.1|13105.m05560|protein,LOC_Os05g51530.2|13105.m05559|protein	44643.7	1	3	3	4	2.03e-05	0.115	DFEYSSEAQESR	0.95	39.8	25	39.8
Rep 1	vacuolar ATP synthase subunit C, putative, expressed	LOC_Os05g51530.1|13105.m05560|protein,LOC_Os05g51530.2|13105.m05559|protein	44643.7	1	3	3	4	2.03e-05	0.115	EELEK	0.572	19.5	31.5	0
Rep 1	vacuolar ATP synthase subunit C, putative, expressed	LOC_Os05g51530.1|13105.m05560|protein,LOC_Os05g51530.2|13105.m05559|protein	44643.7	1	3	3	4	2.03e-05	0.115	EIVGSIQSQVSK	0.95	45.3	30.7	38.9
Rep 1	vacuolar ATP synthase subunit C, putative, expressed	LOC_Os05g51530.1|13105.m05560|protein,LOC_Os05g51530.2|13105.m05559|protein	44643.7	1	3	3	4	2.03e-05	0.115	VGTLDSLLALSDDLVK	0.948	32	29.8	27.6
Rep 1	eukaryotic translation initiation factor 5A, putative, expressed	LOC_Os07g40580.1|13107.m04219|protein	17457.7	0.982	2	3	5	2.53e-05	0.431	CHFVAIDIFNGK	0.95	37.8	31.7	37.8
Rep 1	eukaryotic translation initiation factor 5A, putative, expressed	LOC_Os07g40580.1|13107.m04219|protein	17457.7	0.982	2	3	5	2.53e-05	0.431	KLEDIVPSSHNCDVPHVNR	0.95	29.9	31.9	29.9
Rep 1	eukaryotic translation initiation factor 5A, putative, expressed	LOC_Os07g40580.1|13107.m04219|protein	17457.7	0.982	2	3	5	2.53e-05	0.431	KNGYIVIK	0.89	27.2	30.2	27
Rep 1	eukaryotic translation initiation factor 5A, putative, expressed	LOC_Os07g40580.1|13107.m04219|protein	17457.7	0.982	2	3	5	2.53e-05	0.431	LPTDDSLLGQIK	0.633	19.7	30.8	19.7
Rep 1	eukaryotic translation initiation factor 5A, putative, expressed	LOC_Os07g40580.1|13107.m04219|protein	17457.7	0.982	2	3	5	2.53e-05	0.431	NGYIVIK	0.841	24.8	30.1	16.6
Rep 1	eukaryotic translation initiation factor 5A, putative, expressed	LOC_Os07g40580.1|13107.m04219|protein	17457.7	0.982	2	3	5	2.53e-05	0.431	TYPQQAGTIR	0.907	29	30.3	29
Rep 1	eukaryotic translation initiation factor 5A, putative, expressed	LOC_Os07g40580.1|13107.m04219|protein	17457.7	0.982	2	3	5	2.53e-05	0.431	VVEVSTSK	0.95	38.3	30.8	37.7
Rep 1	peptidyl-prolyl cis-trans isomerase, putative, expressed	LOC_Os02g02890.1|13102.m00246|protein	18360.7	1	7	23	82	0.000415	0.552	ALCTGEK	0.913	28.1	29.8	0
Rep 1	peptidyl-prolyl cis-trans isomerase, putative, expressed	LOC_Os02g02890.1|13102.m00246|protein	18360.7	1	7	23	82	0.000415	0.552	FADEVFK	0.874	28.2	31.7	28.2
Rep 1	peptidyl-prolyl cis-trans isomerase, putative, expressed	LOC_Os02g02890.1|13102.m00246|protein	18360.7	1	7	23	82	0.000415	0.552	GGSTAKPVVIADCGQLS	0.921	31.4	32.4	31.4
Rep 1	peptidyl-prolyl cis-trans isomerase, putative, expressed	LOC_Os02g02890.1|13102.m00246|protein	18360.7	1	7	23	82	0.000415	0.552	GNGTGGESIYGEK	0.95	57	30.5	56.5
Rep 1	peptidyl-prolyl cis-trans isomerase, putative, expressed	LOC_Os02g02890.1|13102.m00246|protein	18360.7	1	7	23	82	0.000415	0.552	IVMELYAK	0.95	46.3	30.1	37.8
Rep 1	peptidyl-prolyl cis-trans isomerase, putative, expressed	LOC_Os02g02890.1|13102.m00246|protein	18360.7	1	7	23	82	0.000415	0.552	TAENFR	0.651	15.5	26.7	9.21
Rep 1	peptidyl-prolyl cis-trans isomerase, putative, expressed	LOC_Os02g02890.1|13102.m00246|protein	18360.7	1	7	23	82	0.000415	0.552	VFFDMTVGGAPAGR	0.95	57.8	29.3	57.8
Rep 1	peptidyl-prolyl cis-trans isomerase, putative, expressed	LOC_Os02g02890.1|13102.m00246|protein	18360.7	1	7	23	82	0.000415	0.552	VIPEFMCQGGDFTR	0.95	65.1	30.6	28.1
Rep 1	peptidyl-prolyl cis-trans isomerase, putative, expressed	LOC_Os02g02890.1|13102.m00246|protein	18360.7	1	7	23	82	0.000415	0.552	VVEGMDVVK	0.95	52.7	30.5	32.1
Rep 1	enoyl-CoA hydratase/isomerase family protein, putative, expressed	LOC_Os03g19680.1|13103.m02360|protein	34031.5	0.996	3	3	3	1.52e-05	0.103	AIEVCEAIAR	0.776	22.7	30.6	14.2
Rep 1	enoyl-CoA hydratase/isomerase family protein, putative, expressed	LOC_Os03g19680.1|13103.m02360|protein	34031.5	0.996	3	3	3	1.52e-05	0.103	FIDTHAK	0.604	18.8	30.4	18.8
Rep 1	enoyl-CoA hydratase/isomerase family protein, putative, expressed	LOC_Os03g19680.1|13103.m02360|protein	34031.5	0.996	3	3	3	1.52e-05	0.103	SVINDGLQLDLEHAR	0.95	93.3	31.7	93.3
Rep 1	reticulon domain containing protein, putative, expressed	LOC_Os06g30750.1|13106.m03180|protein	28590.7	0.999	3	4	10	5.07e-05	0.128	KSPPDIPVVQIPEDVAVNVSR	0.809	21.6	29.2	21.6
Rep 1	reticulon domain containing protein, putative, expressed	LOC_Os06g30750.1|13106.m03180|protein	28590.7	0.999	3	4	10	5.07e-05	0.128	SPPDIPVVQIPEDVAVNVSR	0.95	48.8	31.2	48.8
Rep 1	reticulon domain containing protein, putative, expressed	LOC_Os06g30750.1|13106.m03180|protein	28590.7	0.999	3	4	10	5.07e-05	0.128	VSSPPPEPAPAVR	0.941	33.5	30.9	33.3
Rep 1	riboflavin biosynthesis protein ribAB, chloroplast precursor, putative, expressed	LOC_Os08g37605.1|13108.m09390|protein,LOC_Os08g37605.2|13108.m03964|protein	59720.7	0.997	3	3	3	1.52e-05	0.0513	GDVGDGQDILVR	0.907	29.6	30.8	29.6
Rep 1	riboflavin biosynthesis protein ribAB, chloroplast precursor, putative, expressed	LOC_Os08g37605.1|13108.m09390|protein,LOC_Os08g37605.2|13108.m03964|protein	59720.7	0.997	3	3	3	1.52e-05	0.0513	GIGLGHK	0.758	16.6	25	16.6
Rep 1	riboflavin biosynthesis protein ribAB, chloroplast precursor, putative, expressed	LOC_Os08g37605.1|13108.m09390|protein,LOC_Os08g37605.2|13108.m03964|protein	59720.7	0.997	3	3	3	1.52e-05	0.0513	IISIADLIR	0.866	20.9	25	10.9
Rep 1	60S ribosomal protein L35a-3, putative, expressed	LOC_Os05g48220.1|13105.m05118|protein,LOC_Os05g48220.2|13105.m05119|protein,LOC_Os05g48310.1|13105.m05134|protein,LOC_Os05g48310.2|13105.m05133|protein	12660.9	1	5	5	6	3.04e-05	0.432	EEVGWYAGK	0.87	26.7	31.1	23.1
Rep 1	60S ribosomal protein L35a-3, putative, expressed	LOC_Os05g48220.1|13105.m05118|protein,LOC_Os05g48220.2|13105.m05119|protein,LOC_Os05g48310.1|13105.m05134|protein,LOC_Os05g48310.2|13105.m05133|protein	12660.9	1	5	5	6	3.04e-05	0.432	GTILGYK	0.718	20	29.6	15.6
Rep 1	60S ribosomal protein L35a-3, putative, expressed	LOC_Os05g48220.1|13105.m05118|protein,LOC_Os05g48220.2|13105.m05119|protein,LOC_Os05g48310.1|13105.m05134|protein,LOC_Os05g48310.2|13105.m05133|protein	12660.9	1	5	5	6	3.04e-05	0.432	IAYVYK	0.695	17.5	27.4	10.3
Rep 1	60S ribosomal protein L35a-3, putative, expressed	LOC_Os05g48220.1|13105.m05118|protein,LOC_Os05g48220.2|13105.m05119|protein,LOC_Os05g48310.1|13105.m05134|protein,LOC_Os05g48310.2|13105.m05133|protein	12660.9	1	5	5	6	3.04e-05	0.432	SNQYENTSLLQIEGVNTK	0.95	46.5	32.3	44
Rep 1	60S ribosomal protein L35a-3, putative, expressed	LOC_Os05g48220.1|13105.m05118|protein,LOC_Os05g48220.2|13105.m05119|protein,LOC_Os05g48310.1|13105.m05134|protein,LOC_Os05g48310.2|13105.m05133|protein	12660.9	1	5	5	6	3.04e-05	0.432	VFMYPSSI	0.95	38.8	30.6	38.8
Rep 1	NAD dependent epimerase/dehydratase family protein, putative, expressed	LOC_Os01g73790.1|13101.m08055|protein	44334.1	0.998	3	3	3	1.52e-05	0.123	ANGQIFNVGNPNNEVTVR	0.833	24.6	30.6	6.37
Rep 1	NAD dependent epimerase/dehydratase family protein, putative, expressed	LOC_Os01g73790.1|13101.m08055|protein	44334.1	0.998	3	3	3	1.52e-05	0.123	DAIEAVHLMIENPAR	0.95	37.2	32	37.2
Rep 1	NAD dependent epimerase/dehydratase family protein, putative, expressed	LOC_Os01g73790.1|13101.m08055|protein	44334.1	0.998	3	3	3	1.52e-05	0.123	MDFIPGVDGPSEGVPR	0.732	20.2	29.4	20.2
Rep 1	40S ribosomal protein S17, putative, expressed	LOC_Os10g27190.1|13110.m02328|protein	16429.2	1	7	10	20	0.000101	0.447	KVLEEVSILPSK	0.95	32.6	25	32.6
Rep 1	40S ribosomal protein S17, putative, expressed	LOC_Os10g27190.1|13110.m02328|protein	16429.2	1	7	10	20	0.000101	0.447	LQEEER	0.925	30.6	30	0
Rep 1	40S ribosomal protein S17, putative, expressed	LOC_Os10g27190.1|13110.m02328|protein	16429.2	1	7	10	20	0.000101	0.447	QQEVSAPTYSRPPYGGPR	0.909	25.2	26.2	25.2
Rep 1	40S ribosomal protein S17, putative, expressed	LOC_Os10g27190.1|13110.m02328|protein	16429.2	1	7	10	20	0.000101	0.447	RMDFVPEK	0.548	19.2	31.6	15.1
Rep 1	40S ribosomal protein S17, putative, expressed	LOC_Os10g27190.1|13110.m02328|protein	16429.2	1	7	10	20	0.000101	0.447	SALEVEEIR	0.95	45.3	31.8	26.5
Rep 1	40S ribosomal protein S17, putative, expressed	LOC_Os10g27190.1|13110.m02328|protein	16429.2	1	7	10	20	0.000101	0.447	VAGFTTHLMR	0.95	45.3	30	45.3
Rep 1	40S ribosomal protein S17, putative, expressed	LOC_Os10g27190.1|13110.m02328|protein	16429.2	1	7	10	20	0.000101	0.447	VLEEVSILPSK	0.95	52	29	46.7
Rep 1	ATP-dependent Clp protease ATP-binding subunit clpA homolog CD4B,chloroplast precursor, putative, expressed	LOC_Os04g32560.1|13104.m03120|protein,LOC_Os04g32560.2|13104.m03121|protein	101806	1	23	34	45	0.000228	0.289	AIDLIDEAGSR	0.89	28.7	31.2	17.3
Rep 1	ATP-dependent Clp protease ATP-binding subunit clpA homolog CD4B,chloroplast precursor, putative, expressed	LOC_Os04g32560.1|13104.m03120|protein,LOC_Os04g32560.2|13104.m03121|protein	101806	1	23	34	45	0.000228	0.289	AKDIDLQVTEK	0.892	27.1	30.3	27.1
Rep 1	ATP-dependent Clp protease ATP-binding subunit clpA homolog CD4B,chloroplast precursor, putative, expressed	LOC_Os04g32560.1|13104.m03120|protein,LOC_Os04g32560.2|13104.m03121|protein	101806	1	23	34	45	0.000228	0.289	DIDLQVTEK	0.76	23.3	31.7	17.3
Rep 1	ATP-dependent Clp protease ATP-binding subunit clpA homolog CD4B,chloroplast precursor, putative, expressed	LOC_Os04g32560.1|13104.m03120|protein,LOC_Os04g32560.2|13104.m03121|protein	101806	1	23	34	45	0.000228	0.289	EGDSAIVDVDSEGK	0.904	29.6	31.9	29.6
Rep 1	ATP-dependent Clp protease ATP-binding subunit clpA homolog CD4B,chloroplast precursor, putative, expressed	LOC_Os04g32560.1|13104.m03120|protein,LOC_Os04g32560.2|13104.m03121|protein	101806	1	23	34	45	0.000228	0.289	EVFDR	0.66	16.5	27.6	0
Rep 1	ATP-dependent Clp protease ATP-binding subunit clpA homolog CD4B,chloroplast precursor, putative, expressed	LOC_Os04g32560.1|13104.m03120|protein,LOC_Os04g32560.2|13104.m03121|protein	101806	1	23	34	45	0.000228	0.289	GEFEER	0.637	14.3	25.8	9.44
Rep 1	ATP-dependent Clp protease ATP-binding subunit clpA homolog CD4B,chloroplast precursor, putative, expressed	LOC_Os04g32560.1|13104.m03120|protein,LOC_Os04g32560.2|13104.m03121|protein	101806	1	23	34	45	0.000228	0.289	GSGFVAVEIPFTPR	0.95	49.4	31.9	49.4
Rep 1	ATP-dependent Clp protease ATP-binding subunit clpA homolog CD4B,chloroplast precursor, putative, expressed	LOC_Os04g32560.1|13104.m03120|protein,LOC_Os04g32560.2|13104.m03121|protein	101806	1	23	34	45	0.000228	0.289	ISNGDVPETIEGK	0.95	37.5	31.7	35.1
Rep 1	ATP-dependent Clp protease ATP-binding subunit clpA homolog CD4B,chloroplast precursor, putative, expressed	LOC_Os04g32560.1|13104.m03120|protein,LOC_Os04g32560.2|13104.m03121|protein	101806	1	23	34	45	0.000228	0.289	KIGFDLDYDEK	0.696	20.2	31.4	20.2
Rep 1	ATP-dependent Clp protease ATP-binding subunit clpA homolog CD4B,chloroplast precursor, putative, expressed	LOC_Os04g32560.1|13104.m03120|protein,LOC_Os04g32560.2|13104.m03121|protein	101806	1	23	34	45	0.000228	0.289	LDEMIVFR	0.924	28.3	27.9	17.3
Rep 1	ATP-dependent Clp protease ATP-binding subunit clpA homolog CD4B,chloroplast precursor, putative, expressed	LOC_Os04g32560.1|13104.m03120|protein,LOC_Os04g32560.2|13104.m03121|protein	101806	1	23	34	45	0.000228	0.289	LDEMIVFRQLTK	0.594	19.1	30.8	0
Rep 1	ATP-dependent Clp protease ATP-binding subunit clpA homolog CD4B,chloroplast precursor, putative, expressed	LOC_Os04g32560.1|13104.m03120|protein,LOC_Os04g32560.2|13104.m03121|protein	101806	1	23	34	45	0.000228	0.289	LDMSEFMER	0.879	21.7	25	13.9
Rep 1	ATP-dependent Clp protease ATP-binding subunit clpA homolog CD4B,chloroplast precursor, putative, expressed	LOC_Os04g32560.1|13104.m03120|protein,LOC_Os04g32560.2|13104.m03121|protein	101806	1	23	34	45	0.000228	0.289	LIGSPPGYVGYTEGGQLTEAVR	0.95	48.8	33	44.5
Rep 1	ATP-dependent Clp protease ATP-binding subunit clpA homolog CD4B,chloroplast precursor, putative, expressed	LOC_Os04g32560.1|13104.m03120|protein,LOC_Os04g32560.2|13104.m03121|protein	101806	1	23	34	45	0.000228	0.289	LLEDSLAEK	0.937	32.7	32.1	25.3
Rep 1	ATP-dependent Clp protease ATP-binding subunit clpA homolog CD4B,chloroplast precursor, putative, expressed	LOC_Os04g32560.1|13104.m03120|protein,LOC_Os04g32560.2|13104.m03121|protein	101806	1	23	34	45	0.000228	0.289	MEETLHTR	0.95	45	27.5	42.2
Rep 1	ATP-dependent Clp protease ATP-binding subunit clpA homolog CD4B,chloroplast precursor, putative, expressed	LOC_Os04g32560.1|13104.m03120|protein,LOC_Os04g32560.2|13104.m03121|protein	101806	1	23	34	45	0.000228	0.289	MVGESTEAVGAGVGGGSSGQK	0.95	51.7	31.4	51.7
Rep 1	ATP-dependent Clp protease ATP-binding subunit clpA homolog CD4B,chloroplast precursor, putative, expressed	LOC_Os04g32560.1|13104.m03120|protein,LOC_Os04g32560.2|13104.m03121|protein	101806	1	23	34	45	0.000228	0.289	NTLLIMTSNVGSSVIEK	0.95	36.7	32.6	33.2
Rep 1	ATP-dependent Clp protease ATP-binding subunit clpA homolog CD4B,chloroplast precursor, putative, expressed	LOC_Os04g32560.1|13104.m03120|protein,LOC_Os04g32560.2|13104.m03121|protein	101806	1	23	34	45	0.000228	0.289	RPYTVVLFDEIEK	0.647	19.9	30.7	9.89
Rep 1	ATP-dependent Clp protease ATP-binding subunit clpA homolog CD4B,chloroplast precursor, putative, expressed	LOC_Os04g32560.1|13104.m03120|protein,LOC_Os04g32560.2|13104.m03121|protein	101806	1	23	34	45	0.000228	0.289	SLVTEELK	0.95	46.7	30.5	27.7
Rep 1	ATP-dependent Clp protease ATP-binding subunit clpA homolog CD4B,chloroplast precursor, putative, expressed	LOC_Os04g32560.1|13104.m03120|protein,LOC_Os04g32560.2|13104.m03121|protein	101806	1	23	34	45	0.000228	0.289	TAIAEGLAQR	0.926	31.5	30.8	22.9
Rep 1	ATP-dependent Clp protease ATP-binding subunit clpA homolog CD4B,chloroplast precursor, putative, expressed	LOC_Os04g32560.1|13104.m03120|protein,LOC_Os04g32560.2|13104.m03121|protein	101806	1	23	34	45	0.000228	0.289	VITLDMGLLVAGTK	0.95	33.7	28.4	29.2
Rep 1	ATP-dependent Clp protease ATP-binding subunit clpA homolog CD4B,chloroplast precursor, putative, expressed	LOC_Os04g32560.1|13104.m03120|protein,LOC_Os04g32560.2|13104.m03121|protein	101806	1	23	34	45	0.000228	0.289	VLELSLEEAR	0.95	46.4	30.3	46
Rep 1	ATP-dependent Clp protease ATP-binding subunit clpA homolog CD4B,chloroplast precursor, putative, expressed	LOC_Os04g32560.1|13104.m03120|protein,LOC_Os04g32560.2|13104.m03121|protein	101806	1	23	34	45	0.000228	0.289	VLESLGADPNNIR	0.756	22.6	31.1	14.6
Rep 1	ATP-dependent Clp protease ATP-binding subunit clpA homolog CD4B,chloroplast precursor, putative, expressed	LOC_Os04g32560.1|13104.m03120|protein,LOC_Os04g32560.2|13104.m03121|protein	101806	1	23	34	45	0.000228	0.289	VPEPTVDETIQILR	0.693	21.2	31.5	18.9
Rep 1	fructose-bisphospate aldolase isozyme, putative, expressed	LOC_Os05g33380.1|13105.m03450|protein	38864.3	1	8	17	29	0.000147	0.472	AAFLTR	0.879	23.5	26.7	18.5
Rep 1	fructose-bisphospate aldolase isozyme, putative, expressed	LOC_Os05g33380.1|13105.m03450|protein	38864.3	1	8	17	29	0.000147	0.472	ALQQSTLK	0.949	37.4	33.6	0
Rep 1	fructose-bisphospate aldolase isozyme, putative, expressed	LOC_Os05g33380.1|13105.m03450|protein	38864.3	1	8	17	29	0.000147	0.472	ANSEATLGTYK	0.95	47	31.1	47
Rep 1	fructose-bisphospate aldolase isozyme, putative, expressed	LOC_Os05g33380.1|13105.m03450|protein	38864.3	1	8	17	29	0.000147	0.472	EGGVLPGIK	0.95	47.2	26.3	37.1
Rep 1	fructose-bisphospate aldolase isozyme, putative, expressed	LOC_Os05g33380.1|13105.m03450|protein	38864.3	1	8	17	29	0.000147	0.472	ETTTQGHDDLGK	0.883	26.8	30.6	26.8
Rep 1	fructose-bisphospate aldolase isozyme, putative, expressed	LOC_Os05g33380.1|13105.m03450|protein	38864.3	1	8	17	29	0.000147	0.472	ETTTQGHDDLGKR	0.657	20.6	31.2	20.6
Rep 1	fructose-bisphospate aldolase isozyme, putative, expressed	LOC_Os05g33380.1|13105.m03450|protein	38864.3	1	8	17	29	0.000147	0.472	FASINVENVEENR	0.95	65.2	30.4	65.2
Rep 1	fructose-bisphospate aldolase isozyme, putative, expressed	LOC_Os05g33380.1|13105.m03450|protein	38864.3	1	8	17	29	0.000147	0.472	FASINVENVEENRR	0.95	83.6	31.2	19.1
Rep 1	fructose-bisphospate aldolase isozyme, putative, expressed	LOC_Os05g33380.1|13105.m03450|protein	38864.3	1	8	17	29	0.000147	0.472	GILAADESTGTIGK	0.95	69.7	31.4	57.4
Rep 1	fructose-bisphospate aldolase isozyme, putative, expressed	LOC_Os05g33380.1|13105.m03450|protein	38864.3	1	8	17	29	0.000147	0.472	GILAADESTGTIGKR	0.915	29	30.5	29
Rep 1	fructose-bisphospate aldolase isozyme, putative, expressed	LOC_Os05g33380.1|13105.m03450|protein	38864.3	1	8	17	29	0.000147	0.472	GTIEVAGTEK	0.95	52.3	32.1	43.9
Rep 1	fructose-bisphospate aldolase isozyme, putative, expressed	LOC_Os05g33380.1|13105.m03450|protein	38864.3	1	8	17	29	0.000147	0.472	IGPNEPSQLAIDLNAQGLAR	0.95	81.7	31.9	81.7
Rep 1	fructose-bisphospate aldolase isozyme, putative, expressed	LOC_Os05g33380.1|13105.m03450|protein	38864.3	1	8	17	29	0.000147	0.472	KVSPEVIAEYTVR	0.95	56.9	30.1	56.9
Rep 1	fructose-bisphospate aldolase isozyme, putative, expressed	LOC_Os05g33380.1|13105.m03450|protein	38864.3	1	8	17	29	0.000147	0.472	NAAYIGTPGK	0.95	44	32.3	42.6
Rep 1	fructose-bisphospate aldolase isozyme, putative, expressed	LOC_Os05g33380.1|13105.m03450|protein	38864.3	1	8	17	29	0.000147	0.472	TVPAAVPAIVFLSGGQSEEEATLNLNAMNK	0.915	31.7	32.3	0
Rep 1	fructose-bisphospate aldolase isozyme, putative, expressed	LOC_Os05g33380.1|13105.m03450|protein	38864.3	1	8	17	29	0.000147	0.472	VDKGTIEVAGTEK	0.688	19	30.4	19
Rep 1	fructose-bisphospate aldolase isozyme, putative, expressed	LOC_Os05g33380.1|13105.m03450|protein	38864.3	1	8	17	29	0.000147	0.472	VSPEVIAEYTVR	0.95	64.8	29.8	61.2
Rep 1	fructose-bisphospate aldolase isozyme, putative, expressed	LOC_Os05g33380.1|13105.m03450|protein	38864.3	1	8	17	29	0.000147	0.472	YYEAGAR	0.904	23.5	25	23.5
Rep 1	outer mitochondrial membrane porin, putative, expressed	LOC_Os03g10510.1|13103.m01178|protein	29475.1	1	8	11	15	7.6e-05	0.318	ALDRPPK	0.565	14.3	26.4	9.02
Rep 1	outer mitochondrial membrane porin, putative, expressed	LOC_Os03g10510.1|13103.m01178|protein	29475.1	1	8	11	15	7.6e-05	0.318	DYTYDQK	0.906	27.1	28.4	22.6
Rep 1	outer mitochondrial membrane porin, putative, expressed	LOC_Os03g10510.1|13103.m01178|protein	29475.1	1	8	11	15	7.6e-05	0.318	FGLALALRP	0.897	25.1	27.1	25.1
Rep 1	outer mitochondrial membrane porin, putative, expressed	LOC_Os03g10510.1|13103.m01178|protein	29475.1	1	8	11	15	7.6e-05	0.318	GPGLFSDIGK	0.95	40.7	30.7	39.1
Rep 1	outer mitochondrial membrane porin, putative, expressed	LOC_Os03g10510.1|13103.m01178|protein	29475.1	1	8	11	15	7.6e-05	0.318	LSTNENTLTVGGLYK	0.95	54	31.7	54
Rep 1	outer mitochondrial membrane porin, putative, expressed	LOC_Os03g10510.1|13103.m01178|protein	29475.1	1	8	11	15	7.6e-05	0.318	LTVSTVSSSGVGLTSTAVK	0.95	61.2	30.3	61.2
Rep 1	outer mitochondrial membrane porin, putative, expressed	LOC_Os03g10510.1|13103.m01178|protein	29475.1	1	8	11	15	7.6e-05	0.318	SSVVAELTR	0.88	27.2	30.5	22.5
Rep 1	outer mitochondrial membrane porin, putative, expressed	LOC_Os03g10510.1|13103.m01178|protein	29475.1	1	8	11	15	7.6e-05	0.318	SVLTISGEFDTK	0.95	46.5	31.9	38.3
Rep 1	tetratricopeptide repeat containing protein, putative, expressed	LOC_Os07g03070.1|13107.m00242|protein	49958.8	0.95	3	3	3	1.52e-05	0.0448	AEELFER	0.672	18.2	29	15.9
Rep 1	tetratricopeptide repeat containing protein, putative, expressed	LOC_Os07g03070.1|13107.m00242|protein	49958.8	0.95	3	3	3	1.52e-05	0.0448	ALAILEK	0.684	18	28.1	11.1
Rep 1	tetratricopeptide repeat containing protein, putative, expressed	LOC_Os07g03070.1|13107.m00242|protein	49958.8	0.95	3	3	3	1.52e-05	0.0448	IIDLNFR	0.517	17.2	31	0
Rep 1	thioredoxin, putative, expressed	LOC_Os03g58630.1|13103.m06438|protein	14795.8	0.975	2	2	2	1.01e-05	0.164	IDVDELSEVAR	0.694	21	31.2	9.21
Rep 1	thioredoxin, putative, expressed	LOC_Os03g58630.1|13103.m06438|protein	14795.8	0.975	2	2	2	1.01e-05	0.164	VEAMPTFVLIK	0.918	27.2	28.5	13.3
Rep 1	phosphate-induced protein 1 conserved region domain containing protein, expressed	LOC_Os06g11660.1|13106.m01265|protein	33035.5	0.993	2	2	2	1.01e-05	0.0988	GAALEAATACTGVYGK	0.86	27.3	32.2	26.4
Rep 1	phosphate-induced protein 1 conserved region domain containing protein, expressed	LOC_Os06g11660.1|13106.m01265|protein	33035.5	0.993	2	2	2	1.01e-05	0.0988	VVLSGQVSDEGCSLGK	0.95	75.8	31.7	75.8
Rep 1	ATKINESIN-13A/KINESIN-13A, putative, expressed	LOC_Os05g06280.1|13105.m00668|protein	122226	0.201	1	1	1	5.07e-06	0.00728	ILDVLAFK	0.827	18.7	25	2.9
Rep 1	villin, putative, expressed	LOC_Os08g14230.1|13108.m01520|protein	72232.9	0.402	1	1	1	5.07e-06	0.0451	EGSETDQFWSLLGGK	0.927	31.1	31.5	25.2
Rep 1	villin, putative, expressed	LOC_Os08g14230.1|13108.m01520|protein	72232.9	0.402	1	1	1	5.07e-06	0.0451	IFQFNGSNSSIQER	0.95	83	30.8	32.8
Rep 1	oxidoreductase, short chain dehydrogenase/reductase family domain containing protein, expressed	LOC_Os03g62590.1|13103.m06917|protein	39140.1	1	8	11	20	0.000101	0.29	AAVIDFYESLR	0.95	43.4	30.6	31.6
Rep 1	oxidoreductase, short chain dehydrogenase/reductase family domain containing protein, expressed	LOC_Os03g62590.1|13103.m06917|protein	39140.1	1	8	11	20	0.000101	0.29	AFAPDVLAWTFR	0.819	23.3	29.9	23.3
Rep 1	oxidoreductase, short chain dehydrogenase/reductase family domain containing protein, expressed	LOC_Os03g62590.1|13103.m06917|protein	39140.1	1	8	11	20	0.000101	0.29	ALGAGQVLVIAADVVK	0.95	41.2	25.5	37.3
Rep 1	oxidoreductase, short chain dehydrogenase/reductase family domain containing protein, expressed	LOC_Os03g62590.1|13103.m06917|protein	39140.1	1	8	11	20	0.000101	0.29	ALGAGQVLVIAADVVKEDDCR	0.818	25.7	32.9	25.7
Rep 1	oxidoreductase, short chain dehydrogenase/reductase family domain containing protein, expressed	LOC_Os03g62590.1|13103.m06917|protein	39140.1	1	8	11	20	0.000101	0.29	EVPLAGGQVEAYAR	0.95	85.3	31.9	85.3
Rep 1	oxidoreductase, short chain dehydrogenase/reductase family domain containing protein, expressed	LOC_Os03g62590.1|13103.m06917|protein	39140.1	1	8	11	20	0.000101	0.29	HQLAALPAPPLHPLLEYPSAR	0.594	18.2	31.6	18.2
Rep 1	oxidoreductase, short chain dehydrogenase/reductase family domain containing protein, expressed	LOC_Os03g62590.1|13103.m06917|protein	39140.1	1	8	11	20	0.000101	0.29	LLLSTPSPSPPASAR	0.95	42.9	32.1	41.2
Rep 1	oxidoreductase, short chain dehydrogenase/reductase family domain containing protein, expressed	LOC_Os03g62590.1|13103.m06917|protein	39140.1	1	8	11	20	0.000101	0.29	NANLVLVAR	0.95	38.2	29.2	35.3
Rep 1	peptidase, putative, expressed	LOC_Os12g40550.1|13112.m04218|protein	51717.2	1	10	11	11	5.57e-05	0.25	EDAVGNIFGR	0.95	36	30.4	34.3
Rep 1	peptidase, putative, expressed	LOC_Os12g40550.1|13112.m04218|protein	51717.2	1	10	11	11	5.57e-05	0.25	FGISCLGSR	0.61	14.8	26.8	14.8
Rep 1	peptidase, putative, expressed	LOC_Os12g40550.1|13112.m04218|protein	51717.2	1	10	11	11	5.57e-05	0.25	GDGGGGSGGSSPFYVDSDGLQR	0.95	74.7	25	74.7
Rep 1	peptidase, putative, expressed	LOC_Os12g40550.1|13112.m04218|protein	51717.2	1	10	11	11	5.57e-05	0.25	GIMNQLGLSIR	0.935	31	29.2	30.8
Rep 1	peptidase, putative, expressed	LOC_Os12g40550.1|13112.m04218|protein	51717.2	1	10	11	11	5.57e-05	0.25	GVLLSEFK	0.68	19.9	30	13.6
Rep 1	peptidase, putative, expressed	LOC_Os12g40550.1|13112.m04218|protein	51717.2	1	10	11	11	5.57e-05	0.25	NDAGLAAAELALAVEK	0.95	41.9	32.3	41.9
[truncated: 28,838 more rows]
