# Supplementary material for: Stress Responsive Proteins Are Actively Regulated during Rice (Oryza sativa) Embryogenesis as Indicated by Quantitative Proteomics Analysis
Source: PLoS One. 2013 Sep 18;8(9):e74229. doi: 10.1371/journal.pone.0074229 (PMC3776822; doi:10.1371/journal.pone.0074229)
Supplement: Table S2 — Spectra information of the three replication. (XLSX) [file pone.0074229.s002.xlsx]

## Sheet: Sheet1
Supplementary Table 1. detail information for three technical replications
Replication No.	Protein Number	Identified Spectra Number	Spectra Number	Spectrum Identification Rate
Rep1	2112	20745	197394	0.105094
Rep2	2080	18965	187030	0.101401
Rep3	2074	19886	185341	0.107294
