# Supplementary material for: Stress Responsive Proteins Are Actively Regulated during Rice (Oryza sativa) Embryogenesis as Indicated by Quantitative Proteomics Analysis
Source: PLoS One. 2013 Sep 18;8(9):e74229. doi: 10.1371/journal.pone.0074229 (PMC3776822; doi:10.1371/journal.pone.0074229)
Supplement: Table S3 — Quantified proteins groups. (XLSX) [file pone.0074229.s003.xlsx]

## Sheet: Sheet2
Supplementary Table 3. iTRAQ Quantified Prrotein List.
Remark:Green Backgrounded proteins were significantly regulated during embryogenesis via Permutation Test.
Protein Information			Permutation Test (P-Value)	Ratio of intensity															Abundances Profiles
				Rep 1					Rep 2					Rep 3
Accession Number	Protein Description	Molecular Weight		6 DAP	12 DAP	18 DAP	24 DAP	30 DAP	6 DAP	12 DAP	18 DAP	24 DAP	30 DAP	6 DAP	12 DAP	18 DAP	24 DAP	30 DAP	Rep 1	Rep 2	Rep 3
LOC_Os03g57960.1	cupin domain containing protein, expressed	52 kDa	0	1.07177	4.59479	5.65685	6.06287	5.65685	0.933033	5.27803	6.49802	6.06287	5.27803	1.07177	4.92458	6.49802	6.06287	5.27803
LOC_Os03g46100.1	cupin domain containing protein, expressed	63 kDa	7.3e-36	0.870551	3.4822	4.28709	4	3.73213	0.933033	4.28709	4.92458	4.92458	4.28709	0.870551	4.28709	4.92458	4.92458	4.28709
LOC_Os08g03410.1	glutelin, putative, expressed	58 kDa	3.2e-27	0.933033	3.73213	2.82843	2.63902	2.2974	0.933033	3.73213	3.03143	2.63902	2.14355	0.933033	3.4822	3.03143	2.63902	2.14355
LOC_Os03g21790.1	cupin domain containing protein, expressed	61 kDa	4.1e-19	1	2.82843	3.24901	3.4822	3.24901	1.07177	3.24901	3.73213	3.24901	3.24901	1	3.4822	3.73213	3.4822	3.4822
LOC_Os03g17690.1	OsAPx1 - Cytosolic Ascorbate Peroxidase encoding gene 1-8, expressed	27 kDa	1.2e-17	1	0.203063	0.125	0.125	0.125	1	0.164938	0.125	0.0883883	0.0883883	1	0.164938	0.101532	0.0824692	0.101532
LOC_Os06g50300.1	heat shock protein, putative, expressed	93 kDa	5e-16	1	0.659754	0.5	0.5	0.5	1.07177	0.707107	0.5	0.5	0.5	1	0.659754	0.5	0.466516	0.466516
LOC_Os05g39690.1	oxidoreductase, aldo/keto reductase family protein, putative, expressed	36 kDa	2e-15	0.933033	2.46229	4.28709	3.73213	3.73213	1	2.63902	4.28709	4	3.73213	1	2.14355	3.4822	2.82843	3.24901
LOC_Os02g02410.1	DnaK family protein, putative, expressed	73 kDa	6.5e-15	1.07177	0.812252	0.659754	0.574349	0.535887	1.07177	0.757858	0.615572	0.5	0.5	1.07177	0.812252	0.659754	0.574349	0.535887
LOC_Os05g22940.1	acetyl-CoA carboxylase, putative, expressed	268 kDa	9.3e-15	1	0.812252	0.307786	0.287175	0.287175	1.07177	0.870551	0.307786	0.267943	0.267943	1.07177	0.870551	0.307786	0.287175	0.267943
LOC_Os01g03360.1	BBTI5 - Bowman-Birk type bran trypsin inhibitor precursor, expressed	28 kDa	1.3e-14	1	2.46229	6.06287	5.65685	6.49802	0.933033	4.28709	9.84916	9.18959	10.5561	0.933033	4	9.18959	8.57419	9.84916
LOC_Os11g26850.2	erythronate-4-phosphate dehydrogenase, putative, expressed	49 kDa	1.3e-14	1	0.659754	0.466516	0.5	0.466516	1	0.707107	0.466516	0.435275	0.466516	1	0.659754	0.466516	0.466516	0.466516
LOC_Os03g28330.1	sucrose synthase, putative, expressed	93 kDa	1.5e-14	1	0.189465	0.0625	0.0544094	0.0717936	1	0.217638	0.0947323	0.0769465	0.0625	1	0.217638	0.0824692	0.0824692	0.0947323
LOC_Os08g41390.1	peptidyl-prolyl isomerase, putative, expressed	66 kDa	2.8e-14	1	0.574349	0.406126	0.378929	0.406126	1	0.435275	0.353553	0.267943	0.329877	1	0.5	0.307786	0.287175	0.378929
LOC_Os08g09250.2	glyoxalase family protein, putative, expressed	33 kDa	4.8e-14	1	1.41421	2.14355	2.2974	2.46229	1	1.51572	2.2974	2.46229	2.46229	1	1.6245	2.2974	2.2974	2.2974
LOC_Os07g44430.1	peroxiredoxin, putative	28 kDa	5.5e-14	1.07177	2.82843	4.28709	4.59479	4.59479	0.933033	2.46229	4	3.73213	4	1	2.46229	3.73213	3.73213	3.73213
LOC_Os10g36180.1	expressed protein	46 kDa	6.6e-14	0.933033	2.82843	5.27803	4.92458	5.65685	1	2.82843	4.92458	4.92458	5.27803	1	2.63902	4.92458	4.59479	5.27803
LOC_Os07g01020.1	SOR/SNZ family protein, putative, expressed	34 kDa	4.4e-13	1	0.466516	0.378929	0.435275	0.466516	1	0.406126	0.353553	0.378929	0.435275	1	0.466516	0.353553	0.378929	0.406126
LOC_Os08g05830.1	transaldolase, putative, expressed	43 kDa	5e-13	0.933033	0.757858	0.378929	0.287175	0.267943	0.933033	0.757858	0.378929	0.287175	0.25	0.933033	0.659754	0.329877	0.25	0.25
LOC_Os04g52110.1	late embryogenesis abundant protein, group 3, putative, expressed	29 kDa	2.4e-12	1	2.2974	2.46229	2.46229	2.46229	1	2.63902	2.2974	2.2974	2.46229	0.933033	2.46229	2.2974	2.14355	2.46229
LOC_Os04g43170.1	caleosin related protein, putative, expressed	32 kDa	4.1e-12	0.933033	2.14355	2.46229	2.46229	2.2974	1	2.82843	3.4822	3.03143	3.03143	1	2.2974	2.82843	2.63902	2.46229
LOC_Os02g06410.1	CBS domain containing membrane protein, putative, expressed	44 kDa	9.6e-12	0.933033	2.2974	3.73213	3.73213	3.73213	0.933033	2.63902	3.73213	4	4.28709	1	3.03143	4.28709	4.59479	4.59479
LOC_Os03g58050.1	ribosomal protein S13p/S18e, putative, expressed	18 kDa	1.6e-11	0.933033	0.707107	0.574349	0.615572	0.615572	0.933033	0.659754	0.5	0.574349	0.574349	0.933033	0.659754	0.535887	0.574349	0.535887
LOC_Os01g03340.1	BBTI4 - Bowman-Birk type bran trypsin inhibitor precursor, expressed	28 kDa	1.8e-11	1	2	3.73213	4.59479	5.65685	1.07177	2.14355	3.73213	4.59479	5.65685	0.933033	1.7411	2.63902	3.03143	4
LOC_Os05g44340.1	heat shock protein 101, putative, expressed	101 kDa	1.8e-11	1	1.86607	2.63902	2.63902	2.82843	1	2.2974	3.24901	3.03143	3.24901	1	2.14355	2.82843	3.24901	3.24901
LOC_Os05g33570.1	pyruvate, phosphate dikinase, chloroplast precursor, putative, expressed	103 kDa	3.4e-11	1	0.535887	0.5	0.378929	0.287175	1	0.5	0.535887	0.287175	0.287175	1	0.466516	0.535887	0.406126	0.307786
LOC_Os03g10110.1	cupin domain containing protein, expressed	74 kDa	4.5e-11	1	2.2974	2.2974	2.2974	2.2974	0.933033	2.2974	2	2.14355	2	1	2.46229	2.2974	2.2974	2.14355
LOC_Os04g32950.1	calreticulin precursor protein, putative, expressed	61 kDa	6.8e-11	1	0.615572	0.435275	0.307786	0.406126	1	0.659754	0.435275	0.329877	0.353553	1	0.615572	0.466516	0.378929	0.406126
LOC_Os11g43900.1	translationally-controlled tumor protein, putative, expressed	19 kDa	7.4e-11	1	0.659754	0.406126	0.378929	0.435275	1	0.574349	0.378929	0.329877	0.287175	1	0.615572	0.378929	0.353553	0.353553
LOC_Os03g18220.1	pyruvate decarboxylase isozyme 2, putative, expressed	65 kDa	7.6e-11	1	0.812252	0.615572	0.466516	0.329877	1	0.812252	0.535887	0.466516	0.353553	0.933033	0.812252	0.535887	0.378929	0.378929
LOC_Os05g28210.1	small hydrophilic plant seed protein, putative, expressed	10 kDa	7.8e-11	0.933033	3.4822	8	6.9644	9.18959	1	3.4822	8	7.46426	8.57419	1	4	9.18959	8	9.84916
LOC_Os10g33800.1	lactate/malate dehydrogenase, putative, expressed	36 kDa	1.2e-10	1	0.757858	0.574349	0.5	0.5	1	0.659754	0.535887	0.406126	0.378929	1	0.757858	0.574349	0.466516	0.466516
LOC_Os11g20790.1	adenylate kinase, putative, expressed	27 kDa	1.2e-10	1	0.659754	0.466516	0.466516	0.5	1	0.574349	0.406126	0.406126	0.435275	1.07177	0.615572	0.406126	0.378929	0.378929
LOC_Os03g49190.1	oleosin, putative, expressed	17 kDa	1.4e-10	1.07177	2.63902	2.46229	2	1.86607	1.07177	3.4822	3.03143	2.63902	2	1.07177	3.03143	2.63902	2.2974	2
LOC_Os11g14220.1	tubulin/FtsZ domain containing protein, putative, expressed	50 kDa	1.9e-10	1	0.659754	0.353553	0.267943	0.176777	1	0.574349	0.378929	0.329877	0.203063	1	0.535887	0.353553	0.267943	0.189465
LOC_Os07g48490.2	stress responsive protein, putative, expressed	39 kDa	1.9e-10	1	0.466516	0.287175	0.176777	0.203063	1	0.5	0.233258	0.203063	0.176777	1	0.466516	0.25	0.203063	0.217638
LOC_Os11g09280.1	OsPDIL1-1 protein disulfide isomerase PDIL1-1, expressed	57 kDa	4e-10	1	0.933033	0.757858	0.659754	0.707107	1	0.870551	0.707107	0.615572	0.659754	1	0.933033	0.757858	0.659754	0.707107
LOC_Os07g08340.1	pyruvate kinase, putative, expressed	63 kDa	4.2e-10	1.07177	0.933033	0.378929	0.378929	0.378929	1.07177	0.812252	0.329877	0.307786	0.329877	1.07177	0.812252	0.307786	0.307786	0.329877
LOC_Os01g02880.1	fructose-bisphospate aldolase isozyme, putative, expressed	42 kDa	4.4e-10	1	0.870551	0.466516	0.466516	0.466516	0.870551	0.757858	0.378929	0.406126	0.406126	0.933033	0.812252	0.406126	0.406126	0.435275
LOC_Os05g33380.1	fructose-bisphospate aldolase isozyme, putative, expressed	39 kDa	4.7e-10	1	0.659754	0.353553	0.307786	0.25	0.933033	0.659754	0.378929	0.287175	0.25	1	0.757858	0.435275	0.378929	0.307786
LOC_Os02g55420.1	aminotransferase, classes I and II, domain containing protein, expressed	50 kDa	5.1e-10	1	0.870551	0.535887	0.466516	0.5	1	0.812252	0.535887	0.435275	0.466516	1	0.757858	0.466516	0.435275	0.435275
LOC_Os07g14270.2	calreticulin precursor protein, putative, expressed	49 kDa	9.5e-10	1.07177	0.659754	0.435275	0.378929	0.406126	1.07177	0.535887	0.353553	0.353553	0.378929	1.07177	0.615572	0.406126	0.378929	0.406126
LOC_Os01g46610.1	dehydrogenase, putative, expressed	46 kDa	1.1e-09	1	0.757858	0.5	0.466516	0.466516	1	0.659754	0.406126	0.406126	0.435275	1	0.707107	0.406126	0.378929	0.378929
LOC_Os01g06630.1	small hydrophilic plant seed protein, putative, expressed	10 kDa	1.2e-09	0.933033	1.41421	4	4.28709	6.06287	0.307786	12.1257	39.3966	42.2243	59.7141	0.933033	3.03143	7.46426	8	11.3137
LOC_Os01g50910.1	late embryogenesis abundant protein, group 3, putative, expressed	22 kDa	1.6e-09	1	1.86607	4.28709	4	4.28709	1	2.14355	4.59479	4.28709	4.59479	1	1.86607	5.27803	4.59479	4.59479
LOC_Os11g47760.1	DnaK family protein, putative, expressed	71 kDa	1.8e-09	1	0.574349	0.353553	0.329877	0.307786	1.07177	0.615572	0.378929	0.353553	0.329877	1	0.615572	0.406126	0.307786	0.307786
LOC_Os01g70170.1	transaldolase, putative, expressed	46 kDa	2.1e-09	1	0.757858	0.466516	0.574349	0.574349	1.07177	0.757858	0.535887	0.615572	0.574349	1.07177	0.812252	0.535887	0.535887	0.574349
LOC_Os10g25780.1	FAD-linked oxidoreductase protein, putative, expressed	68 kDa	2.2e-09	1	0.615572	0.378929	0.353553	0.378929	0.933033	0.615572	0.329877	0.307786	0.378929	1	0.659754	0.353553	0.353553	0.378929
LOC_Os01g61920.1	Core histone H2A/H2B/H3/H4 domain containing protein, putative, expressed	11 kDa	2.3e-09	1.07177	0.870551	0.707107	0.615572	0.615572	1.07177	0.933033	0.659754	0.615572	0.574349	1.07177	0.812252	0.615572	0.615572	0.615572
LOC_Os04g40950.1	glyceraldehyde-3-phosphate dehydrogenase, putative, expressed	37 kDa	2.4e-09	1.07177	0.812252	0.535887	0.5	0.406126	1.07177	0.870551	0.535887	0.5	0.466516	1.07177	0.870551	0.535887	0.466516	0.435275
LOC_Os01g19770.1	mitochondrial import inner membrane translocase subunit Tim17, putative, expressed	28 kDa	3.7e-09	1	1.86607	3.03143	3.4822	3.4822	1	2.2974	3.4822	4	3.73213	1	3.4822	4.59479	4.92458	5.27803
LOC_Os04g02900.1	dehydrogenase E1 component domain containing protein, expressed	46 kDa	4.4e-09	1.07177	0.870551	0.378929	0.353553	0.329877	1	0.757858	0.378929	0.307786	0.329877	1	0.757858	0.287175	0.267943	0.25
LOC_Os07g46750.1	elongation factor protein, putative, expressed	24 kDa	5e-09	1	0.707107	0.574349	0.535887	0.574349	1	0.615572	0.535887	0.466516	0.574349	1	0.574349	0.5	0.466516	0.5
LOC_Os01g01060.1	40S ribosomal protein S5, putative, expressed	22 kDa	5.1e-09	1	0.707107	0.615572	0.615572	0.535887	1	0.615572	0.5	0.5	0.466516	0.933033	0.757858	0.615572	0.615572	0.574349
LOC_Os01g04370.1	hsp20/alpha crystallin family protein, putative, expressed	17 kDa	5.7e-09	1	3.73213	6.9644	6.06287	6.9644	0.933033	4	6.9644	6.06287	6.06287	0.870551	4.59479	6.9644	6.49802	7.46426
LOC_Os02g52150.2	heat shock 22 kDa protein, mitochondrial precursor, putative, expressed	24 kDa	8.9e-09	1	0.406126	0.406126	0.307786	0.378929	1	0.287175	0.378929	0.307786	0.267943	1	0.329877	0.287175	0.287175	0.25
LOC_Os08g03640.1	60S acidic ribosomal protein P0, putative, expressed	34 kDa	1.2e-08	1	0.707107	0.615572	0.615572	0.615572	1	0.707107	0.615572	0.615572	0.615572	1	0.757858	0.574349	0.615572	0.615572
LOC_Os04g09390.1	HEV3 - Hevein family protein precursor, expressed	23 kDa	1.3e-08	1	2.82843	9.18959	3.4822	6.49802	0.933033	2.82843	8	3.03143	6.06287	1	3.73213	13.9288	5.27803	9.84916
LOC_Os06g13810.1	pyrophosphate--fructose 6-phosphate 1-phosphotransferase subunit beta, putative, expressed	61 kDa	1.3e-08	1	0.707107	0.574349	0.466516	0.535887	1	0.707107	0.435275	0.406126	0.378929	1	0.707107	0.466516	0.406126	0.435275
LOC_Os02g32350.1	TUDOR protein with multiple SNc domains, putative, expressed	108 kDa	1.4e-08	1.07177	0.933033	0.615572	0.659754	0.659754	1	0.757858	0.574349	0.535887	0.5	1	0.870551	0.574349	0.535887	0.535887
LOC_Os08g01370.1	expressed protein	10 kDa	1.9e-08	0.933033	1.31951	5.65685	5.65685	6.9644	1	1.6245	5.27803	5.27803	6.49802	1	1.31951	4.92458	4.92458	5.65685
LOC_Os02g07120.1	HEAT repeat family protein, putative, expressed	134 kDa	2.4e-08	1.07177	0.812252	0.574349	0.615572	0.615572	1	0.615572	0.5	0.574349	0.5	1	0.707107	0.535887	0.535887	0.466516
LOC_Os02g43020.1	heat shock protein STI, putative, expressed	65 kDa	2.9e-08	1.07177	0.757858	0.535887	0.5	0.466516	1.07177	0.870551	0.659754	0.535887	0.535887	1	0.757858	0.574349	0.535887	0.5
LOC_Os12g08170.1	2-oxo acid dehydrogenases acyltransferase domain containing protein, expressed	48 kDa	2.9e-08	1	1.07177	0.535887	0.5	0.466516	1	0.933033	0.466516	0.378929	0.353553	1	0.870551	0.435275	0.378929	0.378929
LOC_Os09g27820.1	1-aminocyclopropane-1-carboxylate oxidase protein, putative, expressed	36 kDa	3.7e-08	1	0.378929	0.143587	0.133972	0.153893	1	0.353553	0.133972	0.133972	0.101532	1	0.378929	0.116629	0.0883883	0.125
LOC_Os03g38000.1	40S ribosomal protein S3-1, putative, expressed	25 kDa	4.2e-08	1.07177	0.870551	0.707107	0.812252	0.757858	1.07177	0.757858	0.615572	0.707107	0.707107	1.07177	0.757858	0.659754	0.757858	0.707107
LOC_Os03g06360.1	late embryogenesis abundant protein D-34, putative, expressed	27 kDa	4.8e-08	1	2.14355	4.92458	5.27803	6.06287	1.07177	4	9.84916	9.84916	12.996	1.07177	2.46229	5.65685	5.65685	6.9644
LOC_Os04g32080.1	11-beta-hydroxysteroid dehydrogenase, putative, expressed	22 kDa	5.2e-08	1	4	5.65685	6.49802	4.92458	1	5.27803	7.46426	8	6.9644	1.07177	2.82843	4.28709	4	3.73213
LOC_Os01g54520.1	DUF1264 domain containing protein, putative, expressed	28 kDa	6e-08	1	2.63902	3.4822	3.24901	3.03143	1	2	2.46229	2.46229	2.14355	1	2.46229	2.82843	2.82843	2.46229
LOC_Os01g31800.1	Core histone H2A/H2B/H3/H4 domain containing protein, putative, expressed	16 kDa	6.1e-08	1.07177	0.707107	0.435275	0.353553	0.307786	1.07177	0.615572	0.378929	0.307786	0.307786	1.07177	0.659754	0.435275	0.378929	0.307786
LOC_Os03g58040.1	glutamate dehydrogenase protein, putative, expressed	44 kDa	6.3e-08	1	0.707107	0.5	0.466516	0.5	1.07177	0.812252	0.574349	0.535887	0.535887	1	0.707107	0.466516	0.466516	0.435275
LOC_Os02g41904.1	DEF7 - Defensin and Defensin-like DEFL family	9 kDa	6.7e-08	1	0.353553	0.217638	0.164938	0.233258	1	0.307786	0.189465	0.116629	0.217638	0.933033	0.329877	0.203063	0.189465	0.25
LOC_Os01g55690.1	glutelin, putative, expressed	56 kDa	7.9e-08	1	1.31951	2.82843	1.86607	1.41421	1	1.1487	2.63902	1.7411	1.41421	0.870551	1.1487	2.82843	1.7411	1.51572
LOC_Os10g08550.1	enolase, putative, expressed	52 kDa	7.9e-08	0.933033	0.870551	0.615572	0.5	0.535887	1	0.812252	0.615572	0.5	0.535887	1	0.757858	0.615572	0.466516	0.535887
LOC_Os07g09060.1	aldehyde dehydrogenase, putative, expressed	57 kDa	8.7e-08	1	0.757858	0.535887	0.535887	0.615572	1	0.707107	0.5	0.535887	0.535887	1	0.659754	0.5	0.5	0.5
LOC_Os11g01380.1	clathrin heavy chain, putative, expressed	193 kDa	9.4e-08	1	0.812252	0.659754	0.659754	0.615572	1.07177	0.812252	0.707107	0.707107	0.659754	1	0.757858	0.615572	0.615572	0.574349
LOC_Os08g33190.1	linker histone H1 and H5 family protein, expressed	49 kDa	1.1e-07	1	0.615572	0.435275	0.353553	0.466516	1.07177	0.574349	0.378929	0.353553	0.5	0.933033	0.659754	0.435275	0.353553	0.535887
LOC_Os01g05490.1	triosephosphate isomerase, cytosolic, putative, expressed	27 kDa	1.2e-07	1	1.07177	0.870551	0.812252	0.933033	1.1487	1	0.812252	0.812252	0.812252	1.07177	1	0.757858	0.757858	0.870551
LOC_Os11g04670.1	2-isopropylmalate synthase B, putative, expressed	68 kDa	1.2e-07	1	0.615572	0.435275	0.329877	0.353553	0.933033	0.707107	0.435275	0.353553	0.353553	1	0.707107	0.378929	0.378929	0.378929
LOC_Os12g40550.1	peptidase, putative, expressed	52 kDa	1.4e-07	1	0.659754	0.5	0.435275	0.329877	1	0.707107	0.535887	0.435275	0.406126	1	0.659754	0.466516	0.353553	0.329877
LOC_Os11g37270.1	AMBP1 - Antimicrobial peptide MBP-1 family protein precursor, expressed	47 kDa	1.5e-07	0.933033	4.59479	3.73213	2.82843	3.03143	0.933033	4	3.24901	2.63902	2.82843	0.933033	4.28709	3.24901	2.63902	2.82843
LOC_Os02g03860.1	mitochondrial ATP synthase precursor, putative, expressed	27 kDa	1.5e-07	1	0.812252	0.615572	0.615572	0.707107	1	0.757858	0.574349	0.615572	0.707107	1	0.757858	0.574349	0.574349	0.659754
LOC_Os05g38150.1	amino acid kinase, putative, expressed	78 kDa	1.5e-07	1	0.757858	0.466516	0.435275	0.435275	1	0.870551	0.466516	0.435275	0.5	1	0.757858	0.466516	0.378929	0.435275
LOC_Os09g27830.1	OsPDIL2-3 protein disulfide isomerase PDIL2-3, expressed	47 kDa	1.9e-07	1	0.574349	0.406126	0.287175	0.307786	1	0.5	0.307786	0.267943	0.287175	1	0.615572	0.406126	0.267943	0.329877
LOC_Os03g55070.1	UDP-glucose 6-dehydrogenase, putative, expressed	53 kDa	2e-07	1	0.757858	0.5	0.5	0.466516	1	0.812252	0.5	0.574349	0.466516	1	0.757858	0.5	0.435275	0.406126
LOC_Os03g16980.1	NAD dependent epimerase/dehydratase family domain containing protein, expressed	39 kDa	2.1e-07	1	0.659754	0.353553	0.378929	0.307786	1	0.435275	0.25	0.189465	0.25	1	0.574349	0.287175	0.267943	0.287175
LOC_Os03g14180.1	hsp20/alpha crystallin family protein, putative, expressed	27 kDa	2.2e-07	1	1.6245	3.73213	3.73213	4.59479	1	1.51572	4	4	5.27803	1.07177	1.6245	3.73213	3.4822	4.59479
LOC_Os01g19450.1	ATP-citrate synthase subunit 1, putative, expressed	66 kDa	2.4e-07	1	0.707107	0.535887	0.535887	0.435275	1	0.707107	0.5	0.435275	0.406126	1.07177	0.812252	0.615572	0.535887	0.5
LOC_Os04g56160.1	plasma membrane ATPase, putative, expressed	105 kDa	2.8e-07	1	0.574349	0.25	0.267943	0.287175	1	0.535887	0.307786	0.267943	0.287175	1	0.5	0.203063	0.25	0.217638
LOC_Os06g09679.1	chaperonin, putative, expressed	26 kDa	2.8e-07	0.933033	0.5	0.307786	0.233258	0.307786	0.933033	0.535887	0.287175	0.25	0.287175	0.933033	0.574349	0.329877	0.233258	0.267943
LOC_Os05g04870.1	oxidoreductase, short chain dehydrogenase/reductase family protein, putative, expressed	40 kDa	3.3e-07	0.933033	4.28709	7.46426	6.9644	6.9644	1	4	6.9644	6.9644	6.49802	1	3.4822	6.49802	6.9644	6.06287
LOC_Os03g31090.1	40S ribosomal protein S19, putative	16 kDa	3.4e-07	1.07177	0.870551	0.707107	0.659754	0.757858	1	0.707107	0.574349	0.535887	0.574349	1	0.659754	0.574349	0.535887	0.574349
LOC_Os07g37750.1	ATMIN7, putative, expressed	186 kDa	3.6e-07	1	0.757858	0.435275	0.535887	0.466516	1	0.757858	0.435275	0.406126	0.406126	1	0.933033	0.574349	0.535887	0.535887
LOC_Os03g07180.1	embryonic protein DC-8, putative, expressed	42 kDa	3.7e-07	0.933033	3.24901	4.92458	4.28709	4.59479	0.933033	3.73213	4.92458	4.28709	4.59479	0.933033	3.24901	4	3.73213	4.28709
LOC_Os07g10600.1	cycloartenol-C-24-methyltransferase 1, putative, expressed	44 kDa	4.1e-07	1	0.659754	0.287175	0.267943	0.233258	1	0.574349	0.203063	0.203063	0.176777	1	0.659754	0.233258	0.233258	0.217638
LOC_Os09g20820.1	enolase, putative, expressed	51 kDa	4.3e-07	1	0.615572	0.329877	0.287175	0.287175	1	0.535887	0.329877	0.267943	0.267943	1	0.574349	0.307786	0.203063	0.233258
LOC_Os05g41970.1	SSA1 - 2S albumin seed storage family protein precursor, expressed	21 kDa	4.4e-07	1	0.707107	1.86607	0.933033	0.870551	1	0.812252	2.2974	1.07177	1	1.07177	0.933033	2.14355	1.07177	1.07177
LOC_Os03g17310.1	calcium-transporting ATPase, endoplasmic reticulum-type, putative, expressed	115 kDa	4.4e-07	1	0.659754	0.615572	0.615572	0.574349	1.07177	0.707107	0.574349	0.574349	0.659754	1.07177	0.757858	0.535887	0.659754	0.615572
LOC_Os02g40830.1	succinyl-CoA ligase beta-chain, mitochondrial precursor, putative, expressed	45 kDa	4.4e-07	0.933033	0.757858	0.659754	0.659754	0.659754	0.933033	0.707107	0.535887	0.5	0.535887	0.933033	0.757858	0.574349	0.574349	0.574349
LOC_Os03g64210.1	T-complex protein, putative, expressed	61 kDa	4.5e-07	1	0.812252	0.535887	0.535887	0.535887	1.07177	0.870551	0.535887	0.466516	0.466516	1	0.812252	0.574349	0.5	0.5
LOC_Os08g33370.1	14-3-3 protein, putative, expressed	29 kDa	4.7e-07	1	0.574349	0.5	0.5	0.5	1	0.466516	0.307786	0.378929	0.353553	1	0.615572	0.466516	0.5	0.535887
LOC_Os06g04270.1	transketolase, chloroplast precursor, putative, expressed	80 kDa	4.7e-07	1	0.707107	0.378929	0.353553	0.329877	1	0.707107	0.287175	0.307786	0.267943	1	0.757858	0.406126	0.466516	0.378929
LOC_Os03g16860.1	DnaK family protein, putative, expressed	71 kDa	5.3e-07	1.07177	0.574349	0.574349	0.535887	0.615572	1.07177	0.535887	0.466516	0.5	0.5	1.07177	0.535887	0.5	0.435275	0.466516
LOC_Os03g31360.1	glutelin, putative, expressed	56 kDa	5.4e-07	0.933033	0.812252	2	1.23114	1.1487	0.933033	0.812252	2	1.1487	1.1487	0.933033	1	2.2974	1.31951	1.31951
LOC_Os07g10150.1	coatomer subunit gamma-2, putative, expressed	99 kDa	5.5e-07	1	0.707107	0.466516	0.5	0.466516	1	0.707107	0.435275	0.435275	0.329877	1	0.707107	0.435275	0.435275	0.435275
LOC_Os01g43540.1	suppressor of G2 allele of SKP1, putative, expressed	41 kDa	5.6e-07	1	0.659754	0.466516	0.378929	0.435275	1	0.615572	0.378929	0.406126	0.378929	1	0.707107	0.435275	0.406126	0.406126
LOC_Os08g02120.1	kinase, pfkB family, putative, expressed	36 kDa	5.6e-07	1.07177	0.535887	0.329877	0.307786	0.307786	1	0.615572	0.435275	0.435275	0.435275	1	0.466516	0.25	0.203063	0.25
LOC_Os03g50885.1	actin, putative, expressed	42 kDa	5.7e-07	1	0.659754	0.535887	0.574349	0.435275	1	0.615572	0.406126	0.435275	0.406126	1.07177	0.659754	0.5	0.535887	0.435275
LOC_Os07g33240.1	endoribonuclease, putative, expressed	19 kDa	6.2e-07	1.07177	0.870551	0.659754	0.615572	0.574349	1.07177	0.870551	0.659754	0.574349	0.574349	1	0.757858	0.574349	0.535887	0.535887
LOC_Os03g53650.2	cysteine synthase, putative, expressed	34 kDa	6.4e-07	1	0.707107	0.435275	0.435275	0.406126	1	0.615572	0.406126	0.287175	0.267943	1	0.757858	0.535887	0.329877	0.203063
LOC_Os02g41590.1	kinase, pfkB family, putative, expressed	37 kDa	6.6e-07	1	0.707107	0.535887	0.535887	0.535887	1	0.707107	0.574349	0.615572	0.535887	1	0.707107	0.535887	0.5	0.435275
LOC_Os01g67126.1	ribosomal L18p/L5e family protein, putative, expressed	34 kDa	6.8e-07	1	0.812252	0.707107	0.757858	0.707107	1.07177	0.870551	0.707107	0.757858	0.707107	1	0.870551	0.707107	0.812252	0.757858
LOC_Os10g32550.1	T-complex protein, putative, expressed	67 kDa	6.8e-07	1	0.615572	0.466516	0.535887	0.535887	1	0.707107	0.574349	0.659754	0.615572	1	0.659754	0.574349	0.466516	0.5
LOC_Os02g07760.2	aldehyde dehydrogenase, putative, expressed	53 kDa	7e-07	1	1.23114	2	2	2.2974	1	1.31951	1.7411	2.14355	2	1.07177	1.51572	1.86607	2.2974	2.14355
LOC_Os01g24690.1	60S ribosomal protein L23A, putative, expressed	17 kDa	7.7e-07	1	1.1487	0.5	0.659754	0.535887	1.07177	1.1487	0.5	0.659754	0.535887	1	1.1487	0.466516	0.615572	0.535887
LOC_Os06g45120.1	ATP synthase, putative, expressed	68 kDa	7.8e-07	1	0.870551	0.707107	0.707107	0.659754	1	0.757858	0.574349	0.659754	0.574349	1	0.707107	0.615572	0.574349	0.615572
LOC_Os02g01560.1	40S ribosomal protein S4, putative, expressed	30 kDa	8.1e-07	1.07177	0.933033	0.757858	0.870551	0.870551	1.07177	0.812252	0.707107	0.812252	0.757858	1.07177	0.933033	0.757858	0.757858	0.757858
LOC_Os03g60509.2	expressed protein	24 kDa	8.2e-07	1	1.86607	1.41421	1.07177	0.870551	0.933033	1.7411	1.31951	1.07177	0.933033	1.1487	1.86607	1.23114	1.1487	1.07177
LOC_Os06g48750.1	DEAD-box ATP-dependent RNA helicase, putative, expressed	47 kDa	8.2e-07	0.933033	0.757858	0.707107	0.757858	0.707107	1.07177	0.757858	0.615572	0.659754	0.574349	1	0.812252	0.707107	0.757858	0.615572
LOC_Os01g16030.1	ADP-ribosylation factor, putative, expressed	25 kDa	1e-06	1	0.812252	0.574349	0.574349	0.535887	1	0.933033	0.615572	0.574349	0.535887	1	0.812252	0.615572	0.615572	0.5
LOC_Os05g46480.1	late embryogenesis abundant protein, group 3, putative, expressed	21 kDa	1.1e-06	1.07177	3.03143	5.65685	5.27803	5.65685	1.07177	3.73213	6.9644	6.49802	7.46426	1	4.59479	7.46426	7.46426	8
LOC_Os03g15960.1	hsp20/alpha crystallin family protein, putative, expressed	18 kDa	1.1e-06	1	1.51572	3.4822	3.73213	4	1	1.51572	3.73213	3.73213	4.59479	1	1.41421	3.03143	3.4822	4
LOC_Os08g06550.1	acyl CoA binding protein, putative, expressed	10 kDa	1.2e-06	1	0.707107	0.466516	0.466516	0.435275	0.933033	0.574349	0.353553	0.329877	0.329877	1	0.757858	0.435275	0.378929	0.406126
LOC_Os07g46480.1	eukaryotic aspartyl protease domain containing protein, expressed	46 kDa	1.2e-06	1	0.615572	0.329877	0.406126	0.307786	1	0.574349	0.329877	0.329877	0.287175	1	0.574349	0.353553	0.406126	0.378929
LOC_Os06g18670.1	anthocyanidin 3-O-glucosyltransferase, putative, expressed	51 kDa	1.3e-06	1	2.82843	2.14355	1.86607	1.7411	1.07177	3.24901	2.63902	2.14355	2	1.07177	3.24901	2.14355	2.14355	1.86607
LOC_Os03g38980.1	tRNA synthetases class II domain containing protein, expressed	68 kDa	1.3e-06	0.933033	0.707107	0.659754	0.659754	0.615572	0.933033	0.659754	0.535887	0.574349	0.535887	0.933033	0.659754	0.535887	0.535887	0.535887
LOC_Os01g12580.1	late embryogenesis abundant protein, putative, expressed	16 kDa	1.4e-06	1	4.59479	12.1257	11.3137	14.9285	1	4.28709	9.18959	9.84916	12.1257	0.870551	6.06287	16	16	21.1121
LOC_Os02g16820.1	glutelin, putative, expressed	57 kDa	1.6e-06	1.07177	0.757858	2.14355	1.23114	1.07177	1	0.615572	1.6245	1	0.812252	1.07177	0.757858	1.86607	1.23114	0.933033
LOC_Os01g69080.1	acyl-desaturase, chloroplast precursor, putative, expressed	45 kDa	1.6e-06	1	0.933033	0.329877	0.25	0.233258	1	1.07177	0.287175	0.189465	0.189465	1.07177	1	0.307786	0.217638	0.217638
LOC_Os01g38970.1	carbamoyl-phosphate synthase large chain, putative, expressed	128 kDa	1.8e-06	1	0.659754	0.535887	0.615572	0.659754	1	0.659754	0.535887	0.574349	0.659754	1	0.574349	0.535887	0.574349	0.659754
LOC_Os05g48240.1	dynamin family protein, putative, expressed	69 kDa	1.9e-06	1	0.615572	0.435275	0.378929	0.406126	1	0.574349	0.406126	0.406126	0.406126	1	0.574349	0.435275	0.435275	0.406126
LOC_Os02g47140.1	L11 domain containing ribosomal protein, putative, expressed	18 kDa	2e-06	1	0.707107	0.615572	0.707107	0.707107	1.07177	0.757858	0.659754	0.707107	0.757858	1	0.707107	0.659754	0.707107	0.707107
LOC_Os01g16920.1	embryonic protein DC-8, putative, expressed	24 kDa	2.1e-06	1.07177	2.2974	4	3.73213	4.28709	1.07177	2.82843	4.28709	3.73213	4.59479	1.07177	2.63902	4.59479	4.28709	5.27803
LOC_Os03g16920.1	DnaK family protein, putative, expressed	72 kDa	2.1e-06	1.07177	1	2.63902	2.63902	3.4822	1	0.870551	2.2974	2.46229	3.24901	1	1.23114	2.46229	2.63902	3.24901
LOC_Os01g48960.1	glutamate synthase, chloroplast precursor, putative, expressed	237 kDa	2.1e-06	1	0.707107	0.406126	0.329877	0.329877	1	0.812252	0.378929	0.329877	0.329877	1	0.757858	0.353553	0.287175	0.287175
LOC_Os01g64640.1	histone H3, putative, expressed	15 kDa	2.2e-06	1.07177	0.870551	0.535887	0.5	0.535887	1.07177	0.757858	0.466516	0.466516	0.5	1	0.757858	0.5	0.466516	0.5
LOC_Os08g23810.1	enoyl-acyl-carrier-protein reductase NADH, chloroplast precursor, expressed	39 kDa	2.3e-06	1.07177	1.07177	0.659754	0.574349	0.574349	1.07177	1	0.615572	0.5	0.5	1	1.1487	0.707107	0.659754	0.615572
LOC_Os03g57340.1	chaperone protein dnaJ, putative, expressed	47 kDa	2.3e-06	0.933033	0.659754	0.574349	0.615572	0.615572	1	0.757858	0.615572	0.615572	0.615572	0.933033	0.659754	0.535887	0.574349	0.466516
LOC_Os06g23350.1	late embryogenesis abundant protein D-34, putative, expressed	28 kDa	2.4e-06	1	1.6245	3.03143	3.4822	4.92458	0.812252	2.63902	6.49802	8	10.5561	0.870551	2.63902	6.9644	6.9644	10.5561
LOC_Os02g27760.1	40S ribosomal protein S15a, putative, expressed	15 kDa	2.4e-06	1	0.870551	0.707107	0.870551	0.757858	1.07177	0.870551	0.659754	0.757858	0.707107	1.1487	0.933033	0.757858	0.870551	0.659754
LOC_Os08g25390.1	bifunctional aspartokinase/homoserine dehydrogenase, chloroplast precursor, putative, expressed	100 kDa	2.6e-06	1	0.812252	0.435275	0.535887	0.435275	1	0.659754	0.378929	0.435275	0.267943	1	0.707107	0.378929	0.307786	0.287175
LOC_Os04g39700.1	60S ribosomal protein L6, putative, expressed	25 kDa	2.8e-06	1	0.812252	0.574349	0.615572	0.659754	0.933033	0.757858	0.574349	0.574349	0.574349	1	0.659754	0.466516	0.5	0.5
LOC_Os02g15250.1	late embryogenesis abundant domain-containing protein, putative, expressed	47 kDa	2.9e-06	1	2.46229	4.28709	3.4822	3.73213	1	5.65685	8.57419	6.9644	7.46426	1	3.73213	6.06287	4.92458	5.27803
LOC_Os03g27260.1	40S ribosomal protein S6, putative, expressed	28 kDa	3e-06	0.933033	0.757858	0.707107	0.707107	0.707107	0.933033	0.757858	0.615572	0.707107	0.659754	1	0.812252	0.659754	0.707107	0.615572
LOC_Os08g33440.1	2-oxo acid dehydrogenases acyltransferase domain containing protein, expressed	49 kDa	3.4e-06	1	1	0.406126	0.353553	0.287175	1	0.933033	0.435275	0.307786	0.307786	1	1.07177	0.435275	0.353553	0.353553
LOC_Os11g10480.1	dehydrogenase, putative, expressed	41 kDa	3.6e-06	1	1.23114	1.7411	1.7411	1.6245	0.933033	1.07177	1.41421	1.51572	1.31951	1	1.1487	1.41421	1.51572	1.41421
LOC_Os08g34720.1	D-3-phosphoglycerate dehydrogenase, chloroplast precursor, putative, expressed	65 kDa	3.7e-06	1	0.659754	0.287175	0.287175	0.267943	1	0.535887	0.25	0.217638	0.189465	1	0.615572	0.287175	0.233258	0.233258
LOC_Os09g31486.1	DnaK family protein, putative, expressed	73 kDa	3.7e-06	1	0.353553	0.203063	0.189465	0.233258	1	0.307786	0.164938	0.153893	0.176777	1	0.329877	0.164938	0.189465	0.189465
LOC_Os06g02380.1	T-complex protein, putative, expressed	64 kDa	3.8e-06	1	0.812252	0.659754	0.535887	0.5	0.933033	0.659754	0.406126	0.406126	0.406126	1	0.757858	0.5	0.466516	0.535887
LOC_Os02g05830.1	ribulose bisphosphate carboxylase small chain, chloroplast precursor, putative, expressed	26 kDa	4e-06	1	2.14355	1.41421	1.41421	1.41421	1	1.86607	1.31951	1	1.1487	1	1.7411	1.07177	1.1487	1.1487
LOC_Os01g16240.1	OsCam1-3 - Calmodulin, expressed	17 kDa	4e-06	1	0.659754	0.535887	0.406126	0.535887	1	0.707107	0.5	0.406126	0.574349	1	0.615572	0.5	0.378929	0.535887
LOC_Os03g50290.1	14-3-3 protein, putative, expressed	29 kDa	4e-06	1	0.659754	0.535887	0.574349	0.659754	1	0.615572	0.406126	0.406126	0.466516	1	0.435275	0.406126	0.435275	0.406126
LOC_Os01g62420.1	triosephosphate isomerase, cytosolic, putative, expressed	27 kDa	4.2e-06	1	0.757858	0.574349	0.5	0.435275	1	0.812252	0.535887	0.466516	0.466516	1	0.757858	0.535887	0.406126	0.466516
LOC_Os09g37600.1	lysM domain-containing GPI-anchored protein precursor, putative, expressed	39 kDa	4.7e-06	1	0.870551	0.5	0.435275	0.353553	1	0.812252	0.574349	0.406126	0.406126	1.07177	0.757858	0.574349	0.435275	0.466516
LOC_Os05g38520.1	60S ribosomal protein L36-2, putative, expressed	13 kDa	4.8e-06	0.933033	0.757858	0.615572	0.707107	0.615572	1	0.933033	0.757858	0.870551	0.757858	0.933033	0.812252	0.659754	0.659754	0.659754
LOC_Os02g58340.1	oligopeptidase, putative, expressed	86 kDa	5.1e-06	1	0.870551	0.615572	0.615572	0.615572	1.07177	0.812252	0.615572	0.615572	0.615572	1	0.812252	0.615572	0.574349	0.535887
LOC_Os01g61380.1	lactate/malate dehydrogenase, putative, expressed	42 kDa	5.3e-06	1	0.615572	0.466516	0.535887	0.5	1	0.707107	0.466516	0.406126	0.5	1.07177	0.812252	0.574349	0.574349	0.615572
LOC_Os02g40880.1	ribosomal protein L14, putative, expressed	15 kDa	5.5e-06	0.933033	0.812252	0.757858	0.757858	0.812252	1	0.757858	0.535887	0.659754	0.535887	0.933033	0.812252	0.707107	0.707107	0.659754
LOC_Os08g36900.1	alpha-amylase precursor, putative, expressed	49 kDa	5.6e-06	1	1.07177	0.757858	0.659754	0.870551	1	0.933033	0.615572	0.574349	0.757858	0.933033	0.933033	0.707107	0.535887	0.812252
LOC_Os05g47470.1	VIP1 protein, putative, expressed	22 kDa	5.6e-06	1	0.615572	0.574349	0.659754	0.615572	1	0.435275	0.466516	0.466516	0.574349	1	0.535887	0.5	0.574349	0.535887
LOC_Os12g07010.1	ribosomal protein L3, putative, expressed	44 kDa	5.7e-06	0.933033	0.870551	0.812252	0.812252	0.812252	1	0.933033	0.757858	0.812252	0.870551	0.870551	0.707107	0.707107	0.707107	0.707107
LOC_Os01g23610.1	dihydrolipoyl dehydrogenase, putative, expressed	59 kDa	5.7e-06	1	0.933033	0.615572	0.535887	0.5	1	1	0.535887	0.5	0.5	1	0.870551	0.5	0.406126	0.406126
LOC_Os02g25640.1	glutelin, putative, expressed	57 kDa	5.8e-06	1	0.659754	1.23114	0.812252	0.707107	1.07177	0.615572	1.23114	0.757858	0.812252	1	0.707107	1.1487	0.659754	0.659754
LOC_Os01g36890.1	DEAD-box ATP-dependent RNA helicase, putative, expressed	49 kDa	5.9e-06	1	0.707107	0.615572	0.615572	0.659754	1	0.757858	0.870551	0.615572	0.615572	1	0.659754	0.615572	0.535887	0.615572
LOC_Os01g27520.1	tRNA synthetases class II domain containing protein, expressed	63 kDa	6e-06	1	0.707107	0.574349	0.707107	0.574349	0.933033	0.615572	0.466516	0.466516	0.5	1	0.707107	0.535887	0.615572	0.615572
LOC_Os09g02180.1	expressed protein	8 kDa	6.6e-06	1	1.6245	2.82843	2.63902	3.4822	0.933033	1.41421	2.2974	2.14355	2.63902	1	1.41421	2.46229	2.46229	3.03143
LOC_Os03g08010.1	elongation factor Tu, putative	49 kDa	7e-06	1	0.870551	0.812252	0.933033	0.870551	1	0.757858	0.757858	0.870551	0.757858	1	0.812252	0.757858	0.870551	0.707107
LOC_Os03g06670.1	Core histone H2A/H2B/H3/H4 domain containing protein, putative, expressed	15 kDa	7e-06	1	0.659754	0.5	0.466516	0.5	1	0.615572	0.406126	0.378929	0.435275	1	0.659754	0.435275	0.406126	0.466516
LOC_Os09g31180.1	ribosomal protein L6, putative, expressed	21 kDa	7.2e-06	1	0.812252	0.707107	0.812252	0.757858	1	0.812252	0.757858	0.812252	0.757858	1	0.659754	0.574349	0.707107	0.615572
LOC_Os08g18110.1	alpha-soluble NSF attachment protein, putative, expressed	32 kDa	7.4e-06	0.933033	0.933033	0.757858	0.659754	0.659754	1	0.870551	0.659754	0.615572	0.574349	1	0.870551	0.659754	0.615572	0.615572
LOC_Os02g48360.1	pyrophosphate--fructose 6-phosphate 1-phosphotransferase subunit alpha, putative, expressed	67 kDa	7.4e-06	1	0.329877	0.143587	0.133972	0.133972	1	0.287175	0.164938	0.125	0.164938	1	0.329877	0.143587	0.143587	0.189465
LOC_Os08g39270.1	fasciclin domain containing protein, expressed	28 kDa	7.5e-06	1	0.535887	0.287175	0.233258	0.189465	1	0.466516	0.203063	0.189465	0.176777	1	0.5	0.25	0.233258	0.217638
LOC_Os12g38150.1	osmotin, putative, expressed	23 kDa	8e-06	1	1.86607	2.2974	3.4822	3.4822	0.933033	1.6245	2.2974	3.24901	3.24901	1	2	2.82843	4.28709	4.59479
LOC_Os02g15169.1	glutelin, putative, expressed	57 kDa	8.1e-06	0.933033	0.933033	1.41421	1	0.870551	0.933033	0.933033	1.51572	1	0.812252	0.933033	1	1.6245	1.07177	0.870551
LOC_Os04g50204.1	protein transport protein-related, putative, expressed	84 kDa	8.4e-06	1	0.615572	0.353553	0.307786	0.406126	1	0.615572	0.353553	0.353553	0.378929	1	0.659754	0.435275	0.287175	0.353553
LOC_Os02g07260.1	phosphoglycerate kinase protein, putative, expressed	42 kDa	8.6e-06	1.07177	1.31951	0.933033	0.933033	1	1.07177	1.31951	1.07177	0.933033	0.933033	1	1.51572	1.1487	0.933033	0.933033
LOC_Os02g39570.1	ACT domain containing protein, expressed	52 kDa	8.7e-06	1	0.5	0.435275	0.406126	0.378929	1	0.659754	0.535887	0.5	0.535887	1	0.535887	0.435275	0.435275	0.353553
LOC_Os12g36880.1	pathogenesis-related Bet v I family protein, putative, expressed	17 kDa	9.4e-06	0.933033	1.41421	3.4822	6.06287	6.06287	1	1.41421	3.03143	4.92458	4.92458	0.933033	1.6245	4.59479	6.9644	7.46426
LOC_Os01g52830.1	DUF1264 domain containing protein, putative, expressed	28 kDa	1e-05	0.933033	1.41421	2.2974	2.82843	2.63902	1	1.86607	2.2974	2.46229	2.82843	1.1487	2.14355	2.2974	2.46229	2.63902
LOC_Os05g47980.1	ATP synthase, putative, expressed	59 kDa	1.1e-05	0.933033	0.870551	0.757858	0.812252	0.757858	0.933033	0.757858	0.707107	0.659754	0.757858	0.933033	0.812252	0.757858	0.812252	0.870551
LOC_Os05g02060.1	mitochondrial import inner membrane translocase subunit Tim17, putative, expressed	16 kDa	1.1e-05	1	1.07177	0.659754	0.535887	0.574349	1	0.933033	0.615572	0.466516	0.435275	0.933033	0.933033	0.615572	0.466516	0.5
LOC_Os12g43140.1	late embryogenesis abundant protein D-34, putative, expressed	15 kDa	1.3e-05	1.07177	3.4822	4.92458	4.92458	5.65685	1.07177	3.24901	4.28709	4.28709	4.59479	1	2.82843	2.63902	3.03143	3.4822
LOC_Os04g32070.1	dehydrogenase/reductase, putative, expressed	40 kDa	1.3e-05	0.933033	1.7411	1.86607	1.86607	1.7411	0.933033	1.51572	1.51572	1.6245	1.31951	1	1.86607	1.86607	1.86607	1.51572
LOC_Os05g25850.1	superoxide dismutase, mitochondrial precursor, putative, expressed	25 kDa	1.3e-05	0.933033	1.23114	1.51572	1.6245	1.7411	1	1.41421	1.51572	1.6245	2	1	1.41421	1.6245	1.6245	1.7411
LOC_Os02g20930.1	apoptosis inhibitor 5, putative, expressed	60 kDa	1.3e-05	1	0.615572	0.5	0.435275	0.5	1	0.574349	0.378929	0.353553	0.378929	1	0.659754	0.435275	0.406126	0.535887
LOC_Os08g02410.1	40S ribosomal protein S13, putative, expressed	17 kDa	1.4e-05	1	0.757858	0.707107	0.659754	0.707107	1	0.757858	0.659754	0.574349	0.574349	1	0.757858	0.659754	0.659754	0.707107
LOC_Os02g10800.1	mitochondrial carrier protein, putative, expressed	45 kDa	1.4e-05	1	0.329877	0.435275	0.287175	0.189465	1	0.267943	0.267943	0.176777	0.0769465	1	0.353553	0.378929	0.307786	0.217638
LOC_Os06g37180.1	ATP synthase, putative, expressed	54 kDa	1.5e-05	1	0.870551	0.707107	0.707107	0.757858	1	0.757858	0.574349	0.574349	0.615572	1	0.757858	0.615572	0.574349	0.574349
LOC_Os09g30418.1	heat shock protein, putative	94 kDa	1.6e-05	1	1.7411	3.24901	3.4822	3.24901	1	2	5.27803	6.9644	7.46426	0.153893	8	24.2515	24.2515	27.8576
LOC_Os10g42100.1	pyruvate kinase, putative, expressed	62 kDa	1.6e-05	1	1	0.406126	0.307786	0.353553	1	0.870551	0.329877	0.307786	0.307786	1	1	0.378929	0.378929	0.378929
LOC_Os04g55720.1	D-3-phosphoglycerate dehydrogenase, chloroplast precursor, putative, expressed	64 kDa	1.6e-05	1	0.707107	0.435275	0.435275	0.307786	1	0.535887	0.406126	0.466516	0.466516	1	0.574349	0.353553	0.329877	0.378929
LOC_Os05g39250.1	phosphatidylethanolamine-binding protein, putative, expressed	18 kDa	1.7e-05	1	1.6245	2.46229	2.46229	2.82843	1	2.14355	3.24901	3.03143	4	1.07177	1.7411	3.03143	3.03143	3.73213
LOC_Os06g35814.1	ras-related protein, putative, expressed	24 kDa	1.7e-05	1	1	0.757858	0.757858	0.707107	1	0.870551	0.615572	0.615572	0.615572	1	0.812252	0.615572	0.615572	0.615572
LOC_Os02g51080.1	FAD binding domain containing protein, expressed	51 kDa	1.7e-05	1	0.535887	0.133972	0.176777	0.101532	1	0.378929	0.101532	0.125	0.101532	1	0.406126	0.0824692	0.0824692	0.0824692
LOC_Os10g27190.1	40S ribosomal protein S17, putative, expressed	16 kDa	1.9e-05	1	0.707107	0.659754	0.707107	0.707107	1	0.707107	0.535887	0.574349	0.659754	1	0.707107	0.659754	0.659754	0.574349
LOC_Os06g45710.1	phosphoglycerate kinase protein, putative, expressed	42 kDa	2e-05	1	1.23114	1.07177	0.933033	0.870551	1	1.23114	1	0.870551	0.812252	1	1.1487	0.933033	0.870551	0.812252
LOC_Os07g47510.1	stress-related protein, putative, expressed	27 kDa	2e-05	1	1.1487	0.812252	0.535887	0.406126	1	1.1487	0.870551	0.615572	0.466516	1	1.23114	0.870551	0.535887	0.5
LOC_Os10g30150.1	universal stress protein domain containing protein, putative, expressed	19 kDa	2.1e-05	1	1.6245	1.41421	1.51572	1.6245	1	1.7411	1.41421	1.6245	1.7411	1	1.41421	1.6245	1.6245	1.6245
LOC_Os05g01820.1	cytochrome b5-like Heme/Steroid binding domain containing protein, expressed	15 kDa	2.1e-05	1	0.659754	0.615572	0.574349	0.615572	1	0.535887	0.615572	0.5	0.5	1	0.574349	0.615572	0.574349	0.659754
LOC_Os02g32860.1	poly synthetase 3, putative, expressed	92 kDa	2.2e-05	1	3.03143	3.4822	2.82843	3.03143	0.933033	3.24901	3.24901	3.03143	3.4822	1	3.4822	3.73213	3.73213	3.73213
LOC_Os03g54890.1	ribosomal protein L13, putative, expressed	24 kDa	2.2e-05	1	0.812252	0.870551	0.870551	0.812252	1	0.615572	0.659754	0.707107	0.574349	1	0.757858	0.707107	0.707107	0.757858
LOC_Os11g01510.1	ubiquitin-activating enzyme, putative, expressed	117 kDa	2.2e-05	1	0.757858	0.574349	0.615572	0.615572	0.933033	0.757858	0.5	0.466516	0.535887	1	0.757858	0.574349	0.535887	0.5
LOC_Os03g02050.1	LTPL151 - Protease inhibitor/seed storage/LTP family protein precursor, expressed	10 kDa	2.3e-05	1	2.82843	5.65685	4.59479	4.92458	0.933033	2.63902	4.92458	3.73213	4.59479	1	3.4822	6.06287	4.59479	5.65685
LOC_Os01g16430.1	cysteine proteinase inhibitor precursor protein, putative, expressed	27 kDa	2.3e-05	0.933033	1.7411	2.82843	2.82843	3.24901	1	1.86607	3.03143	3.03143	3.03143	1	1.51572	3.03143	2.82843	3.4822
LOC_Os06g34690.1	T-complex protein, putative, expressed	61 kDa	2.3e-05	1.07177	0.870551	0.812252	0.812252	0.757858	1	0.812252	0.659754	0.659754	0.615572	1	0.812252	0.757858	0.812252	0.812252
LOC_Os03g55090.1	alpha-glucan phosphorylast isozyme, putative, expressed	106 kDa	2.3e-05	1	0.812252	0.812252	0.659754	0.574349	1.07177	0.870551	0.870551	0.615572	0.615572	1.07177	0.812252	0.757858	0.659754	0.615572
LOC_Os05g39850.1	MCM3 - Putative minichromosome maintenance MCM complex subunit 3, expressed	85 kDa	2.3e-05	1	0.5	0.203063	0.189465	0.153893	1	0.378929	0.203063	0.176777	0.143587	1	0.466516	0.203063	0.176777	0.133972
LOC_Os02g02890.1	peptidyl-prolyl cis-trans isomerase, putative, expressed	18 kDa	2.7e-05	0.933033	1	1	1.07177	1.1487	1.07177	1	1	1	1.07177	1	1	1	1.1487	1.1487
LOC_Os01g67860.1	fructose-bisphospate aldolase isozyme, putative, expressed	39 kDa	2.7e-05	1	1	0.757858	0.757858	0.659754	1	1.07177	0.812252	0.757858	0.707107	1.1487	1	0.870551	0.757858	0.659754
LOC_Os07g08330.1	ribosomal protein L4, putative, expressed	45 kDa	2.9e-05	1	0.870551	0.757858	0.812252	0.812252	1.07177	0.870551	0.707107	0.659754	0.659754	1	0.757858	0.707107	0.757858	0.659754
LOC_Os03g16440.1	outer membrane protein, OMP85 family, putative, expressed	88 kDa	2.9e-05	1.07177	0.933033	0.757858	0.757858	0.615572	1.07177	0.757858	0.707107	0.574349	0.574349	1.07177	0.812252	0.707107	0.574349	0.615572
LOC_Os04g40730.1	oxidoreductase, short chain dehydrogenase/reductase family, putative, expressed	35 kDa	2.9e-05	1	0.535887	0.329877	0.378929	0.353553	1	0.5	0.307786	0.353553	0.378929	1	0.5	0.307786	0.329877	0.329877
LOC_Os03g62590.1	oxidoreductase, short chain dehydrogenase/reductase family domain containing protein, expressed	39 kDa	3e-05	1	2.2974	2.63902	2.63902	2.14355	1	2.82843	3.03143	3.24901	2.82843	0.933033	2.63902	2.82843	2.82843	2.2974
LOC_Os01g23740.1	OsPDIL2-2 protein disulfide isomerase PDIL2-2, expressed	41 kDa	3.1e-05	1	0.707107	0.574349	0.574349	0.574349	1	0.535887	0.435275	0.406126	0.466516	1	0.707107	0.535887	0.5	0.435275
LOC_Os08g39140.1	heat shock protein, putative, expressed	80 kDa	3.1e-05	1	0.574349	0.5	0.406126	0.353553	1	0.466516	0.435275	0.406126	0.406126	1	0.535887	0.378929	0.406126	0.435275
LOC_Os03g28990.1	zinc finger family protein, putative, expressed	57 kDa	3.2e-05	1	3.4822	4	4	3.24901	1	2.46229	3.03143	3.4822	3.24901	1	4	4.92458	5.27803	4
LOC_Os02g15090.1	glutelin, putative, expressed	55 kDa	3.3e-05	1	0.615572	1.41421	0.812252	0.707107	1	0.615572	1.41421	0.812252	0.707107	1	0.659754	1.7411	1	0.870551
LOC_Os03g09250.1	inositol-3-phosphate synthase, putative, expressed	56 kDa	3.4e-05	1	0.933033	0.233258	0.116629	0.143587	1	0.812252	0.307786	0.217638	0.176777	1	0.870551	0.25	0.133972	0.125
LOC_Os10g09850.1	EF hand family protein, putative, expressed	43 kDa	3.5e-05	1	2.2974	8.57419	8.57419	11.3137	1	3.03143	7.46426	9.18959	12.1257	1	2.2974	8	9.18959	11.3137
LOC_Os02g12650.1	puromycin-sensitive aminopeptidase, putative, expressed	98 kDa	3.5e-05	1.07177	0.870551	0.870551	0.870551	0.812252	1	0.870551	0.812252	0.870551	0.933033	1	0.757858	0.707107	0.812252	0.757858
LOC_Os08g23730.1	class I glutamine amidotransferase, putative, expressed	60 kDa	3.5e-05	1	0.707107	0.615572	0.659754	0.535887	1	0.757858	0.574349	0.574349	0.5	1	0.535887	0.535887	0.535887	0.5
LOC_Os04g30430.1	nuclear transport factor 2, putative, expressed	51 kDa	3.5e-05	1.07177	0.757858	0.615572	0.466516	0.574349	1	0.615572	0.466516	0.466516	0.435275	1	0.574349	0.406126	0.378929	0.406126
LOC_Os02g30050.1	ribosomal protein L29, putative, expressed	14 kDa	3.6e-05	1	0.812252	0.707107	0.757858	0.707107	1	0.870551	0.707107	0.757858	0.707107	1	0.757858	0.659754	0.707107	0.659754
LOC_Os10g30580.1	cell division control protein 48 homolog E, putative, expressed	90 kDa	3.7e-05	1	0.757858	0.466516	0.466516	0.466516	1	0.757858	0.378929	0.406126	0.435275	1	0.615572	0.466516	0.535887	0.5
LOC_Os08g37320.1	expressed protein	20 kDa	3.8e-05	1	0.812252	0.707107	0.659754	0.812252	1	0.707107	0.615572	0.659754	0.757858	1	0.707107	0.615572	0.574349	0.707107
LOC_Os11g03400.1	ribosomal protein, putative, expressed	17 kDa	3.9e-05	1	0.707107	0.707107	0.757858	0.757858	1	0.812252	0.707107	0.757858	0.707107	1	0.707107	0.707107	0.757858	0.707107
LOC_Os02g53420.1	DnaK family protein, putative, expressed	73 kDa	3.9e-05	1	0.757858	0.615572	0.659754	0.707107	1	0.812252	0.615572	0.659754	0.707107	1	0.812252	0.659754	0.757858	0.812252
LOC_Os03g20680.1	late embryogenesis abundant protein 1, putative, expressed	37 kDa	4.2e-05	1	4.28709	6.49802	5.27803	6.06287	1	3.73213	4.92458	4.28709	4.92458	0.933033	3.73213	4.92458	4.28709	5.27803
LOC_Os01g16870.1	argonaute, putative, expressed	101 kDa	4.3e-05	1	1.07177	0.757858	0.659754	0.659754	1	1.1487	0.812252	0.757858	0.659754	1.1487	1.1487	0.812252	0.812252	0.574349
LOC_Os02g37862.1	60S ribosomal protein L6, putative, expressed	24 kDa	4.3e-05	1	0.870551	0.707107	0.870551	0.757858	1	0.757858	0.659754	0.757858	0.707107	1	0.812252	0.659754	0.812252	0.812252
LOC_Os07g26690.1	aquaporin protein, putative, expressed	30 kDa	4.3e-05	1	0.707107	0.466516	0.466516	0.535887	1	0.615572	0.353553	0.5	0.435275	1	0.659754	0.378929	0.435275	0.378929
LOC_Os03g19290.1	mitochondrial import inner membrane translocase subunit Tim17, putative, expressed	18 kDa	4.4e-05	1	1.51572	1.31951	1.23114	1.1487	0.933033	1.31951	1.07177	0.933033	1.07177	0.933033	1.6245	1.31951	1.23114	1.1487
LOC_Os03g16940.1	glyoxalase family protein, putative, expressed	23 kDa	4.7e-05	0.933033	2.63902	3.24901	3.03143	3.03143	1	2.46229	3.03143	3.03143	2.82843	0.933033	2.46229	2.82843	3.03143	2.82843
LOC_Os03g18590.1	malonyl CoA-acyl carrier protein transacylase, mitochondrial precursor, putative, expressed	40 kDa	4.7e-05	1	0.812252	0.378929	0.353553	0.435275	1	0.812252	0.435275	0.25	0.353553	1	0.615572	0.406126	0.329877	0.353553
LOC_Os06g42000.1	peroxiredoxin, putative, expressed	24 kDa	4.8e-05	1	1.6245	1.6245	1.31951	1.86607	1	1.7411	1.41421	1.31951	1.51572	1	1.6245	1.41421	1.51572	1.6245
LOC_Os09g08910.1	ATP synthase, putative, expressed	55 kDa	4.8e-05	1	0.933033	0.757858	0.933033	1	1	0.870551	0.757858	1	0.870551	1	0.933033	0.757858	0.933033	1
LOC_Os06g11800.1	annexin, putative, expressed	36 kDa	4.8e-05	0.933033	1.31951	0.812252	0.812252	0.757858	0.933033	1.23114	0.757858	0.812252	0.615572	0.933033	1.23114	0.870551	0.933033	0.757858
LOC_Os12g25710.1	bifunctional aminoacyl-tRNA synthetase, putative, expressed	58 kDa	4.8e-05	1	0.757858	0.615572	0.574349	0.535887	1	0.535887	0.435275	0.406126	0.406126	1	0.574349	0.535887	0.435275	0.535887
LOC_Os08g09940.1	GTP-binding protein, putative, expressed	44 kDa	4.9e-05	1	0.615572	0.615572	0.574349	0.659754	1	0.707107	0.574349	0.659754	0.757858	1	0.615572	0.535887	0.615572	0.615572
LOC_Os09g19734.3	isochorismate synthase 1, chloroplast precursor, putative, expressed	29 kDa	4.9e-05	0.933033	0.615572	0.535887	0.535887	0.574349	0.933033	0.707107	0.535887	0.535887	0.535887	1	0.870551	0.615572	0.659754	0.615572
LOC_Os01g59990.1	ribosomal protein L24, putative, expressed	18 kDa	5e-05	1	0.933033	0.707107	0.659754	0.707107	1	0.933033	0.574349	0.574349	0.615572	1	0.870551	0.574349	0.659754	0.615572
LOC_Os01g09000.1	glutaminyl-tRNA synthetase, putative, expressed	90 kDa	5e-05	1	0.574349	0.353553	0.353553	0.287175	1	0.535887	0.329877	0.378929	0.287175	1	0.574349	0.329877	0.329877	0.25
LOC_Os10g25130.1	aminotransferase, classes I and II, domain containing protein, expressed	53 kDa	5.2e-05	1	1.1487	1	0.933033	0.757858	0.933033	1	0.870551	0.707107	0.615572	1	1.07177	0.933033	0.757858	0.707107
LOC_Os03g31750.1	pyruvate, phosphate dikinase, chloroplast precursor, putative, expressed	97 kDa	5.3e-05	1	2.46229	3.4822	3.03143	2.82843	1	2.14355	2.63902	2.46229	2.14355	1.07177	2.2974	3.24901	2.82843	2.14355
LOC_Os01g66420.1	PHD finger protein, putative, expressed	30 kDa	5.3e-05	1	0.615572	0.466516	0.466516	0.535887	1	0.659754	0.5	0.466516	0.535887	1	0.535887	0.435275	0.406126	0.435275
LOC_Os01g55540.1	aminotransferase, classes I and II, domain containing protein, expressed	50 kDa	5.5e-05	1.07177	1.1487	1.23114	1.23114	1.1487	0.933033	1.1487	1.1487	1.1487	1.1487	0.933033	1.1487	1.31951	1.1487	1.1487
LOC_Os01g19470.1	nodal modulator 1 precursor, putative, expressed	131 kDa	5.5e-05	1	0.757858	0.707107	0.707107	0.615572	1	0.757858	0.574349	0.659754	0.615572	1	0.757858	0.574349	0.707107	0.574349
LOC_Os05g47640.1	threonine synthase, chloroplast precursor, putative, expressed	57 kDa	5.7e-05	0.933033	0.870551	0.5	0.5	0.5	0.933033	0.812252	0.574349	0.5	0.535887	0.933033	0.757858	0.466516	0.435275	0.5
LOC_Os07g31370.1	ras-related protein, putative, expressed	23 kDa	6.2e-05	1	0.933033	0.5	0.659754	0.659754	1.07177	1.1487	0.659754	0.757858	0.812252	1	0.757858	0.5	0.615572	0.659754
LOC_Os05g11780.1	mitochondrial carrier protein, putative, expressed	33 kDa	6.4e-05	0.933033	0.659754	0.535887	0.574349	0.5	0.933033	0.659754	0.5	0.5	0.466516	0.933033	0.707107	0.615572	0.615572	0.535887
LOC_Os03g63430.1	proteasome subunit, putative, expressed	51 kDa	6.5e-05	1	0.659754	0.659754	0.659754	0.659754	1	0.707107	0.659754	0.615572	0.707107	1.07177	0.757858	0.707107	0.707107	0.707107
LOC_Os02g48110.1	DnaK family protein, putative, expressed	99 kDa	6.7e-05	1	0.812252	0.659754	0.659754	0.707107	1	0.757858	0.659754	0.615572	0.659754	1	0.757858	0.615572	0.615572	0.615572
LOC_Os01g05470.1	transcription factor X1, putative, expressed	79 kDa	6.7e-05	1	0.615572	0.353553	0.353553	0.353553	1	0.615572	0.435275	0.378929	0.25	1	0.574349	0.378929	0.307786	0.329877
LOC_Os06g29180.1	erythronate-4-phosphate dehydrogenase domain containing protein, expressed	41 kDa	6.8e-05	1	0.933033	0.757858	0.812252	0.870551	1	0.812252	0.707107	0.707107	0.707107	1	0.933033	0.757858	0.707107	0.707107
LOC_Os01g24680.1	3-hydroxyacyl-CoA dehydrogenase, putative, expressed	79 kDa	6.8e-05	1	0.615572	0.435275	0.466516	0.435275	1	0.659754	0.435275	0.406126	0.5	1	0.574349	0.435275	0.435275	0.378929
LOC_Os03g40270.1	alpha-1,4-glucan-protein synthase, putative, expressed	41 kDa	7e-05	1	0.933033	0.757858	0.812252	0.757858	0.933033	1	0.757858	0.757858	0.757858	1	1	0.812252	0.812252	0.757858
LOC_Os11g07280.1	coatomer subunit beta-1, putative, expressed	105 kDa	7e-05	1	0.757858	0.615572	0.574349	0.535887	1	0.615572	0.466516	0.5	0.466516	1	0.659754	0.5	0.535887	0.406126
LOC_Os03g01530.1	tubulin/FtsZ domain containing protein, putative, expressed	50 kDa	7.3e-05	0.933033	0.574349	0.307786	0.378929	0.189465	0.933033	0.574349	0.329877	0.217638	0.0824692	0.933033	0.5	0.435275	0.25	0.153893
LOC_Os12g02320.1	LTPL12 - Protease inhibitor/seed storage/LTP family protein precursor, expressed	11 kDa	7.5e-05	0.933033	2	3.73213	3.4822	4.28709	0.933033	3.73213	6.49802	5.65685	8	1	2.14355	4.28709	3.4822	4.59479
LOC_Os04g42140.1	eukaryotic initiation factor iso-4F subunit p82-34, putative, expressed	87 kDa	7.5e-05	1	0.659754	0.574349	0.574349	0.535887	0.933033	0.757858	0.574349	0.615572	0.659754	1.07177	0.870551	0.615572	0.574349	0.659754
LOC_Os03g37970.1	ribosomal protein L13, putative, expressed	24 kDa	7.8e-05	1	0.933033	0.757858	0.812252	0.812252	1	0.870551	0.757858	0.812252	0.870551	1	0.870551	0.707107	0.707107	0.707107
LOC_Os03g14530.1	S10/S20 domain containing ribosomal protein, putative, expressed	14 kDa	7.8e-05	1	0.707107	0.615572	0.615572	0.615572	1	0.870551	0.574349	0.615572	0.574349	1	0.757858	0.659754	0.574349	0.615572
LOC_Os12g37400.1	MCM7 - Putative minichromosome maintenance MCM complex subunit 7, expressed	81 kDa	7.8e-05	1	0.5	0.329877	0.233258	0.25	1	0.378929	0.287175	0.133972	0.203063	1	0.406126	0.203063	0.203063	0.217638
LOC_Os12g13320.1	argininosuccinate synthase, chloroplast precursor, putative, expressed	52 kDa	8.1e-05	1.07177	0.707107	0.659754	0.757858	0.757858	1.07177	0.870551	0.615572	0.615572	0.757858	1.07177	0.707107	0.659754	0.615572	0.659754
LOC_Os08g43560.1	OsAPx4 - Peroxisomal Ascorbate Peroxidase encoding gene 5,8,9, expressed	32 kDa	8.1e-05	1	0.406126	0.378929	0.5	0.5	1	0.353553	0.435275	0.5	0.659754	1	0.307786	0.353553	0.435275	0.466516
LOC_Os12g38000.1	60S ribosomal protein L8, putative, expressed	28 kDa	8.3e-05	1.1487	0.933033	0.812252	0.933033	0.812252	1	1	0.812252	1	0.870551	0.933033	0.870551	0.707107	0.812252	0.812252
LOC_Os03g18810.1	aminotransferase, classes I and II, domain containing protein, expressed	50 kDa	8.3e-05	1	0.812252	0.574349	0.615572	0.615572	1	0.870551	0.659754	0.615572	0.615572	1	0.659754	0.5	0.435275	0.5
LOC_Os01g65830.1	acyl-desaturase, chloroplast precursor, putative, expressed	43 kDa	8.6e-05	1	0.535887	0.203063	0.203063	0.217638	1	0.5	0.164938	0.143587	0.176777	1	0.535887	0.153893	0.133972	0.203063
LOC_Os04g31070.1	acyl-desaturase, chloroplast precursor, putative, expressed	44 kDa	9e-05	1	0.535887	0.307786	0.287175	0.307786	1	0.466516	0.203063	0.203063	0.176777	1	0.466516	0.217638	0.203063	0.189465
LOC_Os02g36710.1	SET, putative, expressed	29 kDa	9.1e-05	1	0.812252	0.535887	0.435275	0.535887	1	0.574349	0.435275	0.353553	0.435275	1	0.5	0.353553	0.353553	0.406126
LOC_Os02g44520.1	OsSub19 - Putative Subtilisin homologue, expressed	149 kDa	9.2e-05	1	0.933033	0.707107	0.707107	0.574349	1	1	0.707107	0.615572	0.5	1	0.812252	0.615572	0.615572	0.535887
LOC_Os01g47080.1	pyruvate kinase, putative, expressed	63 kDa	9.3e-05	1	0.659754	0.287175	0.233258	0.189465	1	0.615572	0.233258	0.153893	0.0883883	1	0.615572	0.307786	0.189465	0.203063
LOC_Os03g08360.1	3-ketoacyl-CoA synthase 10, putative, expressed	60 kDa	9.6e-05	1	0.757858	0.353553	0.287175	0.267943	1	0.933033	0.329877	0.267943	0.233258	1	0.659754	0.287175	0.267943	0.189465
LOC_Os01g61830.1	zinc finger C-x8-C-x5-C-x3-H type family protein, expressed	42 kDa	9.8e-05	1	0.659754	0.5	0.535887	0.535887	1	0.574349	0.5	0.406126	0.466516	1	0.659754	0.535887	0.466516	0.535887
LOC_Os03g22120.1	sucrose synthase, putative, expressed	92 kDa	0.0001	1	1.51572	2.2974	2.63902	2.2974	1	1.31951	2.46229	2.82843	2.63902	0.933033	1.31951	2.2974	2.46229	2.2974
LOC_Os03g21040.2	stress responsive protein, putative, expressed	39 kDa	0.0001	1.1487	1.41421	1.31951	1.1487	1.23114	1.07177	1.31951	1.31951	1.23114	1.1487	1.07177	1.31951	1.1487	1.07177	1
LOC_Os03g11410.1	mitochondrial-processing peptidase subunit, mitochondrial precursor, putative, expressed	59 kDa	0.00011	1.07177	0.812252	0.757858	0.870551	0.812252	1	0.933033	0.812252	0.933033	0.812252	1.07177	0.870551	0.812252	0.870551	0.870551
LOC_Os05g49890.1	ras-related protein, putative, expressed	25 kDa	0.00011	1	0.707107	0.615572	0.757858	0.659754	1	0.615572	0.659754	0.757858	0.659754	1	0.659754	0.535887	0.757858	0.707107
LOC_Os03g10190.1	seryl-tRNA synthetase, putative, expressed	51 kDa	0.00011	1	0.707107	0.659754	0.615572	0.615572	1	0.615572	0.466516	0.466516	0.466516	1	0.707107	0.659754	0.615572	0.5
LOC_Os03g59300.1	expressed protein	41 kDa	0.00011	1	0.615572	0.435275	0.435275	0.406126	1	0.615572	0.574349	0.406126	0.5	1	0.659754	0.5	0.535887	0.435275
LOC_Os08g44460.3	expressed protein	10 kDa	0.00011	1	0.615572	0.435275	0.5	0.466516	1	0.659754	0.466516	0.466516	0.5	1	0.659754	0.435275	0.5	0.406126
LOC_Os05g08840.1	DnaK family protein, putative, expressed	94 kDa	0.00011	1	0.757858	0.5	0.5	0.5	1	0.574349	0.466516	0.435275	0.435275	1	0.615572	0.406126	0.466516	0.406126
LOC_Os06g20370.1	microtubule associated protein, putative, expressed	64 kDa	0.00011	1	0.615572	0.353553	0.287175	0.267943	1	0.574349	0.406126	0.25	0.287175	1	0.659754	0.378929	0.353553	0.307786
LOC_Os01g09510.1	60S acidic ribosomal protein, putative, expressed	12 kDa	0.00011	1	0.466516	0.406126	0.329877	0.329877	1	0.406126	0.329877	0.287175	0.267943	1	0.406126	0.435275	0.329877	0.267943
LOC_Os05g06460.1	dihydrolipoyl dehydrogenase, putative, expressed	59 kDa	0.00012	1	1.23114	0.659754	0.574349	0.535887	1	1.07177	0.615572	0.466516	0.353553	1	1.07177	0.574349	0.5	0.466516
LOC_Os04g01590.1	arginase, putative, expressed	37 kDa	0.00012	0.933033	0.812252	0.707107	0.707107	0.707107	0.933033	0.707107	0.615572	0.615572	0.659754	0.933033	0.812252	0.574349	0.615572	0.615572
LOC_Os03g24220.1	villin protein, putative, expressed	107 kDa	0.00012	1	0.870551	0.615572	0.615572	0.615572	1	0.812252	0.615572	0.5	0.535887	1	0.812252	0.615572	0.615572	0.535887
LOC_Os05g02530.1	glutathione S-transferase, N-terminal domain containing protein, expressed	33 kDa	0.00012	1	0.707107	0.659754	0.615572	0.574349	1	0.615572	0.574349	0.435275	0.378929	1	0.615572	0.574349	0.535887	0.5
LOC_Os08g12840.1	FabA-like domain containing protein, expressed	39 kDa	0.00012	1	1	0.378929	0.329877	0.307786	1	1	0.287175	0.233258	0.233258	1	0.757858	0.329877	0.287175	0.307786
LOC_Os01g68950.1	ubiquitin family domain containing protein, expressed	11 kDa	0.00012	1	0.5	0.535887	0.329877	0.435275	1	0.574349	0.5	0.378929	0.435275	1	0.535887	0.435275	0.406126	0.233258
LOC_Os08g36320.2	decarboxylase, putative, expressed	57 kDa	0.00013	1	1.86607	3.03143	2.82843	2.46229	1	1.41421	2	2.14355	1.86607	1	1.6245	3.24901	3.03143	2.63902
LOC_Os10g40040.1	expressed protein	29 kDa	0.00013	1	2.2974	2.82843	2.46229	2.2974	1	1.86607	1.7411	2	1.7411	1.07177	1.7411	2	1.6245	1.7411
LOC_Os05g28280.1	peptidase, M24 family protein, putative, expressed	43 kDa	0.00013	1	0.757858	0.757858	0.757858	0.707107	1	0.757858	0.707107	0.757858	0.757858	1	0.933033	0.812252	0.870551	0.870551
LOC_Os09g26880.1	aldehyde dehydrogenase, putative, expressed	55 kDa	0.00013	1	0.933033	0.707107	0.659754	0.615572	1	0.812252	0.615572	0.615572	0.535887	1	0.812252	0.615572	0.466516	0.574349
LOC_Os05g06350.1	importin subunit alpha, putative, expressed	59 kDa	0.00013	1	0.933033	0.535887	0.574349	0.535887	1	0.812252	0.615572	0.535887	0.466516	0.933033	0.615572	0.406126	0.406126	0.406126
LOC_Os05g46560.1	RAN GTPase-activating protein 1, putative, expressed	60 kDa	0.00013	1	0.757858	0.466516	0.435275	0.574349	1	0.659754	0.435275	0.406126	0.406126	1	0.757858	0.574349	0.406126	0.466516
LOC_Os05g40420.1	2,3-bisphosphoglycerate-independent phosphoglycerate mutase, putative, expressed	61 kDa	0.00013	1	0.659754	0.535887	0.329877	0.378929	1	0.659754	0.378929	0.25	0.25	1	0.659754	0.406126	0.435275	0.353553
LOC_Os05g34770.1	cytochrome c, putative, expressed	12 kDa	0.00014	1	0.659754	0.615572	0.5	0.659754	1	0.466516	0.615572	0.329877	0.5	1	0.5	0.574349	0.466516	0.535887
LOC_Os06g51220.2	HMG1/2, putative, expressed	17 kDa	0.00014	1	0.757858	0.574349	0.466516	0.574349	1	0.707107	0.435275	0.466516	0.353553	1	0.659754	0.535887	0.406126	0.466516
LOC_Os01g70020.1	DEK C terminal domain containing protein, expressed	56 kDa	0.00014	1	0.574349	0.406126	0.353553	0.435275	1	0.466516	0.378929	0.378929	0.466516	1	0.615572	0.466516	0.435275	0.406126
LOC_Os05g48020.1	SNARE domain containing protein, putative, expressed	36 kDa	0.00014	1	0.757858	0.406126	0.435275	0.435275	1	0.615572	0.307786	0.307786	0.307786	1	0.615572	0.353553	0.307786	0.287175
LOC_Os04g19740.1	transketolase, chloroplast precursor, putative, expressed	78 kDa	0.00015	1.07177	1.6245	1.07177	0.933033	1	1	1.41421	0.812252	0.870551	0.933033	1	1.6245	0.933033	1.1487	1
LOC_Os04g42930.1	OsGrx_C2.2 - glutaredoxin subgroup I, expressed	13 kDa	0.00016	1	1	2.2974	2.14355	2.14355	1	1.51572	3.4822	3.03143	3.4822	1	1.51572	3.24901	3.03143	3.24901
LOC_Os05g06430.2	OsPDIL2-1 protein disulfide isomerase PDIL2-1, expressed	40 kDa	0.00016	0.933033	0.933033	0.757858	0.707107	0.812252	1	0.812252	0.615572	0.574349	0.659754	1	0.812252	0.615572	0.574349	0.659754
LOC_Os08g44530.1	dihydroxy-acid dehydratase, putative, expressed	64 kDa	0.00016	1	0.659754	0.378929	0.466516	0.378929	1	0.757858	0.307786	0.353553	0.378929	1	0.707107	0.435275	0.406126	0.307786
LOC_Os08g38086.3	heat shock protein, putative, expressed	86 kDa	0.00016	1	0.5	0.406126	0.435275	0.406126	1	0.435275	0.353553	0.307786	0.307786	1	0.615572	0.466516	0.329877	0.5
LOC_Os02g52290.1	peptidyl-prolyl cis-trans isomerase, FKBP-type, putative, expressed	12 kDa	0.00017	1	0.707107	0.707107	0.707107	0.707107	1	0.707107	0.659754	0.574349	0.659754	1	0.870551	0.707107	0.659754	0.659754
LOC_Os06g48640.1	proteasome/cyclosome repeat containing protein, expressed	99 kDa	0.00017	0.933033	0.812252	0.659754	0.707107	0.615572	1	0.870551	0.659754	0.812252	0.757858	0.933033	0.659754	0.574349	0.615572	0.574349
LOC_Os04g51630.1	60S ribosomal protein L7, putative, expressed	28 kDa	0.00017	1	0.757858	0.615572	0.659754	0.615572	1	0.757858	0.574349	0.659754	0.615572	0.933033	0.757858	0.574349	0.659754	0.535887
LOC_Os03g11720.1	glycosyl hydrolase, family 31, putative, expressed	103 kDa	0.00017	1	0.933033	0.615572	0.659754	0.574349	1	0.757858	0.5	0.5	0.574349	1	0.707107	0.535887	0.574349	0.659754
LOC_Os05g05700.1	cullin, putative, expressed	87 kDa	0.00017	1	0.757858	0.615572	0.574349	0.466516	1	0.707107	0.535887	0.5	0.5	1	0.659754	0.574349	0.574349	0.406126
LOC_Os11g29380.1	MCM2 - Putative minichromosome maintenance MCM complex subunit 2, expressed	109 kDa	0.00017	1	0.659754	0.406126	0.378929	0.307786	1	0.615572	0.287175	0.307786	0.378929	1	0.535887	0.267943	0.287175	0.25
LOC_Os04g47220.1	aquaporin protein, putative, expressed	30 kDa	0.00017	1	0.353553	0.233258	0.267943	0.287175	1	0.378929	0.267943	0.203063	0.287175	1	0.353553	0.203063	0.203063	0.287175
LOC_Os06g51084.1	1,4-alpha-glucan-branching enzyme, chloroplast precursor, putative, expressed	93 kDa	0.00018	1	0.659754	1	0.659754	0.812252	1	0.659754	0.812252	0.574349	0.615572	1	0.707107	0.933033	0.535887	0.574349
LOC_Os01g45190.1	DEAD-box ATP-dependent RNA helicase, putative, expressed	46 kDa	0.00018	1	0.707107	0.615572	0.659754	0.659754	1	0.757858	0.535887	0.659754	0.659754	1	0.757858	0.574349	0.659754	0.574349
LOC_Os02g01280.1	T-complex protein, putative, expressed	64 kDa	0.00018	1	0.659754	0.615572	0.574349	0.535887	0.933033	1.1487	0.757858	0.659754	0.574349	1	0.659754	0.466516	0.466516	0.435275
LOC_Os08g15030.1	aspartate carbamoyltransferase, putative, expressed	40 kDa	0.00018	1	0.659754	0.5	0.615572	0.574349	1	0.757858	0.535887	0.615572	0.615572	1	0.757858	0.535887	0.574349	0.574349
LOC_Os11g29400.1	6-phosphogluconate dehydrogenase, decarboxylating, putative, expressed	54 kDa	0.00018	0.933033	0.707107	0.353553	0.378929	0.378929	0.933033	0.757858	0.406126	0.406126	0.435275	0.933033	0.707107	0.378929	0.353553	0.406126
LOC_Os04g55060.1	3-oxoacyl-synthase III, chloroplast precursor, putative, expressed	42 kDa	0.00018	1	0.870551	0.435275	0.353553	0.329877	1	0.812252	0.329877	0.267943	0.329877	1	0.812252	0.329877	0.233258	0.287175
LOC_Os02g57260.1	3-ketoacyl-CoA thiolase, peroxisomal precursor, putative, expressed	47 kDa	0.00019	1	0.757858	1.31951	1.31951	1.31951	1	0.707107	0.870551	1.07177	1	1	0.535887	0.707107	0.870551	0.757858
LOC_Os03g05980.1	40S ribosomal protein S9-2, putative, expressed	23 kDa	0.00019	1.07177	0.933033	0.812252	0.870551	0.812252	1	0.757858	0.615572	0.707107	0.615572	1	0.757858	0.574349	0.659754	0.659754
LOC_Os10g10244.1	alanyl-tRNA synthetase, putative, expressed	109 kDa	0.00019	1	0.757858	0.870551	0.812252	0.812252	1	0.870551	0.707107	0.757858	0.707107	1	0.707107	0.535887	0.5	0.5
LOC_Os04g54440.1	RNA binding protein, putative, expressed	52 kDa	0.00019	1	0.757858	0.535887	0.535887	0.615572	1	0.707107	0.435275	0.466516	0.466516	1	0.757858	0.435275	0.466516	0.535887
LOC_Os05g49440.2	DUF1264 domain containing protein, putative, expressed	26 kDa	0.0002	1.07177	1.86607	2.46229	2.14355	2.2974	0.933033	2.2974	2.82843	2.46229	2.63902	0.933033	2.46229	3.24901	2.82843	3.24901
LOC_Os06g49480.1	peptidyl-prolyl cis-trans isomerase, putative, expressed	24 kDa	0.0002	1	0.870551	0.707107	0.757858	0.812252	1	0.812252	0.757858	0.659754	0.707107	1	1	0.707107	0.757858	0.707107
LOC_Os03g57120.1	ferredoxin--NADP reductase, chloroplast precursor, putative, expressed	42 kDa	0.0002	1	0.707107	0.574349	0.435275	0.466516	1	0.615572	0.466516	0.406126	0.435275	1	0.707107	0.707107	0.574349	0.615572
LOC_Os06g09450.1	sucrose synthase, putative, expressed	92 kDa	0.0002	1	0.535887	0.5	0.466516	0.406126	1	0.5	0.435275	0.353553	0.329877	1	0.535887	0.535887	0.378929	0.307786
LOC_Os08g10570.1	bifunctional purine biosynthesis protein purH, putative, expressed	65 kDa	0.00021	1	0.615572	0.466516	0.574349	0.466516	1	0.707107	0.435275	0.466516	0.535887	1	0.707107	0.535887	0.615572	0.574349
LOC_Os06g12530.1	CS domain containing protein, putative, expressed	34 kDa	0.00021	1	0.707107	0.535887	0.466516	0.466516	1	0.615572	0.535887	0.329877	0.466516	1	0.870551	0.535887	0.378929	0.435275
LOC_Os03g18690.1	26S protease regulatory subunit 4, putative, expressed	50 kDa	0.00022	0.933033	0.870551	0.707107	0.757858	0.659754	1	0.757858	0.574349	0.535887	0.535887	1	0.707107	0.659754	0.659754	0.615572
LOC_Os08g43580.1	acyl carrier protein, putative, expressed	14 kDa	0.00022	1.07177	1	0.574349	0.466516	0.535887	1.07177	1	0.574349	0.466516	0.5	1.07177	0.870551	0.5	0.435275	0.466516
LOC_Os09g32760.1	acyl-ACP thioesterase, putative, expressed	40 kDa	0.00022	1.07177	0.707107	0.217638	0.203063	0.176777	0.933033	0.812252	0.233258	0.153893	0.233258	1.07177	0.933033	0.233258	0.25	0.217638
LOC_Os05g51700.1	nucleoside diphosphate kinase, putative, expressed	26 kDa	0.00023	1	1.51572	1.86607	2.2974	2.63902	0.933033	1.6245	1.86607	2.2974	2.46229	1	1.7411	2.2974	2.63902	3.03143
LOC_Os05g50110.1	oleosin, putative, expressed	18 kDa	0.00023	1	2.14355	2.2974	2.2974	1.86607	1	2.63902	3.03143	2.63902	2.2974	1	1.86607	1.7411	1.7411	1.41421
LOC_Os07g44740.1	chaperonin, putative, expressed	11 kDa	0.00023	1	0.615572	0.574349	0.615572	0.757858	1	0.757858	0.574349	0.659754	0.757858	1	0.615572	0.5	0.574349	0.615572
LOC_Os04g48760.1	leucine-rich repeat family protein, putative, expressed	117 kDa	0.00023	1	0.574349	0.307786	0.307786	0.217638	1	0.535887	0.217638	0.189465	0.176777	1	0.535887	0.267943	0.25	0.267943
LOC_Os03g21550.1	eukaryotic translation initiation factor 2 subunit beta, putative, expressed	31 kDa	0.00024	1	0.707107	0.574349	0.659754	0.707107	0.933033	0.615572	0.5	0.466516	0.466516	1	0.615572	0.535887	0.535887	0.574349
LOC_Os05g23740.1	DnaK family protein, putative, expressed	74 kDa	0.00024	1	0.707107	0.707107	0.535887	0.757858	1	0.535887	0.466516	0.535887	0.574349	1	0.535887	0.466516	0.535887	0.5
LOC_Os04g51270.1	vacuolar ATPase G subunit, putative, expressed	12 kDa	0.00024	0.933033	0.757858	0.535887	0.5	0.5	0.933033	0.757858	0.535887	0.435275	0.535887	0.933033	0.870551	0.466516	0.466516	0.615572
LOC_Os05g45460.1	POEI52 - Pollen Ole e I allergen and extensin family protein precursor, expressed	21 kDa	0.00024	1	0.615572	0.615572	0.615572	0.535887	1	0.535887	0.466516	0.574349	0.535887	1	0.535887	0.466516	0.535887	0.535887
LOC_Os06g09630.1	3-oxoacyl-synthase, putative, expressed	49 kDa	0.00025	1	1.07177	0.659754	0.574349	0.574349	1	0.933033	0.535887	0.574349	0.435275	1	0.870551	0.574349	0.5	0.466516
LOC_Os05g43830.1	hydrolase, alpha/beta fold family domain containing protein, expressed	44 kDa	0.00025	1.07177	0.707107	0.435275	0.353553	0.353553	1	1.1487	0.659754	0.574349	0.5	1.07177	0.659754	0.287175	0.25	0.233258
LOC_Os06g07210.1	ribonucleoside-diphosphate reductase large subunit, putative, expressed	92 kDa	0.00025	1	0.535887	0.287175	0.267943	0.287175	1	0.757858	0.329877	0.267943	0.353553	0.933033	0.615572	0.233258	0.287175	0.287175
LOC_Os01g55830.1	glutathione S-transferase, putative, expressed	24 kDa	0.00026	1	0.933033	1.41421	1.41421	1.41421	1	0.933033	1.31951	1.31951	1.23114	1	1.07177	1.23114	1.31951	1.31951
LOC_Os08g25734.1	glucose-1-phosphate adenylyltransferase large subunit, chloroplast precursor, putative, expressed	56 kDa	0.00026	0.933033	0.615572	0.870551	0.615572	0.435275	0.933033	0.615572	0.870551	0.615572	0.435275	0.933033	0.615572	0.757858	0.5	0.466516
LOC_Os06g31800.1	THION2 - Plant thionin family protein precursor, expressed	15 kDa	0.00028	1	3.73213	6.9644	6.06287	6.06287	1	4.28709	6.9644	6.06287	6.9644	1	4	6.06287	4.92458	6.06287
LOC_Os03g53620.1	late embryogenesis abundant protein D-34, putative, expressed	21 kDa	0.00029	1	6.9644	16	13.9288	12.1257	0.307786	8	13.9288	12.1257	8.57419	1	8	19.6983	14.9285	13.9288
LOC_Os03g14260.1	guanine nucleotide exchange family protein, putative, expressed	198 kDa	0.00029	1.07177	0.757858	0.5	0.378929	0.406126	1.07177	0.707107	0.406126	0.406126	0.406126	1	0.707107	0.466516	0.5	0.406126
LOC_Os08g02340.1	60S acidic ribosomal protein, putative, expressed	11 kDa	0.00029	1	0.353553	0.406126	0.406126	0.435275	1	0.5	0.378929	0.5	0.378929	1	0.5	0.466516	0.574349	0.378929
LOC_Os01g46600.1	seed maturation protein PM41, putative, expressed	9 kDa	0.0003	0.870551	5.65685	13.9288	11.3137	18.3792	1	4.28709	8	8	10.5561	1	1.6245	4.28709	4.28709	6.49802
LOC_Os05g51830.1	ZOS5-12 - C2H2 zinc finger protein, expressed	33 kDa	0.0003	1	0.574349	0.574349	0.615572	0.659754	1	0.615572	0.535887	0.615572	0.574349	1	0.574349	0.535887	0.535887	0.615572
LOC_Os06g14240.1	hsp20/alpha crystallin family protein, putative, expressed	16 kDa	0.0003	1	0.378929	0.406126	0.353553	0.307786	1	0.406126	0.329877	0.329877	0.329877	1	0.329877	0.406126	0.353553	0.329877
LOC_Os03g50340.1	coatomer alpha subunit, putative, expressed	136 kDa	0.00031	0.933033	1	0.707107	0.659754	0.757858	0.933033	0.933033	0.707107	0.707107	0.659754	0.933033	0.870551	0.659754	0.659754	0.659754
LOC_Os06g05660.1	NAP domain containing protein, putative, expressed	43 kDa	0.00031	1	0.615572	0.5	0.5	0.435275	1	0.574349	0.5	0.466516	0.466516	1	0.707107	0.574349	0.574349	0.5
LOC_Os07g38130.1	polygalacturonase inhibitor 1 precursor, putative, expressed	35 kDa	0.00032	1	1	1.51572	2	2	1	1.07177	1.86607	2.63902	3.03143	1	1	1.51572	2.2974	2.82843
LOC_Os07g11630.1	LTPL163 - Protease inhibitor/seed storage/LTP family protein precursor, expressed	16 kDa	0.00033	0.933033	1.31951	2.63902	1.51572	1.51572	1	1.23114	2.63902	1.41421	1.23114	1	1	2	1	1.1487
LOC_Os01g10820.1	ribosomal protein L5, putative, expressed	21 kDa	0.00034	0.933033	0.812252	0.659754	0.757858	0.757858	0.933033	0.757858	0.659754	0.812252	0.707107	0.933033	0.659754	0.615572	0.659754	0.659754
LOC_Os10g21268.1	ribulose bisphosphate carboxylase large chain precursor, putative, expressed	54 kDa	0.00035	1	1.51572	1.07177	1	1	0.933033	1.41421	1	0.933033	0.933033	1	1.31951	1.07177	1	1
LOC_Os02g38920.1	glyceraldehyde-3-phosphate dehydrogenase, putative, expressed	37 kDa	0.00035	0.933033	1.1487	0.933033	1	0.812252	1	1.1487	0.933033	0.933033	0.870551	0.933033	1	0.812252	0.933033	0.812252
LOC_Os08g02400.1	40S ribosomal protein S13, putative, expressed	17 kDa	0.00035	1	0.757858	0.757858	0.757858	0.757858	0.933033	0.812252	0.757858	0.707107	0.812252	1	0.757858	0.707107	0.659754	0.659754
LOC_Os03g58430.1	40S ribosomal protein S15, putative, expressed	17 kDa	0.00035	1	0.757858	0.707107	0.574349	0.574349	1	0.707107	0.5	0.406126	0.353553	1	0.707107	0.615572	0.466516	0.466516
LOC_Os01g11880.1	DJ-1 family protein, putative, expressed	45 kDa	0.00036	1	1.6245	2	2	2.14355	1.07177	1.7411	1.7411	1.86607	1.6245	1	1.23114	1.23114	1.31951	1.23114
LOC_Os01g05010.1	mitochondrial glycoprotein, putative, expressed	29 kDa	0.00036	1	0.707107	0.535887	0.5	0.5	1	0.574349	0.5	0.5	0.535887	1	0.659754	0.5	0.5	0.5
LOC_Os09g07830.1	acetyl-CoA acetyltransferase, cytosolic, putative, expressed	41 kDa	0.00037	1	1	0.757858	0.707107	0.615572	1.1487	1.1487	0.812252	0.707107	0.574349	1	1.07177	0.757858	0.659754	0.535887
LOC_Os12g44150.1	plasma membrane ATPase, putative, expressed	105 kDa	0.00037	1	0.707107	0.435275	0.435275	0.406126	1.07177	0.933033	0.574349	0.615572	0.707107	1	0.574349	0.329877	0.378929	0.378929
LOC_Os07g01760.1	aminotransferase, classes I and II, domain containing protein, expressed	54 kDa	0.00037	1	0.659754	0.353553	0.378929	0.378929	1	0.535887	0.353553	0.406126	0.378929	1	0.5	0.307786	0.378929	0.329877
LOC_Os01g70950.1	spermatogenesis-associated protein 20 precursor, putative, expressed	58 kDa	0.00038	1	2.63902	3.73213	3.03143	3.03143	1	1.6245	2.63902	2.63902	2.14355	0.870551	2.46229	2.2974	2.82843	2.46229
LOC_Os02g54340.1	26S protease regulatory subunit 7, putative, expressed	48 kDa	0.00038	0.933033	0.933033	0.659754	0.615572	0.659754	1	0.812252	0.659754	0.574349	0.615572	1	0.933033	0.812252	0.757858	0.757858
LOC_Os01g05670.1	3-oxo-5-alpha-steroid 4-dehydrogenase, putative, expressed	36 kDa	0.00038	1	0.757858	0.435275	0.535887	0.535887	1	0.535887	0.287175	0.378929	0.378929	1	0.615572	0.329877	0.5	0.329877
LOC_Os05g28510.1	importin subunit beta, putative, expressed	96 kDa	0.00038	1	0.535887	0.466516	0.406126	0.353553	1	0.535887	0.406126	0.378929	0.307786	1.07177	0.659754	0.615572	0.466516	0.406126
LOC_Os03g37270.1	RNA recognition motif containing protein, putative, expressed	44 kDa	0.00039	1	0.615572	0.5	0.435275	0.535887	1	0.659754	0.5	0.466516	0.406126	1	0.615572	0.5	0.535887	0.535887
LOC_Os06g08770.1	ruvB-like 2, putative, expressed	52 kDa	0.00041	1	0.659754	0.707107	0.659754	0.535887	1.07177	0.757858	0.707107	0.574349	0.535887	1	0.707107	0.615572	0.574349	0.5
LOC_Os03g08280.1	peptidase, T1 family, putative, expressed	32 kDa	0.00043	1	0.707107	0.812252	0.812252	0.757858	1	0.757858	0.659754	0.659754	0.659754	0.933033	0.757858	0.757858	0.659754	0.659754
LOC_Os02g01030.1	tetratricopeptide repeat domain containing protein, expressed	44 kDa	0.00043	1	0.757858	0.707107	0.707107	0.615572	1	0.707107	0.615572	0.535887	0.615572	1	0.757858	0.574349	0.5	0.574349
LOC_Os07g05190.1	leucine-rich repeat family protein, putative, expressed	114 kDa	0.00043	1	0.615572	0.435275	0.267943	0.203063	1	0.707107	0.329877	0.267943	0.217638	1	0.659754	0.5	0.287175	0.233258
LOC_Os07g11360.1	RAL3 - Seed allergenic protein RA5/RA14/RA17 precursor, expressed	18 kDa	0.00044	1	1.31951	4.28709	2.2974	2.63902	1	1	2.63902	1.41421	1.6245	1	1.6245	6.06287	3.73213	4.28709
LOC_Os02g50790.1	nuclear-pore anchor, putative, expressed	121 kDa	0.00044	1	0.812252	0.659754	0.707107	0.812252	1.07177	0.574349	0.466516	0.466516	0.535887	1.07177	0.707107	0.535887	0.466516	0.615572
LOC_Os09g36860.1	acyl carrier protein, putative, expressed	14 kDa	0.00045	1	0.574349	0.287175	0.307786	0.203063	1	0.659754	0.267943	0.143587	0.143587	1	0.535887	0.267943	0.217638	0.203063
LOC_Os08g42560.1	tRNA synthetase class II core domain containing protein, expressed	82 kDa	0.00046	1.07177	0.757858	0.757858	0.757858	0.870551	1.07177	0.757858	0.615572	0.707107	0.615572	1	0.707107	0.659754	0.757858	0.707107
LOC_Os03g13730.1	translocase of chloroplast 34, putative, expressed	36 kDa	0.00046	1	0.707107	0.615572	0.615572	0.659754	1	0.707107	0.574349	0.574349	0.5	0.933033	1	0.870551	0.812252	0.870551
LOC_Os10g26060.1	glutelin, putative, expressed	56 kDa	0.00047	1.07177	1.31951	3.03143	1.86607	1.6245	1	1.7411	3.73213	2	1.31951	1	1.6245	3.73213	2.63902	2.14355
LOC_Os11g03470.3	bifunctional aspartokinase/homoserine dehydrogenase, putative, expressed	41 kDa	0.00047	1	0.870551	0.707107	0.707107	0.659754	1	0.933033	0.757858	0.707107	0.707107	1	0.757858	0.659754	0.535887	0.574349
LOC_Os06g40600.1	elongation factor, putative, expressed	110 kDa	0.00047	1.07177	0.757858	0.574349	0.659754	0.615572	1.07177	0.574349	0.435275	0.406126	0.435275	1.07177	0.757858	0.574349	0.574349	0.615572
LOC_Os08g23870.1	late embryogenesis abundant group 1, putative, expressed	15 kDa	0.00048	0.933033	3.24901	4.28709	3.4822	3.73213	0.933033	8	9.84916	7.46426	7.46426	0.0192366	25.9921	64	36.7583	42.2243
LOC_Os06g44890.1	villin protein, putative, expressed	114 kDa	0.0005	1	0.707107	0.378929	0.466516	0.378929	1	0.535887	0.287175	0.25	0.125	1	0.659754	0.329877	0.435275	0.466516
LOC_Os03g04340.1	C-methyltransferase, putative, expressed	41 kDa	0.0005	1	0.659754	0.25	0.203063	0.217638	1	0.659754	0.25	0.233258	0.176777	1	0.757858	0.267943	0.287175	0.164938
LOC_Os07g22350.1	glucose-6-phosphate 1-dehydrogenase, chloroplast precursor, putative, expressed	66 kDa	0.00051	1	0.757858	0.353553	0.287175	0.329877	1	0.870551	0.406126	0.287175	0.267943	1	0.933033	0.307786	0.353553	0.353553
LOC_Os07g49400.1	OsAPx2 - Cytosolic Ascorbate Peroxidase encoding gene 4,5,6,8, expressed	27 kDa	0.00051	1	0.615572	0.406126	0.203063	0.233258	1	0.267943	0.176777	0.153893	0.176777	1	0.5	0.406126	0.176777	0.125
LOC_Os08g25720.1	pyrophosphate--fructose 6-phosphate 1-phosphotransferase subunit alpha, putative, expressed	67 kDa	0.00054	1	1.07177	0.757858	0.659754	0.574349	1	1.07177	0.707107	0.707107	0.615572	1	1	0.615572	0.659754	0.615572
LOC_Os10g41960.1	eukaryotic translation initiation factor 3 subunit B, putative, expressed	83 kDa	0.00054	1	0.707107	0.659754	0.615572	0.659754	1	0.659754	0.466516	0.435275	0.535887	1	0.615572	0.535887	0.535887	0.466516
LOC_Os10g42230.1	AT hook motif domain containing protein, expressed	41 kDa	0.00055	1	0.707107	0.5	0.435275	0.466516	1	0.707107	0.466516	0.435275	0.329877	1	0.5	0.353553	0.307786	0.329877
LOC_Os07g09000.1	WD domain, G-beta repeat domain containing protein, expressed	43 kDa	0.00055	1	0.615572	0.353553	0.329877	0.267943	1	0.535887	0.329877	0.25	0.267943	1	0.574349	0.287175	0.287175	0.307786
LOC_Os05g31000.1	nascent polypeptide-associated complex subunit alpha, putative, expressed	22 kDa	0.00056	1	0.615572	0.5	0.615572	0.659754	1	0.574349	0.466516	0.5	0.5	1	0.574349	0.535887	0.5	0.5
LOC_Os03g61600.1	phosphoribosylformylglycinamidine synthase, putative, expressed	42 kDa	0.00057	1	0.707107	0.659754	0.659754	0.659754	1	0.757858	0.615572	0.659754	0.574349	1	0.757858	0.574349	0.535887	0.574349
LOC_Os08g37960.1	RNA recognition motif containing protein, expressed	34 kDa	0.00057	1	0.757858	0.5	0.466516	0.574349	1	0.870551	0.466516	0.466516	0.535887	1	0.659754	0.378929	0.353553	0.406126
LOC_Os03g08790.1	aspartic proteinase nepenthesin precursor, putative, expressed	45 kDa	0.00058	1	0.757858	0.466516	0.466516	0.466516	1	0.757858	0.435275	0.406126	0.435275	1	0.659754	0.378929	0.406126	0.353553
LOC_Os02g48010.1	nuclear matrix constituent protein 1-like, putative, expressed	132 kDa	0.00059	1.07177	0.812252	0.615572	0.574349	0.707107	1.07177	0.870551	0.707107	0.707107	0.757858	1	0.812252	0.707107	0.659754	0.707107
LOC_Os12g35620.1	expressed protein	22 kDa	0.0006	1	0.5	0.329877	0.203063	0.329877	1	0.466516	0.203063	0.233258	0.233258	1	0.406126	0.329877	0.25	0.287175
LOC_Os11g40530.1	LTPL162 - Protease inhibitor/seed storage/LTP family protein precursor, expressed	11 kDa	0.00061	1	1.6245	7.46426	7.46426	6.9644	1	1.51572	6.06287	6.49802	6.06287	1	1.31951	6.49802	6.49802	6.06287
LOC_Os05g14590.1	MCM6 - Putative minichromosome maintenance MCM complex subunit 6, expressed	93 kDa	0.00061	1	0.574349	0.329877	0.307786	0.287175	1	0.466516	0.233258	0.189465	0.189465	1	0.574349	0.307786	0.378929	0.435275
LOC_Os07g08840.1	thioredoxin, putative, expressed	13 kDa	0.00062	1	0.659754	0.812252	0.812252	0.933033	1	0.574349	0.707107	0.615572	0.870551	1	0.659754	0.812252	0.812252	0.933033
LOC_Os08g21660.1	WD domain, G-beta repeat domain containing protein, expressed	36 kDa	0.00062	1	0.870551	0.659754	0.707107	0.870551	1	0.707107	0.659754	0.659754	0.707107	1	0.707107	0.659754	0.659754	0.659754
LOC_Os02g17390.1	3-hydroxyacyl-CoA dehydrogenase, putative, expressed	78 kDa	0.00063	0.933033	0.812252	1	1.41421	1.1487	0.933033	0.812252	1.1487	1.41421	1.23114	0.933033	0.933033	1.31951	1.6245	1.41421
LOC_Os11g05170.1	expressed protein	16 kDa	0.00064	1	1.1487	3.73213	3.4822	4.28709	1	2	4.28709	4.28709	5.65685	1	1.51572	6.49802	5.27803	6.9644
LOC_Os02g46150.1	GAMM1 protein-like, putative, expressed	43 kDa	0.00064	0.933033	0.466516	0.287175	0.378929	0.378929	1	0.659754	0.535887	0.535887	0.535887	1	0.535887	0.435275	0.329877	0.406126
LOC_Os08g43190.1	dehydrogenase, putative, expressed	42 kDa	0.00065	1	0.757858	1	0.812252	0.757858	1	0.757858	0.933033	0.707107	0.659754	1	0.812252	0.933033	0.757858	0.707107
LOC_Os03g19960.1	ATP-dependent RNA helicase, putative, expressed	82 kDa	0.00065	1	0.535887	0.435275	0.378929	0.574349	1	0.535887	0.466516	0.406126	0.5	1	0.5	0.466516	0.435275	0.535887
LOC_Os06g01390.1	acyl-coenzyme A oxidase 1.2, peroxisomal, putative, expressed	74 kDa	0.00065	1	0.659754	0.535887	0.466516	0.466516	1	0.615572	0.378929	0.406126	0.406126	1	0.5	0.353553	0.406126	0.406126
LOC_Os01g12660.1	AAA-type ATPase family protein, putative, expressed	93 kDa	0.00066	1	1.07177	2.2974	3.03143	3.4822	1	1	1.86607	2.2974	2.2974	1	1.23114	2.46229	3.24901	3.4822
LOC_Os02g06700.2	ribosomal protein, putative, expressed	16 kDa	0.00067	1	0.870551	0.757858	0.812252	0.870551	1	0.870551	0.615572	0.757858	0.659754	1	0.933033	0.812252	0.933033	0.812252
LOC_Os05g07680.1	KIP1, putative, expressed	71 kDa	0.00067	1	0.659754	0.435275	0.5	0.466516	1	0.574349	0.406126	0.406126	0.353553	1	0.707107	0.5	0.466516	0.5
LOC_Os10g20630.1	vacuolar-sorting receptor precursor, putative, expressed	70 kDa	0.00068	1	0.615572	0.5	0.466516	0.535887	1	0.812252	0.435275	0.435275	0.535887	1	0.707107	0.378929	0.435275	0.353553
LOC_Os06g46284.1	glycosyl hydrolase, family 31, putative, expressed	96 kDa	0.00071	1	0.707107	1.1487	1	1.31951	1	0.615572	1.23114	0.933033	1.23114	1	0.757858	1.31951	1.1487	1.41421
LOC_Os02g52390.1	M16 domain containing zinc peptidase, putative, expressed	121 kDa	0.00071	1	0.707107	0.535887	0.535887	0.466516	1	0.615572	0.466516	0.406126	0.406126	1	0.707107	0.466516	0.5	0.535887
LOC_Os01g09560.1	mitochondrial-processing peptidase subunit alpha, mitochondrial precursor, putative, expressed	54 kDa	0.00072	1	0.812252	0.659754	0.574349	0.615572	1	0.659754	0.535887	0.466516	0.466516	1	0.707107	0.615572	0.574349	0.659754
LOC_Os01g03950.1	glycosyl hydrolase, family 31, putative, expressed	103 kDa	0.00075	1	0.757858	0.615572	0.659754	0.574349	1	0.659754	0.615572	0.615572	0.535887	1	0.757858	0.615572	0.615572	0.615572
LOC_Os10g26130.1	phenylalanyl-tRNA synthetase, putative, expressed	56 kDa	0.00075	1	0.707107	0.615572	0.615572	0.659754	1	0.707107	0.574349	0.615572	0.615572	1	0.659754	0.574349	0.615572	0.659754
LOC_Os01g51410.1	glycine dehydrogenase, putative, expressed	111 kDa	0.00075	1	0.757858	0.574349	0.535887	0.574349	1	0.5	0.5	0.406126	0.25	1	0.757858	0.466516	0.406126	0.378929
LOC_Os07g38760.1	HEAT repeat family protein, putative, expressed	123 kDa	0.00076	1	0.615572	0.574349	0.574349	0.5	1	0.535887	0.659754	0.615572	0.406126	1	0.615572	0.5	0.466516	0.5
LOC_Os03g53690.1	oxidoreductase, short chain dehydrogenase/reductase family domain containing protein, expressed	28 kDa	0.00077	1	2	1.23114	1.31951	1.07177	1	2.14355	1.1487	1.1487	0.933033	1	1.7411	1.1487	1.07177	0.933033
LOC_Os02g11040.1	expressed protein	40 kDa	0.0008	1	1.6245	1.7411	2.46229	2.63902	1	1.7411	2.14355	3.03143	3.03143	1	1.51572	1.6245	2.2974	2.46229
LOC_Os05g45950.1	outer mitochondrial membrane porin, putative, expressed	30 kDa	0.00081	1	0.757858	0.659754	0.757858	0.659754	1	0.615572	0.5	0.659754	0.535887	1	0.707107	0.535887	0.659754	0.5
LOC_Os12g27830.1	dehydrogenase/reductase, putative, expressed	39 kDa	0.00082	1	3.4822	4.59479	4.28709	4.28709	1.07177	3.24901	4.28709	4.59479	4.28709	1	2.82843	3.4822	3.73213	3.24901
LOC_Os04g32560.1	ATP-dependent Clp protease ATP-binding subunit clpA homolog CD4B,chloroplast precursor, putative, expressed	102 kDa	0.00082	1	0.812252	0.707107	0.574349	0.707107	0.933033	0.870551	0.574349	0.574349	0.574349	1	0.757858	0.574349	0.615572	0.707107
LOC_Os11g29370.1	haloacid dehalogenase-like hydrolase family protein, putative, expressed	57 kDa	0.00082	1	0.659754	0.466516	0.435275	0.574349	1	0.659754	0.435275	0.378929	0.466516	1	0.757858	0.535887	0.574349	0.535887
LOC_Os06g15990.1	aldehyde dehydrogenase, putative, expressed	59 kDa	0.00083	0.933033	0.870551	1.1487	1.51572	1.6245	0.933033	0.812252	1.07177	1.41421	1.31951	0.933033	0.933033	1.23114	1.51572	1.51572
LOC_Os02g04710.1	cycloartenol synthase, putative, expressed	86 kDa	0.00083	1	0.812252	0.267943	0.164938	0.203063	1.1487	1.1487	0.353553	0.217638	0.164938	1	0.812252	0.233258	0.176777	0.189465
LOC_Os01g71990.1	pyrroline-5-carboxylate reductase, putative, expressed	30 kDa	0.00084	1	0.757858	0.466516	0.466516	0.329877	1	0.574349	0.307786	0.25	0.233258	1	0.659754	0.466516	0.535887	0.353553
LOC_Os04g56520.1	alpha-1,4-glucan-protein synthase, putative, expressed	39 kDa	0.00085	0.933033	0.870551	0.574349	0.757858	0.615572	1	0.812252	0.574349	0.574349	0.574349	0.933033	0.933033	0.535887	0.615572	0.615572
LOC_Os03g60590.2	actin-depolymerizing factor, putative, expressed	16 kDa	0.00085	1	0.933033	0.870551	0.757858	0.615572	1	0.757858	0.535887	0.435275	0.435275	1	0.757858	0.574349	0.574349	0.5
LOC_Os01g39310.1	SEY1, putative, expressed	90 kDa	0.00086	1	0.659754	0.615572	0.659754	0.707107	1	0.707107	0.615572	0.574349	0.615572	1	0.812252	0.659754	0.574349	0.574349
LOC_Os03g50450.1	inactive receptor kinase At2g26730 precursor, putative, expressed	72 kDa	0.00086	1	0.659754	0.5	0.329877	0.406126	1	0.707107	0.435275	0.378929	0.307786	1	0.707107	0.466516	0.378929	0.353553
LOC_Os03g63860.1	DANA2, putative, expressed	24 kDa	0.00086	1	0.707107	0.5	0.406126	0.535887	1	0.574349	0.329877	0.353553	0.307786	1	0.659754	0.406126	0.203063	0.5
LOC_Os02g01920.1	GHMP kinases ATP-binding protein, putative, expressed	43 kDa	0.00087	1	0.870551	0.435275	0.466516	0.25	1	0.812252	0.435275	0.435275	0.203063	1	0.757858	0.406126	0.287175	0.307786
LOC_Os01g44230.1	transcription factor X1, putative, expressed	73 kDa	0.00088	1	0.757858	0.466516	0.406126	0.466516	1	0.707107	0.466516	0.378929	0.435275	1	0.757858	0.406126	0.406126	0.353553
LOC_Os11g40140.1	peptidase, T1 family, putative, expressed	26 kDa	0.00089	0.933033	0.933033	0.812252	0.757858	0.757858	0.933033	0.757858	0.707107	0.707107	0.659754	0.933033	0.757858	0.757858	0.659754	0.659754
LOC_Os06g48780.1	60S acidic ribosomal protein, putative, expressed	12 kDa	0.00089	1	0.757858	0.615572	0.574349	0.615572	1	0.757858	0.535887	0.378929	0.435275	1	0.757858	0.659754	0.574349	0.466516
LOC_Os09g29070.1	glucose-6-phosphate isomerase, putative, expressed	68 kDa	0.00092	1.07177	1	0.707107	0.659754	0.574349	1	0.707107	0.5	0.466516	0.164938	1	0.812252	0.5	0.378929	0.353553
LOC_Os03g43890.1	WD domain, G-beta repeat domain containing protein, expressed	48 kDa	0.00094	1	0.707107	0.615572	0.574349	0.535887	1	0.535887	0.378929	0.406126	0.406126	1	0.574349	0.353553	0.353553	0.378929
LOC_Os05g04630.1	retrotransposon protein, putative, SINE subclass, expressed	54 kDa	0.00095	1	1.23114	2.14355	2.63902	2.82843	1	1.07177	1.86607	1.86607	1.86607	1	1.1487	2.14355	2.46229	2.63902
LOC_Os02g42290.1	OsClp3 - Putative Clp protease homologue, expressed	32 kDa	0.00095	1	0.707107	0.5	0.466516	0.5	1	0.707107	0.406126	0.466516	0.466516	1	0.659754	0.5	0.466516	0.5
LOC_Os08g12820.1	proteasome/cyclosome repeat containing protein, expressed	107 kDa	0.00096	1	0.5	0.329877	0.5	0.353553	1	0.659754	0.435275	0.406126	0.329877	1	0.870551	0.615572	0.659754	0.535887
LOC_Os09g17730.1	proton pump interactor, putative, expressed	70 kDa	0.00097	1	1.07177	0.535887	0.5	0.466516	1	0.933033	0.435275	0.406126	0.466516	1	0.933033	0.466516	0.466516	0.406126
LOC_Os04g35490.1	expressed protein	23 kDa	0.00099	1	1.51572	1.6245	1.7411	1.86607	1	3.73213	5.27803	4.59479	5.27803	0.353553	24.2515	29.8571	29.8571	32
LOC_Os07g03070.1	tetratricopeptide repeat containing protein, putative, expressed	50 kDa	0.00099	1	0.615572	0.378929	0.287175	0.353553	1	0.757858	0.435275	0.329877	0.466516	1	0.659754	0.353553	0.287175	0.466516
LOC_Os02g04780.1	expressed protein	39 kDa	0.001	1	2.46229	4.59479	4.28709	4.92458	0.574349	9.84916	9.84916	9.84916	10.5561	0.659754	5.65685	8.57419	6.9644	11.3137
LOC_Os02g01010.1	OsPDIL1-4 protein disulfide isomerase PDIL1-4, expressed	62 kDa	0.001	1	0.812252	0.707107	0.659754	0.757858	1	0.870551	0.757858	0.757858	0.870551	1	0.870551	0.707107	0.659754	0.757858
LOC_Os04g36700.1	proteasome subunit, putative, expressed	48 kDa	0.001	1	0.812252	0.574349	0.757858	0.615572	1	0.757858	0.615572	0.707107	0.659754	1	0.659754	0.615572	0.615572	0.615572
LOC_Os02g18380.1	60S ribosomal protein L27-3, putative, expressed	16 kDa	0.001	1	0.707107	0.615572	0.615572	0.707107	1	0.659754	0.574349	0.466516	0.535887	1	0.707107	0.535887	0.615572	0.659754
LOC_Os03g19890.1	NADH dehydrogenase 1 alpha subcomplex subunit 5, putative, expressed	20 kDa	0.001	1	0.933033	0.574349	0.574349	0.574349	1	0.757858	0.574349	0.574349	0.574349	1	0.659754	0.535887	0.535887	0.5
LOC_Os01g18050.1	tubulin/FtsZ domain containing protein, putative, expressed	50 kDa	0.001	1	0.812252	0.5	0.466516	0.406126	1	0.933033	0.574349	0.466516	0.406126	1	0.659754	0.615572	0.574349	0.466516
LOC_Os03g07910.1	nitrilase, putative, expressed	38 kDa	0.001	1	0.707107	0.5	0.466516	0.5	1	0.707107	0.435275	0.535887	0.535887	1	0.757858	0.535887	0.535887	0.574349
LOC_Os03g19930.1	adenylosuccinate lyase, putative, expressed	60 kDa	0.001	1	0.757858	0.5	0.574349	0.535887	1	0.659754	0.406126	0.406126	0.5	1	0.707107	0.574349	0.535887	0.535887
LOC_Os08g44840.1	transferase family protein, putative, expressed	48 kDa	0.001	1	0.812252	0.535887	0.5	0.466516	1	0.812252	0.5	0.435275	0.406126	1	0.757858	0.5	0.466516	0.435275
LOC_Os06g34710.1	expressed protein	107 kDa	0.001	1	0.757858	0.535887	0.466516	0.5	1	0.615572	0.466516	0.466516	0.466516	1	0.707107	0.466516	0.353553	0.466516
LOC_Os12g01700.1	inactive receptor kinase At2g26730 precursor, putative, expressed	83 kDa	0.001	1	0.615572	0.406126	0.435275	0.406126	1	0.615572	0.406126	0.378929	0.353553	0.933033	0.870551	0.615572	0.574349	0.535887
LOC_Os01g73160.1	40S ribosomal protein S10, putative, expressed	20 kDa	0.001	1	0.757858	0.406126	0.406126	0.5	1	0.535887	0.378929	0.307786	0.353553	1	0.615572	0.5	0.535887	0.5
LOC_Os10g30860.1	nicotiana lesion-inducing like, putative, expressed	23 kDa	0.001	1	0.659754	0.378929	0.353553	0.329877	1	0.5	0.287175	0.287175	0.287175	1	0.535887	0.267943	0.267943	0.233258
LOC_Os04g30760.1	3-oxoacyl-reductase, chloroplast precursor, putative, expressed	33 kDa	0.0011	1	1	0.535887	0.535887	0.435275	1	1.51572	0.870551	0.707107	0.466516	1	1.07177	0.5	0.406126	0.435275
LOC_Os10g21266.1	ATP synthase subunit beta, putative	54 kDa	0.0011	1	0.812252	0.812252	0.757858	0.707107	1	0.707107	0.615572	0.615572	0.535887	1	0.757858	0.812252	0.615572	0.659754
LOC_Os01g03070.1	transposon protein, putative, unclassified, expressed	114 kDa	0.0011	1	0.812252	0.870551	0.870551	0.707107	1	0.535887	0.574349	0.574349	0.574349	1	0.707107	0.707107	0.659754	0.707107
LOC_Os02g54770.1	RNA recognition motif containing protein, expressed	21 kDa	0.0011	1	0.757858	0.466516	0.406126	0.466516	1	0.757858	0.435275	0.406126	0.435275	1	0.707107	0.466516	0.406126	0.466516
LOC_Os04g28180.1	ribosomal protein, putative, expressed	25 kDa	0.0011	1	0.466516	0.435275	0.287175	0.378929	1	0.707107	0.5	0.535887	0.466516	1	0.659754	0.5	0.574349	0.5
LOC_Os03g07840.1	adenylosuccinate synthetase, chloroplast precursor, putative, expressed	52 kDa	0.0011	1	0.707107	0.329877	0.378929	0.466516	1	0.707107	0.466516	0.406126	0.307786	1	0.574349	0.466516	0.329877	0.287175
LOC_Os02g15740.1	expressed protein	32 kDa	0.0012	1.07177	3.03143	4.59479	4.92458	4.92458	0.870551	5.65685	6.49802	8.57419	7.46426	1	2.46229	3.03143	3.4822	3.4822
LOC_Os02g47590.1	ornithine carbamoyltransferase, putative, expressed	40 kDa	0.0012	1	0.870551	0.707107	0.659754	0.659754	1	0.812252	0.659754	0.615572	0.659754	1	0.812252	0.615572	0.615572	0.574349
LOC_Os08g27070.1	co-chaperone protein SBA1, putative, expressed	23 kDa	0.0012	1	0.870551	0.574349	0.707107	0.707107	1	0.707107	0.615572	0.535887	0.615572	1	0.812252	0.574349	0.535887	0.574349
LOC_Os05g06980.1	expressed protein	74 kDa	0.0012	1	0.757858	0.659754	0.615572	0.615572	1	0.812252	0.707107	0.535887	0.615572	1	0.812252	0.574349	0.535887	0.574349
LOC_Os05g07030.1	arginyl-tRNA synthetase, putative, expressed	74 kDa	0.0012	0.933033	0.707107	0.707107	0.757858	0.466516	1	0.707107	0.535887	0.535887	0.535887	0.933033	0.757858	0.659754	0.757858	0.615572
LOC_Os04g01740.1	heat shock protein, putative, expressed	80 kDa	0.0012	1	0.329877	0.574349	0.574349	0.615572	1	0.435275	0.406126	0.466516	0.535887	1	0.5	0.5	0.535887	0.5
LOC_Os07g34030.1	OsPDIL5-4 protein disulfide isomerase PDIL5-4, expressed	54 kDa	0.0012	1	0.615572	0.307786	0.466516	0.535887	1	0.615572	0.435275	0.203063	0.25	1	0.615572	0.466516	0.406126	0.435275
LOC_Os08g08960.1	Cupin domain containing protein, expressed	24 kDa	0.0013	1	0.933033	1.7411	2.14355	2	1	1.31951	3.24901	4	3.4822	1	1.51572	2.82843	3.4822	3.03143
LOC_Os07g42600.1	aminotransferase, classes I and II, domain containing protein, expressed	59 kDa	0.0013	1	0.870551	0.757858	0.757858	0.757858	1	0.659754	0.707107	0.615572	0.615572	1	0.812252	0.659754	0.615572	0.615572
LOC_Os02g39870.1	co-chaperone GrpE protein, putative, expressed	37 kDa	0.0013	1	0.870551	0.5	0.535887	0.615572	1	0.535887	0.329877	0.329877	0.353553	1	0.707107	0.535887	0.435275	0.435275
LOC_Os12g39860.1	phosphoribosyl transferase, putative, expressed	25 kDa	0.0013	1	0.574349	0.5	0.466516	0.5	1	0.659754	0.535887	0.435275	0.378929	1	0.659754	0.466516	0.406126	0.435275
LOC_Os02g05030.1	sucrose-phosphatase, putative, expressed	47 kDa	0.0014	1	1.41421	1.7411	1.86607	1.86607	0.933033	1.23114	1.51572	1.7411	1.7411	1	1.31951	1.51572	1.86607	1.7411
LOC_Os01g63270.1	alpha-glucan phosphorylast isozyme, putative, expressed	94 kDa	0.0014	1	1.41421	1.6245	1.7411	1.6245	1	1.23114	1.41421	1.51572	1.51572	1	1.1487	1.41421	1.6245	1.6245
LOC_Os02g56960.1	ribosomal protein, putative, expressed	15 kDa	0.0014	1	0.870551	0.707107	0.757858	0.757858	1	0.812252	0.574349	0.707107	0.615572	1	0.933033	0.757858	0.870551	0.812252
LOC_Os01g43410.1	CAMK_CAMK_like.9 - CAMK includes calcium/calmodulin depedent protein kinases, expressed	59 kDa	0.0014	1.07177	0.757858	0.535887	0.466516	0.466516	1.07177	0.707107	0.378929	0.307786	0.25	1.07177	0.5	0.329877	0.267943	0.143587
LOC_Os03g57690.1	aldehyde oxidase, putative	145 kDa	0.0015	1.07177	2.63902	2.2974	2.46229	2	0.933033	3.03143	2.82843	2.46229	2.2974	1	2.14355	2	2	1.51572
LOC_Os02g55140.1	leucine aminopeptidase, chloroplast precursor, putative, expressed	62 kDa	0.0015	0.933033	0.812252	0.812252	0.757858	0.812252	1	0.870551	0.707107	0.659754	0.757858	0.933033	0.870551	0.707107	0.659754	0.659754
LOC_Os06g08840.1	RNA recognition motif containing protein, expressed	21 kDa	0.0015	1	0.757858	0.535887	0.466516	0.574349	1	0.757858	0.615572	0.535887	0.659754	1	0.812252	0.574349	0.535887	0.574349
LOC_Os01g46750.1	AMP-binding enzyme, putative, expressed	73 kDa	0.0015	1	0.466516	0.435275	0.307786	0.353553	1	0.574349	0.378929	0.287175	0.435275	1	0.406126	0.353553	0.353553	0.466516
LOC_Os02g36974.1	14-3-3 protein, putative, expressed	30 kDa	0.0016	0.933033	0.574349	0.5	0.466516	0.466516	1	0.757858	0.615572	0.535887	0.574349	0.812252	19.6983	14.9285	13.9288	13.9288
LOC_Os02g03260.1	3-isopropylmalate dehydratase large subunit 2, putative, expressed	56 kDa	0.0016	1	0.870551	0.707107	0.435275	0.574349	1	0.757858	0.535887	0.615572	0.466516	1	0.574349	0.535887	0.615572	0.203063
LOC_Os04g56180.1	peroxidase precursor, putative, expressed	36 kDa	0.0016	1	0.812252	0.466516	0.466516	0.466516	1	0.933033	0.353553	0.233258	0.435275	1	0.707107	0.466516	0.267943	0.217638
LOC_Os09g32250.1	DNA repair ATPase-related, putative, expressed	50 kDa	0.0016	1	0.574349	0.353553	0.406126	0.25	1	0.659754	0.329877	0.307786	0.267943	1	0.615572	0.329877	0.353553	0.287175
LOC_Os08g03690.1	LTPL24 - Protease inhibitor/seed storage/LTP family protein precursor, expressed	14 kDa	0.0017	1	1.23114	2.46229	2.82843	5.65685	1	1.7411	4	5.65685	9.18959	1	1.23114	2.2974	3.73213	6.49802
LOC_Os08g44860.1	aminopeptidase, putative, expressed	112 kDa	0.0017	1	0.757858	0.707107	0.659754	0.615572	1	0.812252	0.707107	0.615572	0.659754	1	0.812252	0.615572	0.615572	0.615572
LOC_Os01g22010.1	S-adenosylmethionine synthetase, putative, expressed	43 kDa	0.0017	1	0.707107	0.287175	0.25	0.287175	1	0.659754	0.217638	0.143587	0.164938	1	0.707107	0.25	0.153893	0.164938
LOC_Os05g46580.1	polyprenyl synthetase, putative, expressed	41 kDa	0.0017	1	0.574349	0.25	0.267943	0.233258	1	0.615572	0.267943	0.176777	0.176777	1	0.466516	0.353553	0.0883883	0.125
LOC_Os08g44480.1	40S ribosomal protein S25, putative, expressed	12 kDa	0.0018	1	1.07177	0.933033	0.870551	1	1	1.07177	0.812252	0.812252	0.812252	1	1.07177	0.933033	0.870551	0.870551
LOC_Os12g08280.1	inositol-1-monophosphatase, putative, expressed	37 kDa	0.0018	1	1	0.659754	0.615572	0.615572	1	0.812252	0.615572	0.574349	0.615572	1	0.812252	0.535887	0.535887	0.466516
LOC_Os02g46990.1	AAA-type ATPase family protein, putative, expressed	71 kDa	0.0018	1	0.707107	0.707107	0.707107	0.659754	1	0.659754	0.615572	0.707107	0.574349	1	0.707107	0.535887	0.615572	0.615572
LOC_Os12g40560.1	KH domain containing protein, putative, expressed	55 kDa	0.0018	1	0.659754	0.535887	0.615572	0.615572	1	0.707107	0.574349	0.574349	0.707107	1	0.757858	0.659754	0.535887	0.5
LOC_Os06g02490.1	acyl CoA binding protein, putative, expressed	10 kDa	0.0019	0.933033	1.51572	2.46229	2.63902	2.82843	1	2.14355	2.2974	2	3.73213	1	1.31951	1.86607	1.6245	2.2974
LOC_Os06g27770.1	isoflavone reductase homolog IRL, putative, expressed	34 kDa	0.0019	1	1.41421	2.14355	3.03143	2.46229	1	1.31951	2.14355	2.63902	2.63902	1	1.1487	2	2.63902	2.46229
LOC_Os03g22880.1	nucleolar protein 5A, putative, expressed	61 kDa	0.0019	1	0.659754	0.707107	0.870551	0.933033	1.07177	0.812252	0.757858	0.933033	1	1	0.812252	0.757858	0.933033	1
LOC_Os01g15600.1	PUR ALPHA-1, putative, expressed	33 kDa	0.0019	1	0.757858	0.707107	0.659754	0.659754	1	0.659754	0.5	0.5	0.5	1	0.707107	0.535887	0.615572	0.535887
LOC_Os01g62040.1	ruvB-like, putative, expressed	50 kDa	0.0019	1	0.812252	0.574349	0.574349	0.615572	1	0.707107	0.378929	0.5	0.5	1	0.615572	0.378929	0.535887	0.466516
LOC_Os07g48920.1	aldehyde dehydrogenase, putative, expressed	66 kDa	0.0019	1	0.659754	0.466516	0.466516	0.329877	1	0.757858	0.406126	0.307786	0.353553	1	0.757858	0.435275	0.378929	0.287175
LOC_Os10g35050.1	aquaporin protein, putative, expressed	28 kDa	0.002	0.535887	13.9288	17.1484	19.6983	17.1484	1	3.73213	4.28709	5.27803	5.27803	1.07177	2.63902	3.03143	3.4822	3.4822
LOC_Os04g40540.1	protein-L-isoaspartate O-methyltransferase, putative, expressed	31 kDa	0.002	1	1.1487	1.86607	2.46229	2	1	1.6245	2.2974	2.63902	2.63902	1	1.7411	2.14355	2.14355	2
LOC_Os05g38530.1	DnaK family protein, putative, expressed	71 kDa	0.002	1	0.574349	1	1.23114	1.41421	1	0.406126	1.41421	1.51572	1.51572	1	0.435275	1.41421	1.7411	1.6245
LOC_Os03g48930.1	peptidase, T1 family, putative, expressed	23 kDa	0.002	1	0.933033	0.757858	0.757858	0.870551	1	0.812252	0.757858	0.659754	0.707107	1	0.870551	0.812252	0.870551	0.812252
LOC_Os04g01290.1	proteasome subunit, putative, expressed	46 kDa	0.002	1	0.812252	0.757858	0.870551	0.812252	1	0.757858	0.659754	0.574349	0.659754	1	0.812252	0.659754	0.707107	0.757858
LOC_Os03g20300.1	glucose-6-phosphate 1-dehydrogenase, chloroplast precursor, putative, expressed	71 kDa	0.002	1	1	0.659754	0.659754	0.574349	1	0.870551	0.659754	0.659754	0.535887	1	0.812252	0.574349	0.615572	0.574349
LOC_Os03g21950.1	fumarate hydratase, mitochondrial precursor, putative, expressed	54 kDa	0.002	1	0.707107	0.659754	0.615572	0.707107	1	0.659754	0.535887	0.574349	0.574349	1	0.870551	0.707107	0.659754	0.707107
LOC_Os06g20090.1	NUP155, putative, expressed	161 kDa	0.002	1	0.707107	0.574349	0.659754	0.659754	0.933033	0.870551	0.574349	0.659754	0.757858	1	0.707107	0.535887	0.535887	0.574349
LOC_Os03g08810.1	expressed protein	25 kDa	0.002	1	0.707107	0.535887	0.615572	0.659754	1	0.659754	0.466516	0.5	0.574349	1	0.574349	0.574349	0.574349	0.659754
LOC_Os08g35710.1	expressed protein	23 kDa	0.002	1	0.757858	0.574349	0.574349	0.574349	1	0.574349	0.5	0.435275	0.203063	1	0.659754	0.535887	0.406126	0.5
LOC_Os01g36390.1	MCM4 - Putative minichromosome maintenance MCM complex subunit 4, expressed	95 kDa	0.002	1	0.574349	0.353553	0.287175	0.378929	1	0.812252	0.435275	0.406126	0.353553	1	0.574349	0.353553	0.287175	0.466516
LOC_Os08g04280.1	actin, putative, expressed	54 kDa	0.002	1	0.659754	0.5	0.435275	0.5	1	0.535887	0.406126	0.307786	0.203063	1	0.757858	0.217638	0.217638	0.101532
LOC_Os12g29400.1	GRAM domain containing protein, expressed	32 kDa	0.0021	0.574349	6.49802	11.3137	12.996	14.9285	0.933033	1.41421	2.2974	2.82843	2.63902	1	3.4822	7.46426	7.46426	9.18959
LOC_Os12g36830.1	pathogenesis-related Bet v I family protein, putative, expressed	17 kDa	0.0021	1	1.1487	2	4	4.59479	1.07177	1.1487	2.2974	4.59479	5.65685	1	0.659754	1.51572	2.63902	3.73213
LOC_Os06g50000.1	LYR motif containing protein, putative, expressed	13 kDa	0.0021	1	0.757858	0.615572	0.574349	0.574349	1	0.707107	0.574349	0.535887	0.574349	1	0.757858	0.615572	0.574349	0.615572
LOC_Os05g41120.1	endoplasmic reticulum-Golgi intermediate compartment protein 3, putative, expressed	43 kDa	0.0021	1	0.757858	0.574349	0.5	0.574349	1	0.659754	0.5	0.615572	0.615572	1	0.757858	0.466516	0.535887	0.5
LOC_Os05g44760.1	hexokinase, putative, expressed	55 kDa	0.0021	1	0.757858	0.574349	0.659754	0.5	0.933033	0.757858	0.659754	0.535887	0.466516	1	0.707107	0.535887	0.466516	0.5
LOC_Os08g17160.1	plastocyanin-like domain containing protein, putative, expressed	19 kDa	0.0021	1	0.5	0.378929	0.307786	0.307786	1	0.5	0.307786	0.176777	0.25	1	0.535887	0.378929	0.217638	0.353553
LOC_Os04g26910.1	oxidoreductase, aldo/keto reductase family protein, putative, expressed	38 kDa	0.0022	1	1.41421	1.6245	1.6245	1.7411	1	2.2974	2.46229	2.2974	2.46229	1	1.41421	1.41421	1.31951	1.41421
LOC_Os08g19850.1	threonyl-tRNA synthetase, mitochondrial precursor, putative, expressed	85 kDa	0.0022	1.07177	0.707107	0.659754	0.659754	0.707107	1.07177	0.757858	0.615572	0.615572	0.707107	1.07177	0.812252	0.812252	0.659754	0.870551
LOC_Os05g27940.1	40S ribosomal protein S7, putative, expressed	22 kDa	0.0022	1	0.757858	0.757858	0.615572	0.707107	1	0.707107	0.707107	0.574349	0.574349	1	0.615572	0.535887	0.615572	0.435275
LOC_Os07g40290.1	OsGH3.8 - Probable indole-3-acetic acid-amido synthetase, expressed	67 kDa	0.0022	1	0.406126	0.176777	0.125	0.116629	1	0.435275	0.164938	0.125	0.101532	1	0.406126	0.164938	0.116629	0.125
LOC_Os02g28810.1	ribosomal protein, putative, expressed	25 kDa	0.0023	1	0.870551	0.707107	0.812252	0.812252	1	0.812252	0.757858	0.757858	0.812252	1	1	0.812252	0.933033	0.812252
LOC_Os01g03760.1	expressed protein	63 kDa	0.0023	0.933033	0.933033	0.812252	0.812252	0.707107	1	1.07177	0.812252	0.812252	0.757858	1	1	0.707107	0.707107	0.707107
LOC_Os07g12650.2	ribosomal protein L7Ae, putative, expressed	15 kDa	0.0023	1	0.812252	0.757858	0.707107	0.615572	1	0.574349	0.535887	0.535887	0.406126	1	0.574349	0.5	0.435275	0.435275
LOC_Os03g05520.1	nicotiana lesion-inducing like, putative, expressed	17 kDa	0.0023	1	0.659754	0.378929	0.406126	0.353553	1	0.707107	0.353553	0.329877	0.307786	1	0.707107	0.329877	0.329877	0.307786
LOC_Os02g55410.1	MCM5 - Putative minichromosome maintenance MCM complex subunit 5, expressed	80 kDa	0.0023	1	0.406126	0.287175	0.125	0.133972	1	1.07177	0.535887	0.435275	0.435275	1	0.535887	0.203063	0.189465	0.176777
LOC_Os01g60190.1	2,3-bisphosphoglycerate-independent phosphoglycerate mutase, putative, expressed	61 kDa	0.0024	1.07177	0.812252	0.707107	0.615572	0.574349	1	0.870551	0.659754	0.812252	0.615572	1.07177	0.933033	0.707107	0.659754	0.574349
LOC_Os07g49270.1	AMP deaminase, putative, expressed	94 kDa	0.0024	1	0.757858	0.535887	0.574349	0.574349	1	0.615572	0.466516	0.466516	0.435275	1	0.707107	0.353553	0.535887	0.535887
LOC_Os01g14950.1	importin subunit alpha, putative, expressed	58 kDa	0.0024	1	0.757858	0.5	0.466516	0.406126	1	0.615572	0.535887	0.466516	0.535887	1	0.812252	0.466516	0.435275	0.329877
LOC_Os03g19280.1	argininosuccinate lyase, putative, expressed	57 kDa	0.0024	1	0.574349	0.535887	0.435275	0.535887	1	0.574349	0.435275	0.378929	0.378929	1	0.615572	0.5	0.435275	0.435275
LOC_Os04g45930.1	RNA recognition motif containing protein, expressed	87 kDa	0.0024	1	0.574349	0.329877	0.329877	0.5	1	0.535887	0.378929	0.406126	0.535887	1	0.5	0.406126	0.329877	0.466516
LOC_Os02g09250.1	cytochrome P450 71D10, putative, expressed	58 kDa	0.0025	1	4.92458	6.06287	5.65685	4.59479	0.933033	2.63902	4.28709	4	2.46229	0.933033	4.59479	5.65685	5.65685	4
LOC_Os11g01300.1	protein transport protein Sec61 subunit beta, putative, expressed	11 kDa	0.0025	1	1.51572	1.1487	1	1.1487	0.933033	1.31951	1	0.870551	1	0.933033	1.41421	1.23114	0.870551	1.31951
LOC_Os01g27750.1	bifunctional 3-dehydroquinate dehydratase/shikimate dehydrogenase,chloroplast precursor, putative, expressed	55 kDa	0.0025	1	0.933033	0.707107	0.757858	0.707107	1	0.812252	0.615572	0.707107	0.535887	1	0.870551	0.615572	0.707107	0.659754
LOC_Os05g37330.1	60S acidic ribosomal protein, putative, expressed	12 kDa	0.0025	1	0.574349	0.659754	0.757858	0.812252	1	0.466516	0.5	0.659754	0.707107	1	0.574349	0.574349	0.707107	0.659754
LOC_Os03g44150.1	aminotransferase, putative, expressed	51 kDa	0.0025	1	0.757858	0.659754	0.615572	0.659754	1	0.707107	0.535887	0.574349	0.5	1	0.707107	0.659754	0.615572	0.535887
LOC_Os02g50799.1	nuclear-pore anchor, putative, expressed	57 kDa	0.0025	1	0.757858	0.574349	0.615572	0.707107	1	0.574349	0.535887	0.5	0.659754	1	0.757858	0.535887	0.5	0.659754
LOC_Os07g36465.1	vacuolar ATP synthase subunit H, putative, expressed	13 kDa	0.0025	1	0.707107	0.466516	0.574349	0.5	1	0.757858	0.353553	0.574349	0.466516	1	0.757858	0.535887	0.535887	0.535887
LOC_Os10g35720.1	OsGrx_S17 - glutaredoxin subgroup II, expressed	53 kDa	0.0026	1	0.933033	0.757858	0.615572	0.659754	1	0.757858	0.659754	0.535887	0.535887	1	0.870551	0.659754	0.659754	0.615572
LOC_Os02g48720.1	mitochondrial carrier protein, putative, expressed	42 kDa	0.0026	1	0.757858	0.574349	0.659754	0.757858	1	0.757858	0.574349	0.615572	0.615572	1	0.659754	0.574349	0.535887	0.615572
LOC_Os06g05880.1	profilin domain containing protein, expressed	14 kDa	0.0026	1	0.812252	0.707107	0.574349	0.707107	1	0.659754	0.615572	0.466516	0.329877	1	0.757858	0.615572	0.535887	0.535887
LOC_Os03g04960.1	cysteinyl-tRNA synthetase, putative, expressed	61 kDa	0.0026	1	0.659754	0.659754	0.707107	0.659754	1	0.659754	0.435275	0.435275	0.435275	1	0.707107	0.659754	0.435275	0.615572
LOC_Os02g17320.1	uridine/cytidine kinase-like 1, putative, expressed	55 kDa	0.0026	1	0.466516	0.287175	0.307786	0.267943	1	0.535887	0.435275	0.435275	0.435275	1	0.757858	0.535887	0.353553	0.233258
LOC_Os03g11060.1	MFP1 attachment factor 1, putative, expressed	16 kDa	0.0026	1	0.574349	0.435275	0.329877	0.435275	1	0.466516	0.217638	0.267943	0.287175	1	0.406126	0.25	0.378929	0.217638
LOC_Os08g30810.1	puromycin-sensitive aminopeptidase, putative, expressed	98 kDa	0.0027	1	1.07177	1.23114	1.31951	1.31951	0.933033	1.1487	1.23114	1.31951	1.23114	1.07177	1.41421	1.23114	1.51572	1.41421
LOC_Os08g23120.1	RNA recognition motif containing protein, putative, expressed	37 kDa	0.0027	1	0.615572	0.535887	0.535887	0.574349	1	0.535887	0.378929	0.378929	0.435275	1	0.574349	0.5	0.466516	0.435275
LOC_Os04g58880.1	exo70 exocyst complex subunit, putative, expressed	72 kDa	0.0027	1	0.812252	0.5	0.435275	0.378929	1	0.707107	0.466516	0.378929	0.353553	1	0.707107	0.435275	0.353553	0.435275
LOC_Os12g32986.1	heat shock protein, putative, expressed	91 kDa	0.0027	1	0.659754	0.659754	0.574349	0.615572	1	0.466516	0.435275	0.406126	0.307786	1	0.435275	0.353553	0.307786	0.615572
LOC_Os02g57590.1	rRNA 2-O-methyltransferase fibrillarin 2, putative, expressed	32 kDa	0.0028	1.07177	0.757858	0.707107	0.812252	0.870551	1.07177	0.870551	0.757858	0.870551	0.933033	1	0.933033	0.812252	1.07177	1
LOC_Os12g42884.1	5-methyltetrahydropteroyltriglutamate--homocysteine methyltransferase, putative, expressed	85 kDa	0.0028	1	0.870551	0.615572	0.615572	0.707107	1	1	0.659754	0.535887	0.707107	1	0.812252	0.615572	0.574349	0.659754
LOC_Os02g58020.1	ABC transporter, ATP-binding protein, putative, expressed	81 kDa	0.0028	1	0.870551	0.757858	0.757858	0.757858	0.933033	0.659754	0.615572	0.659754	0.535887	0.933033	0.812252	0.659754	0.659754	0.615572
LOC_Os04g25550.1	FACT complex subunit SPT16, putative, expressed	119 kDa	0.0028	1	0.615572	0.5	0.535887	0.615572	1	0.615572	0.435275	0.466516	0.574349	1	0.659754	0.615572	0.659754	0.659754
LOC_Os04g05010.1	CBS domain containing membrane protein, putative, expressed	24 kDa	0.0029	1	2.63902	2.82843	2.63902	3.03143	1	5.27803	6.9644	7.46426	8.57419	1	4.92458	4.92458	6.49802	6.06287
LOC_Os01g15260.1	dynein light chain type 1 domain containing protein, expressed	14 kDa	0.0029	1	0.707107	0.535887	0.535887	0.466516	1	0.615572	0.435275	0.5	0.435275	1	0.574349	0.435275	0.435275	0.378929
LOC_Os02g03330.1	expressed protein	28 kDa	0.0029	1	0.466516	0.116629	0.176777	0.203063	1	0.287175	0.125	0.03125	0.0824692	1	0.353553	0.143587	0.0883883	0.0769465
LOC_Os07g07000.1	syntaxin, putative, expressed	34 kDa	0.003	1	0.757858	0.378929	0.353553	0.406126	1.07177	0.812252	0.535887	0.378929	0.466516	1	0.870551	0.435275	0.5	0.574349
LOC_Os05g49800.1	ketol-acid reductoisomerase, chloroplast precursor, putative, expressed	62 kDa	0.003	1	0.659754	0.466516	0.535887	0.659754	1	0.812252	0.435275	0.615572	0.466516	1	0.466516	0.307786	0.406126	0.574349
LOC_Os05g18750.1	ribosomal protein L25, putative, expressed	29 kDa	0.003	0.933033	0.435275	0.466516	0.466516	0.435275	1	0.615572	0.615572	0.615572	0.615572	0.933033	0.5	0.574349	0.535887	0.535887
LOC_Os03g52860.1	lipoxygenase, putative, expressed	97 kDa	0.0032	1	1.23114	2	2.82843	2.2974	1	1.07177	0.870551	1.86607	1.6245	1	1.6245	2.46229	3.03143	2.63902
LOC_Os12g42090.2	methyltransferase domain containing protein, putative, expressed	39 kDa	0.0032	1	0.870551	0.5	0.406126	0.378929	1	0.812252	0.535887	0.378929	0.406126	1	0.707107	0.406126	0.353553	0.307786
LOC_Os05g30240.1	PPR repeat domain containing protein, putative, expressed	101 kDa	0.0033	1	0.5	0.615572	0.535887	0.5	1	0.615572	0.707107	0.535887	0.5	1	0.615572	0.707107	0.535887	0.5
LOC_Os10g42110.1	protein kinase family protein, putative, expressed	56 kDa	0.0033	1	0.659754	0.466516	0.267943	0.378929	1	0.615572	0.353553	0.435275	0.101532	1	0.615572	0.406126	0.353553	0.267943
LOC_Os01g12560.1	3-methyl-2-oxobutanoate hydroxymethyltransferase, putative, expressed	38 kDa	0.0033	1	0.707107	0.353553	0.378929	0.378929	1	0.353553	0.329877	0.406126	0.353553	1	0.535887	0.329877	0.353553	0.329877
LOC_Os04g02754.1	amidase family protein, putative, expressed	46 kDa	0.0034	1	0.933033	2.14355	2.2974	3.24901	1	1.41421	2.82843	3.24901	3.03143	1	1.1487	2.14355	1.7411	2.46229
LOC_Os09g32800.1	peptidase, T1 family, putative, expressed	24 kDa	0.0034	1	0.933033	0.870551	0.870551	0.757858	1	0.933033	0.707107	0.707107	0.659754	1	0.870551	0.707107	0.659754	0.707107
LOC_Os01g66940.1	kinase, pfkB family, putative, expressed	35 kDa	0.0035	1	0.933033	0.707107	0.757858	0.757858	1.07177	0.933033	0.757858	0.812252	0.812252	0.933033	1.07177	0.757858	0.757858	0.707107
LOC_Os08g34210.1	aldehyde dehydrogenase, putative, expressed	53 kDa	0.0036	1	1.51572	1.23114	1.23114	1.07177	1	1.31951	1	1.1487	1	1.07177	1.31951	1.1487	1.07177	1
LOC_Os05g49880.1	lactate/malate dehydrogenase, putative, expressed	35 kDa	0.0037	1	0.812252	0.615572	0.535887	0.353553	1	0.659754	0.466516	0.287175	0.287175	1	0.659754	0.307786	0.378929	0.267943
LOC_Os02g34460.1	40S ribosomal protein S10, putative, expressed	20 kDa	0.0038	0.933033	0.812252	0.812252	0.659754	0.707107	0.933033	0.757858	0.757858	0.757858	0.707107	0.933033	0.659754	0.707107	0.707107	0.615572
LOC_Os01g10050.1	DEAD-box ATP-dependent RNA helicase, putative, expressed	55 kDa	0.0039	1	0.574349	0.535887	0.466516	0.574349	1	0.615572	0.535887	0.5	0.406126	1	0.812252	0.812252	0.870551	0.870551
LOC_Os06g13820.2	dynamin, putative, expressed	99 kDa	0.0039	1	0.812252	0.574349	0.435275	0.329877	1	1	0.535887	0.287175	0.466516	1	0.659754	0.574349	0.535887	0.535887
LOC_Os07g41740.1	PHD finger protein, putative, expressed	30 kDa	0.0039	1	0.757858	0.329877	0.353553	0.329877	1	0.659754	0.25	0.353553	0.164938	1	0.707107	0.307786	0.287175	0.307786
LOC_Os02g56130.1	PCNA - Putative DNA replicative polymerase clamp, expressed	29 kDa	0.0041	1	0.707107	0.5	0.307786	0.378929	1	0.574349	0.406126	0.378929	0.353553	0.0253829	10.5561	9.18959	9.84916	8
LOC_Os11g30910.1	sulfotransferase domain containing protein, expressed	43 kDa	0.0041	1	1.86607	2.46229	2.63902	2.63902	1	1.41421	1.86607	2.14355	1.7411	1	1.7411	2.82843	2.2974	2.46229
LOC_Os02g54700.2	RNA recognition motif containing protein, putative, expressed	32 kDa	0.0041	1	0.757858	0.615572	0.659754	0.615572	1	0.757858	0.5	0.574349	0.574349	1	0.812252	0.615572	0.574349	0.574349
LOC_Os01g36860.1	DEAD-box ATP-dependent RNA helicase 40, putative, expressed	88 kDa	0.0041	1	0.707107	0.535887	0.615572	0.659754	1	0.812252	0.535887	0.574349	0.466516	1	0.707107	0.574349	0.707107	0.574349
LOC_Os05g34150.1	glutathione S-transferase, putative, expressed	30 kDa	0.0045	1	0.870551	0.574349	0.5	0.378929	0.933033	1	0.574349	0.466516	0.406126	0.933033	1.23114	0.707107	0.659754	0.5
LOC_Os02g54140.1	hsp20/alpha crystallin family protein, putative, expressed	19 kDa	0.0046	0.933033	2	3.24901	3.03143	3.73213	0.5	13.9288	25.9921	24.2515	27.8576	1	2.2974	4	3.4822	4.59479
LOC_Os12g07260.1	PPR repeat domain containing protein, putative, expressed	69 kDa	0.0046	1	0.812252	0.812252	0.757858	0.870551	1	0.707107	0.466516	0.574349	0.574349	1	0.5	0.5	0.406126	0.574349
LOC_Os12g17910.1	T-complex protein, putative, expressed	61 kDa	0.0046	1	0.707107	0.615572	0.615572	0.574349	1	0.870551	0.757858	0.707107	0.615572	1	0.707107	0.466516	0.435275	0.435275
LOC_Os01g53750.1	glucan endo-1,3-beta-glucosidase precursor, putative, expressed	52 kDa	0.0046	1	0.329877	0.153893	0.25	0.176777	1	0.435275	0.203063	0.143587	0.164938	0.933033	0.535887	0.329877	0.435275	0.267943
LOC_Os06g46900.1	phosphosulfolactate synthase-related protein, putative, expressed	34 kDa	0.0048	1	1.51572	2.2974	2.2974	2.46229	1	1.86607	2.46229	1.86607	2	1	1.1487	2.63902	2.14355	2.14355
LOC_Os03g22180.1	60S ribosomal protein L18-3, putative, expressed	21 kDa	0.0048	1	0.933033	0.574349	0.757858	0.659754	1	0.812252	0.615572	0.659754	0.615572	1	0.812252	0.535887	0.615572	0.615572
LOC_Os02g43010.1	vacuolar-processing enzyme precursor, putative, expressed	55 kDa	0.0056	1	3.4822	3.73213	3.73213	3.4822	0.933033	1.6245	2	2.14355	2	1	1.86607	1.86607	1.86607	2
LOC_Os04g32660.1	cytochrome b-c1 complex subunit Rieske, mitochondrial precursor, putative, expressed	30 kDa	0.006	1	0.659754	0.615572	0.659754	0.659754	1	0.757858	0.659754	0.812252	0.757858	1	0.535887	0.535887	0.707107	0.535887
LOC_Os12g05430.1	ribosomal protein L24, putative, expressed	17 kDa	0.006	1	0.707107	0.615572	0.812252	0.707107	1	0.659754	0.535887	0.615572	0.535887	1	0.757858	0.659754	0.615572	0.615572
LOC_Os08g44290.1	RNA recognition motif containing protein, putative, expressed	33 kDa	0.0064	1	0.5	0.466516	0.25	0.378929	1	0.435275	0.329877	0.164938	0.267943	1	0.466516	0.466516	0.5	0.329877
LOC_Os06g35520.1	peroxidase precursor, putative, expressed	38 kDa	0.007	1	1.07177	5.65685	6.9644	6.49802	0.870551	4.92458	6.9644	6.9644	6.06287	0.933033	4.59479	4.92458	5.65685	6.06287
LOC_Os01g58890.1	cysteine proteinase inhibitor precursor protein, putative, expressed	15 kDa	0.01	1	1.7411	4.59479	3.73213	5.27803	1	1.31951	5.27803	6.06287	7.46426	0.0206173	3.4822	10.5561	9.84916	11.3137
LOC_Os02g51750.1	annexin, putative, expressed	36 kDa	0.01	0.933033	1.23114	1.07177	1.1487	1	0.933033	1.23114	1	1	0.933033	0.933033	1.31951	1.1487	1.07177	1
LOC_Os08g23710.1	ribosomal protein L7Ae, putative, expressed	29 kDa	0.01	1	1	0.870551	0.933033	0.870551	1	1.1487	1	1.07177	0.933033	1	1	0.812252	0.933033	0.870551
LOC_Os03g21720.1	vacuolar-sorting receptor precursor, putative, expressed	70 kDa	0.01	1	1.23114	1	0.707107	0.757858	1	1.41421	1	0.812252	0.757858	1	1.41421	1	0.659754	0.574349
LOC_Os01g08560.1	DnaK family protein, putative, expressed	93 kDa	0.01	1	0.933033	0.870551	0.870551	0.933033	1.07177	1.07177	0.933033	0.870551	0.870551	1	1.07177	0.933033	0.870551	0.870551
LOC_Os07g42300.1	elongation factor protein, putative, expressed	28 kDa	0.01	1	0.707107	0.659754	0.574349	0.707107	1	0.615572	0.535887	0.5	0.5	1	0.933033	0.707107	0.615572	0.535887
LOC_Os06g16260.1	OsSigP5 - Putative Type I Signal Peptidase homologue; employs a putative Ser/His catalytic dyad, expressed	20 kDa	0.01	1	0.757858	0.574349	0.707107	0.615572	1	0.707107	0.5	0.535887	0.5	1	0.757858	0.535887	0.615572	0.5
LOC_Os02g57630.1	ubiquitin carboxyl-terminal hydrolase, family 1, putative, expressed	38 kDa	0.01	1	0.707107	0.535887	0.574349	0.615572	1	0.659754	0.5	0.406126	0.466516	1	0.615572	0.535887	0.535887	0.574349
LOC_Os12g13590.1	exocyst complex component 5, putative, expressed	88 kDa	0.01	1	0.707107	0.466516	0.466516	0.435275	1	0.757858	0.5	0.615572	0.5	1	0.659754	0.378929	0.435275	0.406126
LOC_Os05g04520.1	protein kinase, putative, expressed	39 kDa	0.01	1	0.707107	0.535887	0.5	0.574349	1	0.615572	0.353553	0.378929	0.353553	1	0.615572	0.5	0.466516	0.574349
LOC_Os09g30412.1	heat shock protein, putative, expressed	80 kDa	0.01	1	0.707107	0.406126	0.329877	0.435275	1	0.574349	0.659754	0.329877	0.287175	1	0.659754	0.406126	0.466516	0.353553
LOC_Os08g02420.1	OsCML7 - Calmodulin-related calcium sensor protein, expressed	17 kDa	0.01	1	0.757858	0.466516	0.406126	0.378929	1	0.615572	0.307786	0.267943	0.5	1	0.659754	0.353553	0.307786	0.406126
LOC_Os07g42490.1	sucrose synthase, putative, expressed	93 kDa	0.01	1	0.307786	0.329877	0.189465	0.329877	1	0.143587	0.189465	0.153893	0.217638	1	0.287175	0.287175	0.189465	0.25
LOC_Os02g52860.1	phosphate carrier protein, mitochondrial precursor, putative, expressed	39 kDa	0.011	0.933033	0.933033	0.812252	1.07177	0.933033	1	0.933033	0.707107	0.933033	0.870551	0.5	19.6983	18.3792	22.6274	24.2515
LOC_Os05g40010.1	LTPL17 - Protease inhibitor/seed storage/LTP family protein precursor, expressed	13 kDa	0.011	1	1.7411	2.82843	2.82843	3.4822	0.933033	9.84916	17.1484	16	18.3792	1	1.6245	3.24901	2.82843	3.4822
LOC_Os04g39150.1	pathogenesis-related Bet v I family protein, putative, expressed	17 kDa	0.011	1	1.51572	0.812252	0.707107	0.535887	1	2.63902	1.41421	1.31951	1.23114	1	2.14355	1.31951	1	0.757858
LOC_Os04g58110.1	pyruvate kinase, putative, expressed	55 kDa	0.011	1	1.23114	1.31951	1.23114	1.23114	0.933033	1.23114	1.1487	1.23114	1.07177	1	1.23114	1.1487	1.1487	1.1487
LOC_Os05g46430.1	60S ribosomal protein L28-1, putative, expressed	17 kDa	0.011	1	0.933033	0.812252	0.812252	0.870551	1	0.870551	0.659754	0.707107	0.707107	1	0.870551	0.707107	0.707107	0.707107
LOC_Os07g15880.1	mitochondrial prohibitin complex protein 2, putative, expressed	32 kDa	0.011	1	0.757858	0.659754	0.757858	0.707107	1	1.07177	0.757858	0.757858	0.870551	1	0.707107	0.615572	0.707107	0.659754
LOC_Os07g25420.1	26S proteasome non-ATPase regulatory subunit 8, putative, expressed	31 kDa	0.011	1	0.812252	0.535887	0.812252	0.707107	1	0.757858	0.574349	0.659754	0.5	1	0.812252	0.757858	0.615572	0.535887
LOC_Os04g20230.1	neighbor of COX4, putative, expressed	23 kDa	0.011	1	0.870551	0.707107	0.757858	0.659754	1	0.707107	0.5	0.615572	0.5	1	0.707107	0.574349	0.615572	0.659754
LOC_Os03g17450.1	nucleotide binding protein, putative, expressed	26 kDa	0.011	1	0.757858	0.574349	0.659754	0.615572	1	0.757858	0.435275	0.574349	0.574349	1	0.812252	0.435275	0.5	0.615572
LOC_Os08g01180.1	nicalin, putative, expressed	61 kDa	0.011	1	0.812252	0.757858	0.535887	0.615572	1	0.5	0.5	0.574349	0.5	1	0.659754	0.435275	0.757858	0.615572
LOC_Os03g47930.1	expressed protein	125 kDa	0.011	1	0.812252	0.535887	0.659754	0.5	1	0.812252	0.535887	0.353553	0.353553	1	0.615572	0.5	0.435275	0.406126
LOC_Os03g07150.1	OsPP2Ac-5 - Phosphatase 2A isoform 5 belonging to family 2, expressed	36 kDa	0.011	1	0.574349	0.5	0.466516	0.574349	1	0.466516	0.378929	0.217638	0.267943	1	0.757858	0.5	0.574349	0.659754
LOC_Os02g47850.1	class I glutamine amidotransferase, putative, expressed	51 kDa	0.011	1	0.707107	0.466516	0.535887	0.5	1	0.535887	0.378929	0.329877	0.287175	1	0.5	0.378929	0.615572	0.5
LOC_Os06g11660.1	phosphate-induced protein 1 conserved region domain containing protein, expressed	33 kDa	0.012	1	1.7411	1.7411	1.86607	1.51572	1	3.03143	2.82843	3.03143	2.2974	1	3.24901	3.03143	2.82843	2.82843
LOC_Os01g54920.1	heat- and acid-stable phosphoprotein, putative, expressed	19 kDa	0.012	1	1.23114	2	2.14355	2.2974	1	1.51572	2.46229	1.51572	2.63902	1	2.46229	3.73213	3.24901	3.4822
LOC_Os07g11380.1	RAL4 - Seed allergenic protein RA5/RA14/RA17 precursor, expressed	21 kDa	0.012	1	1.1487	3.03143	2.14355	1.7411	1	0.870551	2.46229	1.7411	1.51572	1	0.659754	2.46229	1.51572	1.07177
LOC_Os03g10510.1	outer mitochondrial membrane porin, putative, expressed	29 kDa	0.012	1	0.812252	0.757858	0.870551	0.933033	1	0.933033	0.812252	1	1.07177	1	1.23114	0.933033	1.1487	1
LOC_Os03g59310.1	ribosomal protein, putative, expressed	30 kDa	0.012	1.07177	1	0.757858	0.933033	0.933033	1.07177	0.933033	0.707107	0.757858	0.615572	1.07177	0.757858	0.659754	0.659754	0.659754
LOC_Os02g04100.1	peptidase, T1 family, putative, expressed	30 kDa	0.012	1	0.933033	0.812252	0.812252	0.812252	1	0.812252	0.659754	0.535887	0.535887	1	1	0.870551	0.659754	0.707107
LOC_Os01g42870.1	transferase family protein, putative, expressed	46 kDa	0.012	1	0.812252	0.659754	0.615572	0.535887	1	0.757858	0.615572	0.615572	0.574349	1	0.870551	0.659754	0.615572	0.435275
LOC_Os05g41510.1	SH2 motif, putative, expressed	184 kDa	0.012	1	1.07177	0.5	0.466516	0.535887	1	1.07177	0.466516	0.406126	0.406126	1	1.23114	0.5	0.435275	0.5
LOC_Os03g60740.1	expressed protein	28 kDa	0.012	1	0.757858	0.707107	0.615572	0.615572	1	0.812252	0.5	0.5	0.535887	1	0.574349	0.535887	0.435275	0.435275
LOC_Os03g46600.1	acidic leucine-rich nuclear phosphoprotein 32-related protein 2, putative, expressed	29 kDa	0.012	1	0.659754	0.615572	0.535887	0.659754	1	0.574349	0.5	0.329877	0.466516	1	0.659754	0.574349	0.615572	0.659754
LOC_Os05g35710.1	coiled-coil domain-containing protein 47 precursor, putative, expressed	54 kDa	0.012	1	0.659754	0.535887	0.406126	0.435275	1	0.615572	0.466516	0.329877	0.5	1	0.933033	0.659754	0.5	0.535887
LOC_Os07g36190.1	hydrolase, NUDIX family, domain containing protein, expressed	27 kDa	0.012	1	0.757858	0.5	0.535887	0.466516	1	0.574349	0.406126	0.378929	0.353553	0.933033	0.812252	0.707107	0.615572	0.5
LOC_Os04g56240.1	lipase, putative, expressed	52 kDa	0.012	1	0.933033	0.5	0.5	0.406126	1	0.812252	0.378929	0.435275	0.287175	1	0.812252	0.435275	0.378929	0.378929
LOC_Os02g04480.1	cleavage and polyadenylation specificity factor, putative, expressed	94 kDa	0.012	1	0.615572	0.466516	0.574349	0.5	1	0.5	0.466516	0.435275	0.574349	1	0.574349	0.435275	0.406126	0.615572
LOC_Os07g09340.1	plasma membrane ATPase, putative, expressed	105 kDa	0.012	1	0.615572	0.329877	0.378929	0.5	1	0.757858	0.406126	0.615572	0.435275	1	0.659754	0.378929	0.435275	0.353553
LOC_Os03g50520.1	dynamin family protein, putative, expressed	68 kDa	0.012	1	0.707107	0.466516	0.535887	0.406126	1	0.812252	0.466516	0.5	0.466516	1	0.535887	0.307786	0.329877	0.307786
LOC_Os07g46790.1	4-alpha-glucanotransferase, putative, expressed	108 kDa	0.013	1	0.933033	0.870551	1	0.812252	1	0.757858	0.757858	0.757858	0.659754	1	0.870551	0.615572	0.757858	0.707107
LOC_Os01g16890.1	ribosomal protein L7Ae, putative, expressed	12 kDa	0.013	1	0.933033	0.707107	0.757858	0.615572	1.07177	0.812252	0.659754	0.757858	0.707107	1	0.812252	0.757858	0.757858	0.659754
LOC_Os02g11050.1	26S protease regulatory subunit, putative, expressed	47 kDa	0.013	1	0.870551	0.757858	0.707107	0.535887	1	0.933033	0.707107	0.615572	0.659754	1	0.757858	0.659754	0.707107	0.707107
LOC_Os09g36830.1	Skp1 family, dimerisation domain containing protein, expressed	19 kDa	0.013	1	0.707107	0.659754	0.535887	0.615572	1	0.812252	0.5	0.535887	0.659754	1	0.757858	0.574349	0.466516	0.574349
LOC_Os06g22070.1	mitochondrial glycoprotein, putative, expressed	30 kDa	0.013	1	0.707107	0.535887	0.659754	0.812252	1	0.615572	0.466516	0.574349	0.615572	1	0.659754	0.535887	0.535887	0.659754
LOC_Os04g56760.1	PHF5-like protein domain containing protein, expressed	12 kDa	0.013	1	0.757858	0.659754	0.615572	0.812252	1	0.574349	0.435275	0.535887	0.615572	1	0.659754	0.5	0.5	0.574349
LOC_Os03g59220.1	cytochrome b-c1 complex subunit 7, putative, expressed	15 kDa	0.013	0.933033	0.574349	0.435275	0.435275	0.466516	0.933033	0.307786	1.41421	0.101532	0.812252	0.933033	0.659754	0.659754	0.707107	0.707107
LOC_Os02g57450.1	Ser/Thr protein phosphatase family protein, putative, expressed	36 kDa	0.013	1	0.757858	0.574349	0.466516	0.466516	1	0.535887	0.5	0.435275	0.267943	1	0.659754	0.574349	0.267943	0.615572
LOC_Os06g44190.1	hypothetical protein	9 kDa	0.014	1	2.63902	3.24901	2.63902	3.03143	0.933033	3.73213	4	3.73213	4.28709	0.757858	39.3966	45.2548	36.7583	45.2548
LOC_Os01g32080.1	thiamine pyrophosphate enzyme, C-terminal TPP binding domain containing protein, expressed	61 kDa	0.014	1	1	1.23114	1.41421	1.31951	1	1.1487	1.23114	1.41421	1.41421	1	1.07177	1.1487	1.41421	1.31951
LOC_Os04g06770.1	argonaute, putative, expressed	102 kDa	0.014	1	0.933033	0.870551	0.812252	0.659754	0.933033	0.933033	0.870551	1	0.707107	1	0.757858	0.757858	0.707107	0.574349
LOC_Os02g10510.1	Ubiquitin family domain containing protein, expressed	46 kDa	0.014	1	0.870551	0.659754	0.707107	0.707107	1	0.812252	0.707107	0.707107	0.615572	1	0.812252	0.659754	0.574349	0.659754
LOC_Os09g29404.1	glycogen operon protein glgX, putative, expressed	43 kDa	0.014	1	0.659754	0.535887	0.5	0.574349	1	0.870551	0.5	0.659754	0.435275	1	1.07177	0.707107	0.659754	0.466516
LOC_Os02g07160.1	glyoxalase family protein, putative, expressed	47 kDa	0.014	1	1	0.5	0.435275	0.189465	1	0.812252	0.378929	0.307786	0.307786	1	0.933033	0.466516	0.189465	0.233258
LOC_Os01g13160.1	expressed protein	75 kDa	0.014	1	0.757858	0.5	0.329877	0.406126	1	0.574349	0.466516	0.353553	0.435275	1	0.615572	0.466516	0.406126	0.353553
LOC_Os05g47890.1	WD domain, G-beta repeat domain containing protein, expressed	36 kDa	0.014	1	0.466516	0.267943	0.329877	0.307786	1	0.466516	0.353553	0.189465	0.189465	1	0.812252	0.378929	0.25	0.233258
LOC_Os03g04750.1	60S ribosomal protein L21-2, putative, expressed	19 kDa	0.015	1.07177	1.07177	1	1.1487	1	1.07177	0.870551	0.757858	0.812252	0.707107	1	0.757858	0.707107	0.707107	0.659754
LOC_Os05g07050.1	pre-mRNA-processing-splicing factor 8, putative, expressed	274 kDa	0.015	1.07177	0.757858	0.707107	0.659754	0.757858	1.07177	0.757858	0.466516	0.659754	0.707107	1.07177	0.812252	0.933033	0.933033	1
LOC_Os04g40874.1	glucose-6-phosphate 1-dehydrogenase, cytoplasmic isoform, putative, expressed	32 kDa	0.015	1	0.812252	0.659754	0.659754	0.615572	1	0.757858	0.707107	0.615572	0.535887	1	1	0.812252	0.757858	0.757858
LOC_Os05g05950.1	TOC159, putative, expressed	140 kDa	0.015	1	0.870551	0.707107	0.615572	0.659754	1	0.870551	0.615572	0.659754	0.615572	1	0.757858	0.707107	0.707107	0.757858
LOC_Os05g23600.1	dolichyl-diphosphooligosaccharide--protein glycosyltransferase 67 kDasubunit precursor, putative, expressed	70 kDa	0.015	1	0.870551	0.707107	0.812252	0.659754	1	0.659754	0.574349	0.5	0.535887	1	0.812252	0.615572	0.707107	0.615572
LOC_Os06g01490.1	monocopper oxidase, putative, expressed	66 kDa	0.015	1	0.870551	0.707107	0.707107	0.812252	1	0.933033	0.574349	0.406126	0.574349	1	0.757858	0.466516	0.535887	0.615572
LOC_Os09g37000.1	26S proteasome non-ATPase regulatory subunit 3, putative, expressed	55 kDa	0.015	1	0.757858	0.615572	0.574349	0.535887	1	0.535887	0.5	0.659754	0.615572	1	0.757858	0.5	0.659754	0.659754
LOC_Os03g50850.1	ZOS3-17 - C2H2 zinc finger protein, expressed	60 kDa	0.015	1	0.615572	0.233258	0.659754	0.615572	1	0.535887	0.435275	0.353553	0.406126	1	0.535887	0.406126	0.466516	0.435275
LOC_Os04g59150.1	peroxidase precursor, putative, expressed	37 kDa	0.016	1	0.757858	1.31951	2	2	1	1.23114	1.7411	4.28709	4.59479	1	2	2.63902	5.65685	5.65685
LOC_Os01g54030.1	NADP-dependent malic enzyme, putative, expressed	64 kDa	0.016	0.933033	1.6245	1.6245	1.51572	1.41421	0.933033	1.31951	1.31951	1.23114	1.31951	0.870551	1.31951	1.31951	1.1487	0.933033
LOC_Os03g50540.1	2Fe-2S iron-sulfur cluster binding domain containing protein, expressed	81 kDa	0.016	1	0.933033	0.812252	0.870551	0.659754	1	0.870551	0.707107	0.757858	0.615572	1.07177	0.933033	0.757858	0.933033	0.707107
LOC_Os01g49290.1	WD repeat-containing protein, putative, expressed	36 kDa	0.016	1	0.707107	0.757858	1	0.615572	1.07177	0.615572	0.812252	0.933033	0.707107	1.07177	0.757858	0.870551	0.870551	0.757858
LOC_Os05g11550.1	serine/threonine protein phosphatase 5, putative, expressed	54 kDa	0.016	1	0.707107	0.757858	0.757858	0.707107	1	0.757858	0.615572	0.659754	0.615572	1	0.757858	0.615572	0.659754	0.659754
LOC_Os08g02640.2	succinate dehydrogenase iron-sulfur subunit 2,mitochondrial precursor, putative, expressed	31 kDa	0.016	0.933033	1	0.615572	0.466516	0.435275	1.07177	0.933033	0.535887	0.5	0.466516	0.933033	0.757858	0.466516	0.466516	0.435275
LOC_Os09g12570.1	ubiquitin-conjugating enzyme, putative, expressed	17 kDa	0.016	1	0.757858	0.659754	0.574349	0.5	1	0.812252	0.574349	0.406126	0.5	1	0.659754	0.615572	0.5	0.378929
LOC_Os08g43170.1	hydroxymethylglutaryl-CoA synthase, putative, expressed	52 kDa	0.016	1	0.757858	0.378929	0.307786	0.329877	1	0.659754	0.287175	0.203063	0.25	1	0.933033	0.406126	0.378929	0.233258
LOC_Os11g03780.1	alpha-N-arabinofuranosidase, putative, expressed	73 kDa	0.017	1	1.41421	1.86607	1.6245	1.6245	1	1.86607	2.14355	2.2974	1.86607	1	1.7411	2	2	1.86607
LOC_Os12g07740.1	eukaryotic translation initiation factor 2 subunit gamma, putative, expressed	51 kDa	0.017	1	0.707107	0.707107	0.615572	0.707107	1.07177	1.07177	0.933033	0.933033	0.870551	1	0.659754	0.615572	0.659754	0.615572
LOC_Os01g46980.1	vacuolar ATP synthase subunit E, putative, expressed	27 kDa	0.017	1	0.933033	0.707107	0.659754	0.659754	0.933033	1	0.812252	0.757858	0.757858	1	0.933033	0.659754	0.615572	0.659754
LOC_Os03g22340.1	60S ribosomal protein L22-2, putative, expressed	14 kDa	0.017	1	0.933033	0.707107	0.615572	0.707107	1	0.870551	0.659754	0.615572	0.707107	1	0.812252	0.615572	0.535887	0.574349
LOC_Os11g02464.1	vacuolar-sorting receptor precursor, putative, expressed	81 kDa	0.017	1	0.812252	0.615572	0.5	0.5	1	1	0.659754	0.5	0.535887	1	1	0.757858	0.659754	0.659754
LOC_Os03g44484.2	DNA-directed RNA polymerase II subunit RPB2, putative, expressed	44 kDa	0.017	1	0.707107	0.5	0.615572	0.466516	1	0.757858	0.535887	0.535887	0.659754	1	0.707107	0.5	0.574349	0.615572
LOC_Os06g43760.1	tRNA synthetase class I, putative, expressed	131 kDa	0.017	1	0.574349	0.659754	0.574349	0.535887	1	0.615572	0.757858	0.659754	0.574349	1	0.574349	0.466516	0.535887	0.535887
LOC_Os01g63780.1	nsp1-like C-terminal region family protein, expressed	26 kDa	0.017	1	0.707107	0.5	0.535887	0.615572	1	0.659754	0.435275	0.466516	0.5	1	0.707107	0.5	0.466516	0.574349
LOC_Os02g01380.1	expressed protein	41 kDa	0.017	1	0.812252	0.466516	0.435275	0.406126	1	0.757858	0.329877	0.267943	0.329877	1	0.574349	0.378929	0.435275	0.378929
LOC_Os05g39310.1	thiamine pyrophosphate enzyme, C-terminal TPP binding domain containing protein	65 kDa	0.017	1	0.5	0.406126	0.233258	0.233258	1	1	0.466516	0.466516	0.378929	1	0.812252	0.378929	0.267943	0.287175
LOC_Os03g62370.1	WD40-like Beta Propeller Repeat family protein, expressed	74 kDa	0.018	1	1.23114	2.14355	2.63902	2.2974	1	1.31951	2.46229	2.82843	2.82843	1	1.1487	1.7411	1.86607	1.86607
LOC_Os04g28250.1	cysteine proteinase inhibitor precursor, putative, expressed	15 kDa	0.018	1	1.41421	1.51572	1.86607	2.46229	1	1.41421	1.51572	2.14355	2.2974	1	1.7411	1.7411	2.63902	3.03143
LOC_Os04g46620.1	T-complex protein, putative, expressed	59 kDa	0.018	1	0.870551	0.812252	0.870551	0.812252	1	0.812252	0.812252	0.757858	0.812252	1	0.870551	0.812252	0.757858	0.812252
LOC_Os02g48620.1	tetratricopeptide repeat, putative, expressed	154 kDa	0.018	1	0.659754	0.707107	0.812252	0.615572	1	0.5	0.435275	0.466516	0.535887	1	0.757858	0.757858	0.812252	0.707107
LOC_Os10g42280.1	cyclase/dehydrase family protein, putative, expressed	23 kDa	0.018	1	0.812252	0.707107	0.5	0.5	1	1	0.353553	0.378929	0.267943	1	1.07177	0.615572	0.574349	0.659754
LOC_Os07g42960.1	phospho-2-dehydro-3-deoxyheptonate aldolase, chloroplast precursor, putative, expressed	59 kDa	0.018	1	0.5	0.267943	0.353553	0.307786	1	0.812252	0.5	0.659754	0.287175	1	1.6245	0.659754	0.535887	0.535887
LOC_Os07g41790.2	LSM domain containing protein, expressed	8 kDa	0.018	1	0.707107	0.535887	0.615572	0.615572	1	0.659754	0.466516	0.574349	0.615572	1	0.574349	0.466516	0.435275	0.707107
LOC_Os06g37160.1	transmembrane 9 superfamily member, putative, expressed	73 kDa	0.018	1	0.757858	0.466516	0.535887	0.466516	1	0.5	0.435275	0.406126	0.406126	1	0.574349	0.574349	0.329877	0.466516
LOC_Os01g64650.1	VAMP-like protein YKT62, putative, expressed	24 kDa	0.018	1	0.659754	0.535887	0.615572	0.466516	1	0.659754	0.5	0.466516	0.353553	1	0.535887	0.353553	0.435275	0.329877
LOC_Os09g39180.1	RNA recognition motif containing protein, putative, expressed	35 kDa	0.018	1	0.466516	0.329877	0.25	0.435275	1	0.466516	0.353553	0.329877	0.378929	1	0.707107	0.466516	0.25	0.466516
LOC_Os06g13680.1	B12D protein, putative, expressed	8 kDa	0.018	1	0.812252	0.189465	0.153893	0.217638	1	0.933033	0.189465	0.189465	0.267943	1	0.757858	0.176777	0.217638	0.329877
LOC_Os12g36850.1	pathogenesis-related Bet v I family protein, putative, expressed	17 kDa	0.019	1	1.07177	1.7411	3.73213	3.73213	1	1.1487	1.6245	4.28709	5.27803	1	1.31951	3.03143	5.27803	5.65685
LOC_Os03g59590.1	ATP/GTP/Ca++ binding protein, putative, expressed	71 kDa	0.019	1	0.757858	0.870551	0.812252	0.812252	1	0.707107	0.615572	0.812252	0.659754	1	0.615572	0.659754	0.707107	0.659754
LOC_Os12g31800.1	glycine-rich RNA-binding protein 7, putative, expressed	25 kDa	0.019	1	0.812252	0.707107	0.870551	0.933033	1	0.757858	0.615572	0.707107	0.757858	1	0.707107	0.615572	0.574349	0.615572
LOC_Os01g48280.1	ubiquitin-conjugating enzyme, putative, expressed	17 kDa	0.019	1	0.812252	0.615572	0.574349	0.574349	1	0.870551	0.574349	0.574349	0.574349	1.07177	1	0.812252	0.659754	0.659754
LOC_Os02g39550.1	calcium-binding mitochondrial protein anon-60Da, putative, expressed	87 kDa	0.019	1	0.707107	0.5	0.5	0.615572	1	0.812252	0.933033	0.757858	0.812252	1	0.707107	0.466516	0.466516	0.659754
LOC_Os03g11440.1	protein transport protein Sec61 subunit alpha, putative, expressed	52 kDa	0.019	0.933033	1	0.659754	0.574349	0.615572	0.933033	0.574349	0.5	0.535887	0.535887	0.933033	0.933033	0.535887	0.615572	0.574349
LOC_Os01g46380.1	ketol-acid reductoisomerase, chloroplast precursor, putative, expressed	63 kDa	0.019	1	0.535887	0.659754	0.615572	0.757858	1	0.466516	0.574349	0.574349	0.659754	1	0.535887	0.574349	0.615572	0.757858
LOC_Os10g26390.1	uncharacterized oxidoreductase, putative, expressed	20 kDa	0.019	1	0.812252	0.615572	0.574349	0.435275	1	0.870551	0.574349	0.757858	0.615572	1	0.659754	0.406126	0.435275	0.435275
LOC_Os04g44870.1	C2 domain containing protein, putative, expressed	16 kDa	0.02	1.07177	2.63902	3.03143	3.73213	3.24901	1.07177	1.86607	2.14355	2	1.86607	1	3.24901	3.73213	4	2.82843
LOC_Os01g60740.2	LTPL16 - Protease inhibitor/seed storage/LTP family protein precursor, expressed	12 kDa	0.02	0.933033	1.41421	2.14355	2.46229	2.2974	1	1.23114	2.46229	2.14355	1.6245	1	1.23114	2.46229	2.2974	2
LOC_Os06g04380.1	aminomethyltransferase, putative, expressed	44 kDa	0.02	1.07177	1.41421	1.86607	1.86607	1.86607	1.07177	2.14355	2.2974	2.82843	3.24901	1.07177	1.23114	1.23114	1.51572	1.51572
LOC_Os01g32364.1	Os1bglu1 - beta-mannosidase/glucosidase homologue, expressed	58 kDa	0.02	1.07177	1.07177	1.41421	1.51572	1.51572	1.07177	1.1487	1.41421	1.41421	1.41421	1.07177	1.41421	1.41421	1.7411	1.6245
LOC_Os09g36450.1	triosephosphate isomerase, chloroplast precursor, putative, expressed	32 kDa	0.02	1	0.933033	0.812252	0.757858	0.812252	1	0.757858	0.615572	0.615572	0.574349	1.07177	1	0.870551	0.757858	0.757858
LOC_Os03g64080.1	retrotransposon protein, putative, Ty1-copia subclass	234 kDa	0.02	1	0.870551	0.757858	0.757858	0.757858	1	0.812252	0.615572	0.659754	0.707107	1	0.870551	0.615572	0.757858	0.707107
LOC_Os01g18070.1	bacterial transferase hexapeptide domain containing protein, expressed	28 kDa	0.02	1	0.812252	0.659754	0.707107	0.707107	1	0.757858	0.615572	0.707107	0.812252	1	0.870551	0.574349	0.659754	0.812252
LOC_Os02g21660.1	L1P family of ribosomal proteins domain containing protein, expressed	25 kDa	0.02	1	0.707107	0.5	0.5	0.5	1	1.1487	0.812252	0.707107	0.574349	1	0.757858	0.406126	0.535887	0.5
LOC_Os05g42350.1	ferredoxin--nitrite reductase, putative, expressed	71 kDa	0.02	1.07177	0.757858	0.659754	0.615572	0.757858	1.07177	0.659754	0.466516	0.466516	0.466516	1.07177	0.812252	0.535887	0.5	0.707107
LOC_Os09g29630.1	NOL1/NOP2/sun family protein, putative, expressed	98 kDa	0.02	1	0.659754	0.466516	0.5	0.535887	1	0.757858	0.535887	0.574349	0.435275	1	0.812252	0.615572	0.466516	0.466516
LOC_Os01g56910.1	expressed protein	117 kDa	0.02	1	0.615572	0.535887	0.287175	0.25	1	0.757858	0.353553	0.574349	0.353553	1	0.659754	0.659754	0.329877	0.435275
LOC_Os02g32970.1	hydrolase, alpha/beta fold family protein, putative, expressed	41 kDa	0.02	1	0.5	0.233258	0.233258	0.217638	1	0.615572	0.353553	0.435275	0.5	1	0.5	0.287175	0.378929	0.406126
LOC_Os03g07570.1	aminotransferase, putative, expressed	53 kDa	0.021	0.933033	1.41421	1.86607	2.14355	1.86607	0.933033	1.51572	2.63902	2.46229	1.86607	0.933033	1.41421	1.86607	1.86607	1.7411
LOC_Os04g48490.1	fasciclin-like arabinogalactan protein, putative, expressed	45 kDa	0.021	1	0.707107	0.615572	0.574349	0.615572	1.07177	1.31951	1	0.812252	1	1	1	0.933033	0.757858	0.757858
LOC_Os02g46962.1	VHS and GAT domain containing protein, expressed	44 kDa	0.021	1	0.870551	0.615572	0.5	0.5	0.933033	1.07177	0.707107	0.615572	0.574349	0.933033	1.1487	0.812252	0.812252	0.535887
LOC_Os09g07510.1	HEAT repeat family protein, putative, expressed	66 kDa	0.021	1	0.757858	0.707107	0.659754	0.757858	1	0.933033	0.707107	0.707107	0.5	1	0.757858	0.574349	0.615572	0.707107
LOC_Os01g58750.1	expressed protein	40 kDa	0.021	1	0.757858	0.574349	0.615572	0.659754	1	0.812252	0.659754	0.659754	0.757858	1	0.812252	0.615572	0.659754	0.757858
LOC_Os12g35570.1	tRNA synthetase, putative, expressed	46 kDa	0.021	1	0.812252	0.615572	0.615572	0.574349	1	0.757858	0.707107	0.812252	0.707107	1	0.615572	0.659754	0.757858	0.707107
LOC_Os02g58300.1	expressed protein	46 kDa	0.021	1	0.757858	0.707107	0.757858	0.757858	1	0.615572	0.574349	0.615572	0.615572	1	0.757858	0.659754	0.574349	0.615572
LOC_Os08g30884.1	elongation factor Ts, putative, expressed	40 kDa	0.021	1	0.615572	0.5	0.466516	0.659754	1	0.812252	0.615572	0.615572	0.535887	1	0.659754	0.574349	0.574349	0.707107
LOC_Os07g06710.1	tetratricopeptide repeat, putative, expressed	60 kDa	0.021	1	0.574349	0.5	0.435275	0.5	1	0.574349	0.757858	0.466516	0.574349	1	0.615572	0.378929	0.353553	0.353553
LOC_Os11g32890.1	expressed protein	17 kDa	0.022	1	3.03143	5.27803	6.49802	6.06287	0.933033	2.82843	4.28709	4.28709	4.28709	1	2.2974	3.24901	3.24901	3.03143
LOC_Os01g59600.1	peptidase, T1 family, putative, expressed	27 kDa	0.022	1	1.07177	0.933033	1.07177	1.07177	1	1.07177	0.812252	0.870551	0.933033	1	0.933033	0.757858	0.812252	0.870551
LOC_Os06g36700.1	T-complex protein, putative, expressed	59 kDa	0.022	0.933033	0.812252	0.757858	0.812252	0.933033	0.933033	0.812252	0.659754	0.757858	0.659754	0.933033	0.707107	0.707107	0.707107	0.659754
LOC_Os04g52354.1	ribosomal protein S17, putative	19 kDa	0.022	1	0.812252	0.659754	0.757858	0.812252	1	0.812252	0.659754	0.757858	0.757858	1	0.757858	0.574349	0.659754	0.757858
LOC_Os03g52310.1	transposon protein, putative, unclassified, expressed	81 kDa	0.022	1.07177	0.812252	0.574349	0.659754	0.757858	1.07177	0.812252	0.574349	0.574349	0.406126	1.07177	0.707107	0.615572	0.353553	0.659754
LOC_Os03g23950.1	adapitin protein, putative, expressed	99 kDa	0.022	1	0.574349	0.5	0.574349	0.5	1	0.659754	0.659754	0.574349	0.615572	1	0.870551	0.378929	0.659754	0.25
LOC_Os08g22864.1	sec8 exocyst complex component specific domain containing protein, expressed	117 kDa	0.022	1	0.659754	0.5	0.5	0.574349	1	0.707107	0.406126	0.466516	0.5	1	0.615572	0.5	0.435275	0.435275
LOC_Os03g04970.1	T-complex protein, putative, expressed	61 kDa	0.022	1	0.5	0.5	0.574349	0.5	1	0.307786	0.406126	0.176777	0.203063	1	0.535887	0.659754	0.574349	0.615572
LOC_Os09g04100.1	expressed protein	13 kDa	0.023	1	6.9644	9.84916	9.84916	11.3137	1	3.4822	3.73213	4	4.28709	1	11.3137	9.84916	9.84916	11.3137
LOC_Os11g02400.1	LTPL8 - Protease inhibitor/seed storage/LTP family protein precursor, expressed	11 kDa	0.023	1	1.31951	2.2974	2.2974	2.63902	1	1.31951	1.86607	1.7411	1.86607	1	1.07177	1.6245	1.41421	1.86607
LOC_Os03g29770.1	EF hand family protein, expressed	17 kDa	0.023	1	1.31951	1.41421	1.7411	1.7411	1	1.1487	1.1487	1.41421	1.51572	1	1.31951	1.31951	1.23114	1.51572
LOC_Os09g32526.1	peptidyl-prolyl cis-trans isomerase, FKBP-type, putative, expressed	16 kDa	0.023	1	0.870551	0.707107	0.659754	0.870551	1	0.933033	0.757858	0.707107	0.812252	1	0.933033	0.659754	0.574349	0.659754
LOC_Os10g30640.1	translin, putative, expressed	33 kDa	0.023	1.07177	0.757858	0.757858	0.757858	0.615572	1	0.933033	0.707107	0.757858	0.812252	1.07177	0.659754	0.659754	0.615572	0.707107
LOC_Os03g51140.1	HEAT repeat family protein, putative, expressed	130 kDa	0.023	1	0.707107	0.659754	0.812252	0.707107	1.07177	0.870551	0.659754	0.757858	0.812252	1	0.757858	0.574349	0.615572	0.659754
LOC_Os07g07220.1	LSM domain containing protein, expressed	27 kDa	0.023	1	0.659754	0.659754	0.659754	0.707107	1	0.812252	0.707107	0.707107	0.870551	1	0.707107	0.659754	0.615572	0.757858
LOC_Os02g48180.1	OsDegp2 - Putative Deg protease homologue, expressed	125 kDa	0.023	1	0.757858	0.535887	0.707107	0.615572	1	0.757858	0.615572	0.5	0.615572	1	0.615572	0.707107	0.353553	0.659754
LOC_Os02g13990.1	U2 small nuclear ribonucleoprotein A, putative, expressed	32 kDa	0.023	0.933033	0.757858	0.659754	0.535887	0.535887	0.933033	0.574349	0.435275	0.466516	0.406126	0.933033	0.812252	0.757858	0.757858	0.757858
LOC_Os02g12850.1	RNA recognition motif containing protein, expressed	40 kDa	0.023	1	0.659754	0.535887	0.435275	0.466516	1	0.707107	0.812252	0.5	0.757858	1	0.615572	0.466516	0.435275	0.5
LOC_Os01g24950.1	exocyst complex component 6, putative, expressed	88 kDa	0.023	1	0.757858	0.435275	0.5	0.435275	1	0.574349	0.406126	0.435275	0.406126	1	0.757858	0.435275	0.466516	0.5
LOC_Os03g53900.1	universal stress protein domain containing protein, putative, expressed	19 kDa	0.024	1	2.46229	3.03143	2.63902	2.14355	1	3.24901	4.59479	4	3.03143	1	2.2974	3.24901	2.46229	2.2974
LOC_Os10g22380.1	glutamyl-tRNA synthetase, cytoplasmic, putative, expressed	81 kDa	0.024	1	0.757858	0.707107	0.812252	0.870551	1	0.870551	0.707107	0.757858	0.757858	1.07177	0.933033	0.870551	0.870551	0.812252
LOC_Os01g50030.1	CPuORF25 - conserved peptide uORF-containing transcript, expressed	57 kDa	0.024	1	0.659754	0.535887	0.933033	1.31951	1	0.535887	0.5	0.870551	1.1487	1	0.535887	0.466516	0.933033	1.23114
LOC_Os08g09350.1	gar2, putative, expressed	60 kDa	0.024	0.933033	0.574349	0.615572	0.659754	0.812252	0.933033	0.435275	0.707107	0.812252	0.870551	0.933033	0.757858	0.812252	0.757858	0.933033
LOC_Os09g37006.1	protein of unknown function domain containing protein, expressed	30 kDa	0.024	1	0.535887	0.435275	0.5	0.535887	1	0.574349	0.435275	0.466516	0.5	1	0.615572	0.5	0.5	0.615572
LOC_Os04g50890.1	secretory carrier-associated membrane protein, putative, expressed	31 kDa	0.024	1	0.707107	0.707107	0.574349	0.659754	1	0.870551	0.378929	0.329877	0.287175	1	0.535887	0.435275	0.287175	0.143587
LOC_Os04g58840.1	Eukaryotic aspartyl protease domain containing protein, expressed	51 kDa	0.025	1	0.870551	2	2.46229	2.63902	1	1.23114	2	2.63902	2.63902	1	0.933033	1.41421	1.86607	2.14355
LOC_Os04g32020.1	2-oxoglutarate dehydrogenase E1 component, mitochondrial precursor, putative, expressed	103 kDa	0.025	1	0.812252	0.757858	0.707107	0.659754	1	0.870551	0.615572	0.707107	0.757858	1	0.615572	0.757858	0.870551	0.659754
LOC_Os05g44360.1	oligosaccharyl transferase, putative, expressed	87 kDa	0.025	1	0.757858	0.535887	0.659754	0.707107	1	0.757858	0.615572	0.574349	0.574349	1	0.757858	0.574349	0.659754	0.574349
LOC_Os01g43030.1	tetratricopeptide repeat domain containing protein, expressed	104 kDa	0.025	1	0.812252	0.659754	0.757858	0.659754	1	0.659754	0.615572	0.615572	0.466516	1	0.757858	0.574349	0.574349	0.535887
LOC_Os06g49430.1	CGMC_MAPKCMGC_2.11 - CGMC includes CDA, MAPK, GSK3, and CLKC kinases, expressed	66 kDa	0.025	1	0.757858	0.353553	0.329877	0.267943	1	0.659754	0.378929	0.406126	0.378929	1	1.1487	0.535887	0.307786	0.574349
LOC_Os03g12590.1	coatomer subunit gamma-1, putative, expressed	100 kDa	0.026	1	0.933033	0.757858	0.757858	0.812252	1	0.757858	0.757858	0.574349	0.574349	1	0.707107	0.615572	0.615572	0.574349
LOC_Os05g24970.1	LSM domain containing protein, expressed	12 kDa	0.026	1	0.812252	0.615572	0.707107	0.707107	1	0.812252	0.574349	0.659754	0.615572	1	0.707107	0.466516	0.615572	0.535887
LOC_Os01g13430.1	importin-alpha re-exporter, putative, expressed	108 kDa	0.026	1.07177	0.707107	0.707107	0.707107	0.615572	1	0.659754	0.615572	0.574349	0.535887	1	0.574349	0.466516	0.466516	0.5
LOC_Os06g12600.1	kinase, pfkB family, putative, expressed	42 kDa	0.027	1	0.757858	0.659754	0.615572	0.659754	1	0.870551	0.535887	0.435275	0.574349	1	1	0.659754	0.5	0.659754
LOC_Os02g27769.1	40S ribosomal protein S27, putative, expressed	10 kDa	0.027	1	0.757858	0.615572	0.615572	0.574349	1	0.659754	0.615572	0.707107	0.615572	1	0.757858	0.574349	0.615572	0.615572
LOC_Os10g32880.1	WD domain, G-beta repeat domain containing protein, expressed	54 kDa	0.027	1	0.812252	0.535887	0.707107	0.870551	1	0.659754	0.5	0.615572	0.615572	1	0.707107	0.466516	0.615572	0.615572
LOC_Os10g32970.1	eukaryotic translation initiation factor, putative, expressed	23 kDa	0.027	1	0.707107	0.707107	0.659754	0.615572	1	0.615572	0.574349	0.535887	0.615572	1	0.707107	0.707107	0.615572	0.659754
LOC_Os03g61990.1	glycine-rich RNA-binding protein 7, putative, expressed	22 kDa	0.027	1	0.870551	0.707107	0.659754	0.707107	1	0.615572	0.5	0.535887	0.466516	1	0.812252	0.406126	0.615572	0.574349
LOC_Os03g53860.1	periplasmic beta-glucosidase precursor, putative, expressed	70 kDa	0.027	0.933033	0.466516	0.435275	0.466516	0.435275	0.933033	0.707107	0.574349	0.535887	0.615572	0.933033	0.933033	0.757858	0.707107	0.757858
LOC_Os04g52270.1	coatomer subunit epsilon, putative, expressed	32 kDa	0.027	1	0.812252	0.615572	0.615572	0.615572	1	0.707107	0.435275	0.5	0.466516	1	0.812252	0.5	0.574349	0.5
LOC_Os06g51250.1	EF hand family protein, putative, expressed	129 kDa	0.027	1	0.659754	0.615572	0.659754	0.757858	1	0.535887	0.659754	0.535887	0.707107	1	0.659754	0.535887	0.378929	0.329877
LOC_Os01g67250.1	Rad21 / Rec8 like protein, putative, expressed	115 kDa	0.027	1	0.707107	0.574349	0.406126	0.574349	1	0.707107	0.5	0.466516	0.535887	1	0.812252	0.535887	0.466516	0.574349
LOC_Os05g45050.1	reticulon domain containing protein, putative, expressed	28 kDa	0.027	1	0.757858	0.615572	0.466516	0.406126	1	0.535887	0.574349	0.574349	0.574349	1	0.466516	0.329877	0.5	0.176777
LOC_Os08g25140.1	ethanol tolerance protein GEKO1, putative, expressed	34 kDa	0.027	1	0.757858	0.406126	0.466516	0.287175	1	0.812252	0.435275	0.329877	0.329877	1	0.615572	0.615572	0.5	0.329877
LOC_Os05g27820.1	patellin protein, putative, expressed	48 kDa	0.027	1	0.378929	0.267943	0.329877	0.217638	1	0.707107	0.535887	0.406126	0.5	1	0.378929	0.267943	0.329877	0.217638
LOC_Os02g13840.1	citrate synthase, putative, expressed	55 kDa	0.028	1	0.933033	1	0.812252	0.870551	1	1	0.812252	0.707107	0.870551	1	1	0.870551	0.933033	0.933033
LOC_Os01g69130.1	dynamin family protein, putative, expressed	90 kDa	0.028	1	0.870551	0.707107	0.812252	0.707107	1	0.707107	0.615572	0.574349	0.615572	1	0.707107	0.378929	0.5	0.435275
LOC_Os01g56600.1	signal recognition particle 54 kDa protein, putative, expressed	55 kDa	0.028	1	0.812252	0.615572	0.707107	0.535887	1	0.574349	0.406126	0.5	0.435275	1	0.615572	0.659754	0.757858	0.378929
LOC_Os01g56140.1	expressed protein	114 kDa	0.028	1	0.812252	0.574349	0.466516	0.574349	1	0.757858	0.378929	0.435275	0.329877	1	0.933033	0.615572	0.307786	0.353553
LOC_Os07g28480.1	glutathione S-transferase, putative, expressed	26 kDa	0.029	1	2.14355	4	4.28709	3.73213	1	2	2.82843	2.82843	2.82843	0.933033	2.2974	3.73213	4	3.73213
LOC_Os02g01740.1	U5 small nuclear ribonucleoprotein 200 kDa helicase, putative, expressed	247 kDa	0.029	1	0.812252	0.707107	0.870551	0.870551	1	1.07177	0.870551	0.933033	1.1487	1	0.659754	0.574349	0.574349	0.574349
LOC_Os05g44310.1	vesicle-fusing ATPase, putative, expressed	81 kDa	0.029	1	0.812252	0.707107	0.812252	0.757858	1	0.757858	0.659754	0.757858	0.659754	1	0.757858	0.615572	0.659754	0.615572
LOC_Os03g13970.1	26S proteasome non-ATPase regulatory subunit 4, putative, expressed	42 kDa	0.029	1	0.757858	0.757858	0.659754	0.659754	1	0.757858	0.574349	0.5	0.466516	1	0.812252	0.757858	0.574349	0.707107
LOC_Os07g01870.1	ribosomal protein L13, putative, expressed	24 kDa	0.029	0.933033	0.812252	0.615572	0.707107	0.615572	0.933033	0.757858	0.757858	0.707107	0.574349	0.933033	0.615572	0.466516	0.435275	0.466516
LOC_Os03g10120.2	proteasome subunit, putative, expressed	45 kDa	0.029	1	0.535887	0.574349	0.659754	0.659754	1	0.870551	0.659754	0.5	0.466516	1	0.615572	0.466516	0.615572	0.535887
LOC_Os10g41440.1	KH domain containing protein, putative, expressed	48 kDa	0.029	1	0.659754	0.466516	0.5	0.615572	1	0.535887	0.353553	0.25	0.466516	1	0.812252	0.466516	0.535887	0.574349
LOC_Os03g19390.1	TENA/THI-4 family protein, putative, expressed	26 kDa	0.03	1	1.07177	1.6245	1.86607	1.86607	1	1.1487	1.51572	1.86607	2	1	1.1487	1.6245	1.86607	2
LOC_Os04g59260.1	peroxidase precursor, putative, expressed	36 kDa	0.03	1	1.23114	1.41421	1.6245	1.86607	1	1.31951	1.31951	1.6245	1.51572	1	1.31951	1.41421	1.7411	1.6245
LOC_Os10g40780.1	CCR4-Not complex component, Not1domain containing protein, expressed	267 kDa	0.03	1	0.757858	0.615572	0.535887	0.659754	1	0.933033	0.574349	0.707107	0.707107	1	0.757858	0.615572	0.574349	0.535887
LOC_Os02g24354.1	pyridoxal-dependent decarboxylase protein, putative, expressed	53 kDa	0.03	1	0.812252	0.615572	0.707107	0.707107	1	0.707107	0.574349	0.707107	0.707107	1	0.615572	0.535887	0.659754	0.574349
LOC_Os11g11390.1	ribosomal protein, putative, expressed	25 kDa	0.03	1	0.5	0.125	0.406126	0.125	1	0.329877	0.217638	0.164938	0.0507658	0.870551	0.5	0.329877	0.615572	0.353553
LOC_Os06g04280.1	3-phosphoshikimate 1-carboxyvinyltransferase, chloroplast precursor, putative, expressed	54 kDa	0.031	1	0.870551	0.535887	0.659754	0.535887	1	0.707107	0.435275	0.574349	0.435275	1	0.757858	0.466516	0.5	0.5
LOC_Os01g13190.1	histidinol dehydrogenase, chloroplast precursor, putative, expressed	51 kDa	0.031	1	0.659754	0.615572	0.378929	0.5	1	0.659754	0.378929	0.707107	0.615572	1	0.615572	0.466516	0.615572	0.535887
LOC_Os05g48290.1	T-complex protein, putative, expressed	58 kDa	0.031	1	0.659754	0.5	0.535887	0.435275	1	0.378929	0.25	0.353553	0.353553	1	0.5	0.378929	0.406126	0.5
LOC_Os06g31210.1	methionyl-tRNA synthetase, putative, expressed	89 kDa	0.032	1	0.870551	0.757858	0.870551	0.870551	0.933033	0.870551	0.757858	0.659754	0.615572	1	0.870551	0.707107	0.659754	0.615572
LOC_Os01g64280.1	sorting nexin 1, putative, expressed	46 kDa	0.032	1	0.870551	0.707107	0.535887	0.535887	1	0.870551	0.615572	0.659754	0.659754	1	0.933033	0.659754	0.615572	0.535887
LOC_Os07g28260.1	expressed protein	55 kDa	0.032	1	0.812252	0.757858	0.535887	0.466516	1	1.07177	0.615572	0.435275	0.435275	1	1.07177	0.615572	0.535887	0.5
LOC_Os02g32030.1	elongation factor, putative, expressed	94 kDa	0.032	1	0.707107	0.659754	0.659754	0.659754	1	0.615572	0.615572	0.615572	0.615572	1	0.707107	0.659754	0.615572	0.659754
LOC_Os04g54810.1	beta-D-xylosidase, putative, expressed	81 kDa	0.032	1	0.659754	0.659754	0.757858	0.659754	1	0.615572	0.659754	0.615572	0.659754	1	0.5	0.5	0.615572	0.535887
LOC_Os02g04040.1	RecF/RecN/SMC N terminal domain containing protein, expressed	57 kDa	0.032	1	0.870551	0.757858	0.659754	0.466516	1	0.574349	0.378929	0.5	0.406126	1	0.329877	0.287175	0.535887	0.307786
LOC_Os02g02524.1	canopy homolog 2 precursor, putative, expressed	20 kDa	0.032	1	0.615572	0.535887	0.217638	0.0334929	1	0.435275	0.378929	0.189465	0.189465	1	0.707107	0.287175	0.176777	0.25
LOC_Os07g06590.1	ML domain protein, putative, expressed	16 kDa	0.033	1	1.86607	1.7411	2.46229	2.46229	1	1.07177	1.07177	1.51572	1.51572	1	1.07177	1.1487	1.51572	1.7411
LOC_Os05g08990.1	glutaminyl-tRNA synthetase, putative, expressed	90 kDa	0.033	1	0.870551	0.812252	0.812252	0.812252	1	0.707107	0.5	0.574349	0.659754	1	0.615572	0.574349	0.659754	0.615572
LOC_Os07g03230.1	eukaryotic translation initiation factor 3 subunit C, putative, expressed	106 kDa	0.033	1	0.353553	0.574349	0.574349	0.812252	1	0.574349	0.535887	0.5	0.574349	1	0.707107	0.574349	0.406126	0.378929
LOC_Os11g32030.1	sex determination protein tasselseed-2, putative, expressed	31 kDa	0.033	1	0.870551	0.707107	0.535887	0.659754	1	0.659754	0.466516	0.535887	0.535887	1	0.535887	0.329877	0.329877	0.378929
LOC_Os02g44500.1	glutathione peroxidase, putative, expressed	26 kDa	0.034	1	1	1.23114	1.1487	1.41421	1	1	1.1487	0.933033	1.51572	1	1.23114	1.51572	1.1487	1.41421
LOC_Os03g02150.1	adapitin protein, putative, expressed	111 kDa	0.034	1	0.812252	0.574349	0.615572	0.329877	1	1.1487	0.659754	0.615572	0.757858	1	0.757858	0.5	0.378929	0.435275
LOC_Os06g43590.2	SNF7 domain containing protein, putative, expressed	23 kDa	0.034	1	0.757858	0.615572	0.659754	0.707107	1	0.870551	0.5	0.535887	0.5	1	0.615572	0.435275	0.574349	0.466516
LOC_Os02g28980.1	peptidyl-prolyl isomerase, putative, expressed	75 kDa	0.034	1	0.659754	0.406126	0.353553	0.435275	1	0.707107	0.5	0.406126	0.406126	1	0.757858	0.535887	0.466516	0.5
LOC_Os02g45540.1	synthase, putative, expressed	35 kDa	0.034	1	0.615572	0.287175	0.25	0.25	1	0.757858	0.406126	0.329877	0.267943	1	0.870551	0.435275	0.353553	0.329877
LOC_Os08g32870.1	aldehyde dehydrogenase, putative, expressed	55 kDa	0.035	1.07177	1.07177	1.31951	1.51572	1.51572	1	1.31951	1.51572	1.6245	1.7411	1.07177	1.31951	1.41421	1.51572	1.6245
LOC_Os12g13380.1	adenylate kinase, putative, expressed	26 kDa	0.035	1.07177	0.933033	0.870551	0.812252	0.870551	1	1	0.757858	0.812252	0.870551	1	1.1487	0.933033	1.07177	1.1487
LOC_Os03g51250.1	adenylyl cyclase-associated protein, putative, expressed	52 kDa	0.035	1	0.757858	0.659754	0.615572	0.615572	1	0.933033	0.707107	0.659754	0.707107	1	0.870551	0.757858	0.707107	0.812252
LOC_Os07g36254.1	60S ribosomal protein L38, putative, expressed	8 kDa	0.035	1	0.707107	0.659754	0.659754	0.615572	1	0.707107	0.5	0.659754	0.5	1	0.870551	0.757858	0.757858	0.707107
LOC_Os08g23180.1	fasciclin-like arabinogalactan protein 8 precursor, putative, expressed	44 kDa	0.036	1	1.07177	0.870551	0.757858	0.812252	1	1.23114	0.870551	0.812252	0.757858	1	1.1487	0.870551	0.757858	0.812252
LOC_Os05g48510.1	phenylalanyl-tRNA synthetase beta chain, putative, expressed	67 kDa	0.036	1	0.870551	0.659754	0.812252	0.707107	1	0.757858	0.535887	0.5	0.659754	1	0.870551	0.659754	0.812252	0.757858
LOC_Os02g42320.2	peptidase, T1 family, putative, expressed	26 kDa	0.036	0.933033	0.812252	0.757858	0.659754	0.707107	0.933033	0.812252	0.574349	0.535887	0.615572	0.933033	0.812252	0.707107	0.615572	0.757858
LOC_Os01g03330.1	BBTI3 - Bowman-Birk type bran trypsin inhibitor precursor, expressed	28 kDa	0.037	1	6.06287	9.18959	12.996	19.6983	0.933033	3.73213	2.46229	4.59479	3.4822	1	1.1487	1.7411	3.73213	4.59479
LOC_Os05g44050.1	ras-related protein, putative, expressed	23 kDa	0.037	1	0.933033	0.757858	0.757858	0.812252	1	0.812252	0.615572	0.615572	0.435275	1	0.812252	0.707107	0.707107	0.574349
LOC_Os03g61930.1	ACBP4, putative, expressed	72 kDa	0.037	1	0.812252	0.535887	0.757858	0.535887	1	0.812252	0.659754	0.812252	0.707107	1	0.870551	0.406126	0.574349	0.615572
LOC_Os07g22600.1	spermidine synthase, putative, expressed	35 kDa	0.037	1	0.217638	0.659754	0.615572	0.25	1	0.574349	0.757858	0.435275	0.535887	1	0.353553	0.933033	0.659754	0.435275
LOC_Os01g43630.1	adaptin, putative, expressed	99 kDa	0.037	1	0.659754	0.466516	0.574349	0.378929	1	0.233258	0.615572	0.287175	0.25	1	0.707107	0.615572	0.535887	0.378929
LOC_Os06g08480.1	CHD3-type chromatin-remodeling factor PICKLE, putative, expressed	144 kDa	0.037	1	0.659754	0.466516	0.435275	0.5	1	0.353553	0.25	0.267943	0.203063	1	0.757858	0.217638	0.287175	0.287175
LOC_Os07g32460.1	src homology-3 domain protein 3, putative, expressed	39 kDa	0.038	1	0.933033	0.757858	0.757858	0.659754	1	0.659754	0.435275	0.535887	0.5	1	1	0.615572	0.574349	0.615572
LOC_Os01g53680.1	6-phosphofructokinase, putative, expressed	61 kDa	0.038	1	0.5	0.435275	0.5	0.466516	1	0.466516	0.406126	0.406126	0.435275	1	0.870551	0.535887	0.659754	0.812252
LOC_Os09g36700.1	ribonuclease T2 family domain containing protein, expressed	28 kDa	0.039	1	2.14355	1.6245	1.1487	0.933033	1	2	1.51572	1.23114	1.31951	1	2.82843	1.86607	1.31951	1.07177
LOC_Os11g21990.1	expressed protein	47 kDa	0.039	1	0.933033	0.757858	1	0.933033	1	0.812252	0.707107	0.812252	0.757858	1	0.812252	0.615572	0.812252	0.812252
LOC_Os10g33230.1	RNA recognition motif containing protein, putative, expressed	46 kDa	0.039	1	0.707107	0.757858	0.757858	0.707107	1.07177	0.615572	0.535887	0.435275	0.5	1	0.812252	0.707107	0.615572	0.615572
LOC_Os12g36760.1	expressed protein	139 kDa	0.039	1	0.870551	0.435275	0.615572	0.406126	1	0.707107	0.406126	0.435275	0.5	1	0.812252	0.378929	0.435275	0.307786
LOC_Os09g26380.1	aminotransferase, classes I and II, domain containing protein, expressed	54 kDa	0.04	1	2	4	4.28709	3.4822	1	3.03143	6.06287	6.49802	4.28709	0.0272047	3.24901	6.49802	6.9644	5.65685
LOC_Os04g46960.2	glutathione peroxidase domain containing protein, expressed	18 kDa	0.04	1	1.31951	1.6245	1.41421	1.6245	1	1.1487	1.31951	1.31951	1.41421	1	1.23114	1.51572	1.41421	1.41421
LOC_Os05g30750.1	anthranilate phosphoribosyltransferase, putative, expressed	89 kDa	0.04	1	1	0.707107	0.812252	0.615572	1	0.707107	0.466516	0.707107	0.5	1	0.757858	0.5	0.574349	0.535887
LOC_Os03g46770.1	RNA recognition motif containing protein, expressed	16 kDa	0.04	1	1.1487	0.812252	0.615572	0.933033	1	0.659754	0.615572	0.267943	0.267943	1	1	0.378929	0.535887	0.329877
LOC_Os04g58620.1	potasium efflux antiporter protein, putative, expressed	124 kDa	0.04	1	0.5	0.5	0.535887	0.435275	1	0.574349	0.659754	0.659754	0.217638	1	0.707107	0.466516	0.378929	0.466516
LOC_Os02g32814.1	heavy metal-associated domain containing protein, expressed	27 kDa	0.04	1	0.812252	0.5	0.378929	0.466516	1	0.659754	0.466516	0.378929	0.435275	1	0.707107	0.466516	0.287175	0.435275
LOC_Os02g30630.1	thiamine pyrophosphate enzyme, C-terminal TPP binding domain containing protein, expressed	69 kDa	0.04	1	0.659754	0.466516	0.353553	0.5	1	0.353553	0.353553	0.329877	0.233258	1	0.353553	0.353553	0.329877	0.353553
LOC_Os05g03820.1	glutamate--cysteine ligase, chloroplast precursor, putative, expressed	56 kDa	0.041	1	1.1487	0.933033	0.870551	0.933033	1	1.41421	0.870551	0.933033	0.870551	1	1.07177	0.812252	0.615572	0.757858
LOC_Os01g73790.1	NAD dependent epimerase/dehydratase family protein, putative, expressed	44 kDa	0.041	1	0.933033	0.757858	0.812252	0.812252	1	0.574349	0.535887	0.574349	0.659754	1	0.615572	0.466516	0.5	0.707107
LOC_Os03g60130.1	transcription elongation factor protein, putative, expressed	41 kDa	0.041	1	1	0.574349	0.307786	0.574349	1	0.659754	0.378929	0.378929	0.435275	1	1	0.378929	0.466516	0.406126
LOC_Os12g32240.1	eukaryotic translation initiation factor 5A, putative, expressed	18 kDa	0.041	1	0.707107	0.574349	0.574349	0.574349	1	0.5	0.406126	0.378929	0.406126	1	0.574349	0.615572	0.615572	0.435275
LOC_Os04g36859.1	signal peptidase complex subunit 2, putative, expressed	21 kDa	0.041	1	0.870551	0.5	0.435275	0.435275	1	0.812252	0.5	0.466516	0.378929	1	0.659754	0.406126	0.406126	0.406126
LOC_Os04g33150.1	desiccation-related protein PCC13-62 precursor, putative, expressed	34 kDa	0.042	1	1.41421	3.4822	4.28709	4.92458	0.933033	1.31951	3.03143	3.03143	3.4822	1	3.03143	6.06287	6.06287	5.65685
LOC_Os12g07820.1	OsAPx6 - Stromal Ascorbate Peroxidase encoding gene 5,8, expressed	34 kDa	0.042	1	0.615572	0.707107	0.615572	0.574349	1	0.659754	0.615572	0.659754	0.574349	1	0.535887	0.574349	0.574349	0.574349
LOC_Os12g14070.1	DnaK family protein, putative, expressed	74 kDa	0.042	1	0.812252	1.07177	0.535887	0.707107	1	0.615572	0.659754	0.307786	0.406126	1	0.466516	0.707107	0.435275	0.466516
LOC_Os06g45830.1	expressed protein	91 kDa	0.042	1	0.659754	0.615572	0.435275	0.406126	1	0.659754	0.406126	0.329877	0.378929	1	0.870551	0.535887	0.574349	0.812252
LOC_Os08g39420.1	uncharacterized protein yeiN, putative, expressed	38 kDa	0.042	1	0.189465	0.287175	0.307786	0.307786	1	0.659754	0.378929	0.329877	0.25	1	0.378929	0.329877	0.574349	0.615572
LOC_Os04g52450.1	aminotransferase, putative, expressed	56 kDa	0.043	0.870551	1.86607	2.46229	2.63902	1.86607	0.933033	1.6245	1.86607	2	2.14355	0.933033	1.41421	2.82843	2.82843	2.46229
LOC_Os05g46290.1	T-complex protein, putative, expressed	62 kDa	0.043	1	0.659754	0.659754	0.812252	0.870551	1	0.812252	0.757858	0.659754	0.707107	1	0.812252	0.659754	0.707107	0.707107
LOC_Os02g50620.1	dehydrogenase E1 component domain containing protein, expressed	43 kDa	0.043	1	0.466516	0.406126	0.378929	0.233258	1	0.535887	0.378929	0.353553	0.353553	1	0.615572	0.466516	0.466516	0.574349
LOC_Os02g57180.1	NADH dehydrogenase 1 alpha subcomplex subunit 9,mitochondrial precursor, putative, expressed	44 kDa	0.044	1	1	0.933033	1	1	1	0.812252	0.659754	0.659754	0.707107	1	0.870551	0.812252	0.812252	0.812252
LOC_Os03g19250.1	AMP-binding enzyme, putative, expressed	63 kDa	0.044	1	0.615572	0.870551	1	0.933033	1	0.615572	0.659754	0.757858	0.870551	1	0.615572	0.757858	0.870551	0.870551
LOC_Os06g07090.1	AP-1 complex subunit gamma-1, putative, expressed	95 kDa	0.044	1	0.757858	0.659754	0.707107	0.615572	1	0.707107	0.5	0.574349	0.5	1	0.812252	0.615572	0.574349	0.659754
LOC_Os08g42920.1	60S ribosomal protein L7, putative, expressed	29 kDa	0.044	1	0.615572	0.535887	0.535887	0.615572	1	0.615572	0.535887	0.535887	0.574349	1	0.574349	0.466516	0.5	0.659754
LOC_Os03g50120.1	zinc finger family protein, putative, expressed	56 kDa	0.044	1	0.659754	0.659754	0.659754	0.659754	1	0.707107	0.267943	0.329877	0.406126	1	0.574349	0.535887	0.535887	0.615572
LOC_Os07g04240.1	succinate dehydrogenase flavoprotein subunit,mitochondrial precursor, putative, expressed	69 kDa	0.045	1	0.812252	0.707107	0.707107	0.757858	1	1	0.812252	0.933033	0.812252	1	1.07177	0.933033	1.07177	1
LOC_Os11g07040.1	CAMK_CAMK_like.43 - CAMK includes calcium/calmodulin depedent protein kinases, expressed	57 kDa	0.045	1	0.757858	0.659754	0.267943	0.378929	1	0.870551	0.435275	0.466516	0.406126	1	0.378929	0.574349	0.353553	0.466516
LOC_Os01g12650.1	reticulon domain containing protein, putative, expressed	31 kDa	0.045	1	0.659754	0.353553	0.287175	0.287175	1	0.812252	0.267943	0.329877	0.233258	1	0.707107	0.5	0.378929	0.707107
LOC_Os10g23120.1	pyridoxamine 5'-phosphate oxidase family protein, putative, expressed	60 kDa	0.046	1	0.870551	0.574349	0.466516	0.5	0.812252	3.24901	1.7411	1.51572	1.41421	0.933033	2.63902	1.7411	2	1.07177
LOC_Os01g21034.1	pectinesterase, putative, expressed	46 kDa	0.046	1	1.31951	1.07177	0.933033	0.933033	1	1.07177	0.757858	0.466516	0.378929	1	1.1487	0.812252	0.870551	0.870551
LOC_Os02g22780.1	T-complex protein, putative, expressed	58 kDa	0.046	1	0.757858	0.707107	0.812252	0.707107	1	0.870551	0.933033	1.1487	1	1	1	0.812252	0.933033	0.870551
LOC_Os04g38900.2	prohibitin, putative, expressed	31 kDa	0.046	1	0.870551	0.812252	0.933033	0.933033	1	0.870551	0.707107	0.812252	0.812252	1	0.870551	0.757858	0.812252	0.757858
LOC_Os03g56300.1	4Fe-4S binding domain containing protein, expressed	26 kDa	0.046	1.07177	0.933033	0.933033	0.812252	0.615572	1.07177	0.707107	0.707107	0.707107	0.659754	1.07177	0.933033	0.535887	0.707107	0.757858
LOC_Os02g11830.2	coatomer subunit beta, putative, expressed	103 kDa	0.046	1	1	0.659754	0.574349	0.615572	1	0.870551	0.574349	0.574349	0.574349	1	0.870551	0.757858	0.757858	0.812252
LOC_Os06g02480.1	expressed protein	68 kDa	0.046	1	0.707107	0.5	0.5	0.659754	1	0.707107	0.659754	0.5	0.435275	1	0.707107	0.535887	0.615572	0.615572
LOC_Os09g32090.1	methyl-binding domain protein MBD, putative, expressed	35 kDa	0.046	1	0.659754	0.535887	0.5	0.535887	1	0.707107	0.5	0.466516	0.535887	1	0.707107	0.435275	0.466516	0.615572
LOC_Os10g34670.1	prefoldin, putative, expressed	17 kDa	0.046	1	0.615572	0.574349	0.435275	0.574349	1	0.812252	0.615572	0.406126	0.435275	1	0.378929	0.615572	0.406126	0.378929
LOC_Os05g48220.1	60S ribosomal protein L35a-3, putative, expressed	13 kDa	0.047	1	0.812252	0.659754	0.757858	0.812252	1	0.707107	0.659754	0.659754	0.659754	1	0.757858	0.659754	0.707107	0.757858
LOC_Os07g45090.1	NADH-ubiquinone oxidoreductase 51 kDa subunit, mitochondrial precursor, putative, expressed	55 kDa	0.047	0.933033	0.812252	0.707107	0.757858	0.535887	0.870551	0.757858	0.574349	0.615572	0.615572	0.933033	1	0.812252	0.870551	0.659754
LOC_Os04g52460.1	retrotransposon protein, putative, unclassified, expressed	205 kDa	0.047	1	0.757858	0.615572	0.574349	0.535887	1	0.870551	0.574349	0.615572	0.615572	1	1.07177	0.574349	0.535887	0.5
LOC_Os02g07230.1	porphobilinogen deaminase, chloroplast precursor, putative, expressed	38 kDa	0.047	1	0.707107	0.435275	0.5	0.707107	1	0.5	0.5	0.466516	0.5	1	0.574349	0.574349	0.535887	0.574349
LOC_Os06g50930.1	rhodanese-like domain containing protein, putative, expressed	18 kDa	0.047	1	0.812252	0.5	0.5	0.535887	1	0.757858	0.435275	0.406126	0.466516	1	0.707107	0.287175	0.233258	0.267943
LOC_Os05g03120.1	retrotransposon protein, putative, unclassified, expressed	66 kDa	0.047	1	0.812252	0.406126	0.406126	0.435275	1	0.659754	0.378929	0.353553	0.378929	1	0.707107	0.267943	0.233258	0.217638
LOC_Os05g51180.1	hyaluronan/mRNA binding family domain containing protein, expressed	41 kDa	0.048	1.07177	1.7411	1.7411	1.7411	1.86607	1.07177	3.03143	2.82843	2.46229	2.82843	1	1.6245	1.6245	1.51572	1.86607
LOC_Os10g41470.1	60S ribosomal protein L27-3, putative, expressed	15 kDa	0.048	1	0.870551	0.757858	0.812252	0.812252	1	0.812252	0.574349	0.659754	0.707107	1	0.812252	0.659754	0.757858	0.757858
LOC_Os04g24520.1	ribosomal protein L51, putative, expressed	8 kDa	0.048	1	1	0.659754	0.659754	0.707107	1	1	0.574349	0.659754	0.757858	1	1	0.615572	0.659754	0.615572
LOC_Os07g48960.1	OsLonP3 - Putative Lon protease homologue, expressed	107 kDa	0.048	1	0.812252	0.615572	1	1	1	0.615572	0.615572	0.707107	0.615572	1	0.574349	0.615572	0.707107	0.615572
LOC_Os07g09400.1	RNA ligase isoform 1, putative, expressed	129 kDa	0.048	1	0.707107	0.615572	0.535887	0.203063	1	0.812252	0.535887	0.574349	0.5	1	1.07177	0.574349	0.615572	0.466516
LOC_Os02g07490.1	glyceraldehyde-3-phosphate dehydrogenase, putative, expressed	43 kDa	0.048	1	0.707107	0.466516	0.535887	0.535887	1	0.659754	0.757858	0.435275	0.574349	1	0.466516	0.267943	0.307786	0.435275
LOC_Os03g22380.1	RNA recognition motif containing protein, expressed	32 kDa	0.048	1	0.615572	0.329877	0.353553	0.435275	1	0.615572	0.535887	0.435275	0.435275	1	0.535887	0.329877	0.307786	0.378929
LOC_Os07g42420.1	3-oxoacyl-synthase, putative, expressed	55 kDa	0.048	1	0.812252	0.466516	0.466516	0.535887	1	0.659754	0.267943	0.25	0.287175	1	0.707107	0.307786	0.267943	0.25
LOC_Os10g31950.1	3-ketoacyl-CoA thiolase, peroxisomal precursor, putative, expressed	48 kDa	0.049	1	0.707107	0.574349	0.659754	0.707107	1	0.757858	0.535887	0.615572	0.466516	1	1.07177	0.535887	0.659754	0.707107
LOC_Os05g28190.1	ranBP1 domain containing protein, expressed	50 kDa	0.05	1	0.933033	0.812252	0.757858	1.07177	1	0.659754	0.757858	0.615572	0.812252	0.933033	0.757858	0.870551	0.870551	0.870551
LOC_Os04g24180.1	heat shock protein binding protein, putative, expressed	76 kDa	0.05	1	0.870551	0.535887	0.707107	0.574349	1	0.757858	0.435275	0.466516	0.5	1	0.812252	0.435275	0.466516	0.574349
LOC_Os08g35740.1	12-oxophytodienoate reductase, putative, expressed	44 kDa	0.05	1	0.659754	0.5	0.615572	0.466516	1	0.870551	0.5	0.574349	0.615572	1	0.615572	0.406126	0.329877	0.378929
LOC_Os01g42520.1	expressed protein	40 kDa	0.051	1	1.1487	1.41421	2	2.2974	1	0.812252	0.933033	1.41421	1.51572	1	1.31951	1.31951	2.2974	2.82843
LOC_Os08g32980.1	expressed protein	23 kDa	0.051	1	1.51572	1.23114	1.1487	0.933033	1	1.23114	1.1487	1.07177	0.757858	1	1.31951	1.1487	1	0.933033
LOC_Os02g01250.1	LSM domain containing protein, expressed	14 kDa	0.051	1.07177	0.757858	0.812252	0.757858	0.757858	1.07177	1	0.659754	0.812252	0.757858	1.07177	0.707107	0.659754	0.406126	0.406126
LOC_Os03g12450.1	nucleoporin, putative, expressed	144 kDa	0.051	1	0.615572	0.5	0.5	0.574349	1	0.757858	0.5	0.707107	0.707107	1	0.707107	0.574349	0.574349	0.574349
LOC_Os03g44620.2	chaperone protein dnaJ, putative, expressed	46 kDa	0.051	1	0.870551	0.574349	0.659754	0.707107	1	0.329877	0.329877	0.615572	0.307786	1	0.659754	0.535887	0.574349	0.535887
LOC_Os08g40450.1	uvrB/uvrC motif family protein, expressed	86 kDa	0.051	1	0.707107	0.707107	0.615572	0.659754	1	0.574349	0.25	0.267943	0.466516	1	0.535887	0.5	0.353553	0.5
LOC_Os03g04770.1	beta-amylase, putative, expressed	61 kDa	0.052	1	1.31951	0.812252	0.933033	0.466516	1	1.41421	0.933033	0.707107	0.933033	1	1.41421	0.812252	0.707107	0.406126
LOC_Os02g07060.1	tubulin/FtsZ domain containing protein, putative, expressed	50 kDa	0.052	1	0.812252	0.659754	0.615572	0.535887	1	0.933033	0.659754	0.615572	0.329877	1	0.812252	0.659754	0.659754	0.535887
LOC_Os01g60660.1	methionyl-tRNA synthetase, putative, expressed	44 kDa	0.052	1	0.757858	0.615572	0.615572	0.574349	1	0.659754	0.535887	0.659754	0.574349	1	0.757858	0.659754	0.574349	0.615572
LOC_Os08g07960.1	mitotic checkpoint protein, putative, expressed	38 kDa	0.052	1	0.659754	0.757858	0.378929	0.659754	1	0.659754	0.5	0.466516	0.615572	1	0.812252	0.659754	0.466516	0.615572
LOC_Os03g59610.1	oxidoreductase, short chain dehydrogenase/reductase family protein, putative, expressed	30 kDa	0.052	1	0.812252	0.615572	0.406126	0.406126	1	0.812252	0.615572	0.435275	0.535887	1	0.870551	0.574349	0.378929	0.435275
LOC_Os04g52760.1	gamma-soluble NSF attachment protein, putative, expressed	25 kDa	0.052	1	0.707107	0.574349	0.615572	0.707107	1	0.812252	0.307786	0.5	0.435275	1	0.707107	0.406126	0.5	0.435275
LOC_Os09g04730.1	dehydrogenase/reductase SDR family member 2, putative, expressed	27 kDa	0.053	1	1	0.659754	0.659754	0.659754	1	1.1487	0.615572	0.466516	0.378929	1	0.870551	0.707107	0.707107	0.574349
LOC_Os01g02020.1	acetyl-CoA acetyltransferase, cytosolic, putative, expressed	43 kDa	0.054	1	1.41421	1.7411	2	2.14355	1	1.23114	1.41421	1.6245	1.6245	1	1	1.51572	1.6245	1.6245
LOC_Os02g11060.1	WD domain, G-beta repeat domain containing protein, expressed	37 kDa	0.054	1	1.1487	0.659754	0.659754	0.659754	1	0.707107	0.757858	0.812252	0.535887	1	0.757858	0.574349	0.535887	0.5
LOC_Os08g04630.1	external NADH-ubiquinone oxidoreductase 1, mitochondrial precursor, putative, expressed	40 kDa	0.055	1	1.07177	1.6245	2.14355	1.86607	1	1.07177	1.41421	1.86607	1.86607	1	1.1487	2	3.03143	2.2974
LOC_Os01g43520.1	neutral ceramidase precursor, putative, expressed	87 kDa	0.055	1	1.1487	1.41421	1.41421	1.6245	1	1.23114	1.41421	1.41421	1.41421	1	1.07177	1.23114	1.23114	1.07177
LOC_Os06g06030.1	peptidase, T1 family, putative, expressed	30 kDa	0.055	1	0.870551	0.812252	0.870551	0.812252	1	0.870551	0.707107	0.659754	0.707107	1	0.812252	0.812252	0.707107	0.659754
LOC_Os05g14170.1	expressed protein	110 kDa	0.055	1	0.870551	0.659754	0.659754	0.659754	1	1.07177	0.707107	0.757858	0.757858	1	0.870551	0.615572	0.659754	0.574349
LOC_Os04g52130.1	coproporphyrinogen III oxidase, chloroplast precursor, putative, expressed	44 kDa	0.055	1	0.812252	0.535887	0.5	0.615572	1	0.615572	0.5	0.574349	0.574349	1	0.757858	0.5	0.535887	0.574349
LOC_Os07g23850.1	glycosyl hydrolase, putative	29 kDa	0.056	1	1.6245	2.2974	2.82843	2.82843	1	0.933033	1.51572	1.7411	1.7411	1	1.6245	2.63902	2.82843	3.03143
LOC_Os03g52300.1	SCP-like extracellular protein	30 kDa	0.056	1	1.31951	0.757858	0.812252	0.812252	1	1.51572	0.812252	0.933033	0.812252	1	1.23114	0.707107	0.812252	0.757858
LOC_Os02g10640.1	26S protease regulatory subunit, putative, expressed	45 kDa	0.056	1	0.933033	0.812252	0.812252	0.812252	1	0.933033	0.757858	0.757858	0.707107	1	0.812252	0.659754	0.659754	0.707107
LOC_Os02g18550.1	40S ribosomal protein S3a, putative, expressed	30 kDa	0.056	1	0.933033	0.757858	0.870551	0.707107	1	0.757858	0.5	0.5	0.466516	1	0.870551	0.757858	0.574349	0.535887
LOC_Os02g57640.1	KH domain containing protein, putative, expressed	37 kDa	0.056	1	0.812252	0.615572	0.574349	0.615572	1	0.757858	0.353553	0.267943	0.287175	1	1.07177	0.757858	0.757858	0.870551
LOC_Os10g36170.1	LTPL160 - Protease inhibitor/seed storage/LTP family protein precursor, expressed	9 kDa	0.057	1	1.6245	4.59479	4.28709	4.59479	1	2.2974	4.92458	5.27803	5.27803	1	1.31951	3.73213	3.24901	3.4822
LOC_Os03g57420.1	ML domain protein, putative, expressed	17 kDa	0.057	1.07177	1.51572	1.51572	2	1.51572	1.07177	0.870551	1	1.6245	1.6245	1.07177	1.07177	1.31951	1.86607	2
LOC_Os07g49110.1	D-alanine--D-alanine ligase family, putative, expressed	103 kDa	0.057	1	0.707107	0.574349	0.5	0.5	1	0.574349	0.406126	0.435275	0.435275	1	1	0.615572	0.5	0.615572
LOC_Os10g27340.2	oxidoreductase, putative, expressed	34 kDa	0.057	1	0.707107	0.466516	0.353553	0.5	1	1	0.535887	0.466516	0.659754	1	0.659754	0.406126	0.353553	0.378929
LOC_Os03g59020.1	T-complex protein, putative, expressed	59 kDa	0.058	1	0.757858	0.757858	0.870551	0.757858	0.933033	0.933033	0.812252	0.870551	0.870551	1	0.757858	0.659754	0.757858	0.757858
LOC_Os10g35010.1	ATTIC110/TIC110, putative, expressed	111 kDa	0.058	1	0.574349	0.615572	0.615572	0.615572	1.07177	0.757858	0.812252	0.870551	1.1487	1	0.574349	0.406126	0.535887	0.535887
LOC_Os02g44510.1	UDP-glucose glycoprotein glucosyltransferase 1 precursor, putative, expressed	75 kDa	0.058	1	0.707107	0.659754	0.707107	0.615572	1	1.07177	0.5	0.574349	0.189465	1	0.707107	0.5	0.406126	0.615572
LOC_Os09g06230.1	serine/threonine-protein kinase 16, putative, expressed	46 kDa	0.058	1	0.757858	0.615572	0.535887	0.574349	1	0.615572	0.466516	0.435275	0.406126	1	0.574349	0.406126	0.5	0.378929
LOC_Os04g43760.1	phenylalanine ammonia-lyase, putative, expressed	76 kDa	0.059	1	0.659754	0.287175	0.25	0.153893	0.0291573	8	7.46426	6.06287	7.46426	1	1	0.406126	0.378929	0.406126
LOC_Os07g46460.1	ferredoxin-dependent glutamate synthase, chloroplast precursor, putative, expressed	175 kDa	0.059	1	0.933033	0.812252	0.812252	0.933033	1	0.933033	0.812252	0.707107	0.707107	1	0.707107	0.659754	0.757858	0.659754
LOC_Os02g48610.1	mitochondrial import inner membrane translocase subunit Tim17, putative, expressed	16 kDa	0.059	1	0.757858	0.659754	0.812252	0.757858	1	0.757858	0.615572	0.707107	0.659754	1	0.757858	0.615572	0.659754	0.707107
LOC_Os03g02540.1	proteasome subunit, putative, expressed	50 kDa	0.06	1	0.757858	0.615572	0.707107	0.615572	1	0.659754	0.535887	0.757858	0.659754	1	0.870551	0.812252	0.707107	0.707107
LOC_Os09g39380.1	monodehydroascorbate reductase, putative, expressed	48 kDa	0.06	0.933033	0.615572	0.707107	0.707107	0.615572	0.933033	0.707107	0.574349	0.574349	0.406126	0.933033	0.757858	0.870551	0.757858	0.659754
LOC_Os02g49450.1	BSD domain-containing protein, putative, expressed	34 kDa	0.06	1	0.812252	0.659754	0.535887	0.574349	1	0.757858	0.535887	0.435275	0.466516	1	0.870551	0.574349	0.574349	0.615572
LOC_Os07g11510.1	RAL6 - Seed allergenic protein RA5/RA14/RA17 precursor, expressed	17 kDa	0.061	1	0.933033	1.6245	1.1487	1.1487	1	0.933033	2.14355	1.51572	1.7411	1	0.757858	1.23114	1.1487	1.1487
LOC_Os08g40880.1	RNA recognition motif containing protein, putative, expressed	49 kDa	0.061	1	0.615572	0.535887	0.5	0.574349	1	0.707107	0.5	0.378929	0.535887	1	0.757858	0.757858	0.329877	0.933033
LOC_Os06g06560.1	starch synthase, putative, expressed	71 kDa	0.062	1	0.870551	0.574349	0.615572	0.615572	1.07177	1.07177	0.615572	0.812252	0.707107	1	0.757858	0.535887	0.435275	0.659754
LOC_Os03g04920.1	multidrug resistance-associated protein, putative, expressed	166 kDa	0.062	1	1.07177	0.329877	0.353553	0.466516	0.933033	1.7411	0.535887	0.329877	0.203063	1	1.1487	0.307786	0.353553	0.353553
LOC_Os02g28340.1	transferase family protein, putative, expressed	50 kDa	0.063	1	0.574349	0.189465	0.267943	0.217638	1	0.435275	0.287175	0.176777	0.176777	1	0.535887	0.307786	0.287175	0.153893
LOC_Os07g30970.1	nucleoside diphosphate kinase, putative, expressed	17 kDa	0.064	1	0.707107	0.707107	0.757858	0.812252	1	0.615572	0.659754	0.659754	0.812252	1	0.615572	0.574349	0.659754	0.757858
LOC_Os03g18570.1	40S ribosomal protein S7, putative, expressed	22 kDa	0.065	1	0.659754	0.659754	0.574349	0.574349	0.933033	0.812252	0.757858	0.707107	0.659754	1	0.757858	0.757858	0.707107	0.615572
LOC_Os12g34510.1	Core histone H2A/H2B/H3/H4 domain containing protein, putative, expressed	14 kDa	0.066	1	1.23114	1.07177	0.757858	1.07177	1	2.46229	2.2974	1.23114	1.41421	1	1.6245	1.6245	0.659754	0.707107
LOC_Os08g40110.1	peptidase, putative, expressed	36 kDa	0.066	1	0.933033	0.812252	0.659754	0.812252	1	0.757858	0.615572	0.707107	0.574349	1	0.812252	0.535887	0.574349	0.466516
LOC_Os02g09940.1	peroxiredoxin, putative, expressed	23 kDa	0.067	1	1.1487	0.574349	0.5	0.615572	1	0.812252	0.406126	0.378929	0.435275	1	0.933033	0.466516	0.466516	0.466516
LOC_Os01g40570.1	outer mitochondrial membrane porin, putative, expressed	30 kDa	0.067	1	0.757858	0.535887	0.5	0.5	1	0.870551	0.574349	0.535887	0.435275	1	0.659754	0.615572	0.435275	0.406126
LOC_Os05g45660.2	plasminogen activator inhibitor 1 RNA-binding protein, putative, expressed	40 kDa	0.068	1	1.51572	1.86607	1.6245	1.86607	0.933033	2	2.14355	1.7411	2.14355	1	1.51572	1.6245	1.51572	1.86607
LOC_Os06g04290.1	S10/S20 domain containing ribosomal protein, putative, expressed	14 kDa	0.068	1	0.870551	0.757858	0.870551	0.812252	1	0.812252	0.659754	0.812252	0.812252	1	0.870551	0.812252	0.812252	0.933033
LOC_Os02g50240.1	glutamine synthetase, catalytic domain containing protein, expressed	39 kDa	0.069	1	0.707107	2	2.2974	1.7411	1	0.757858	1.86607	1.86607	2.14355	1	1.7411	2.82843	3.03143	2.82843
LOC_Os05g46230.1	NAP domain containing protein, putative, expressed	42 kDa	0.069	0.933033	1.1487	0.870551	0.812252	1.07177	1	0.535887	0.535887	0.466516	0.574349	0.933033	0.757858	0.615572	0.535887	0.933033
LOC_Os05g49050.1	CobW/P47K family protein, putative, expressed	31 kDa	0.069	1	0.757858	0.757858	0.615572	0.870551	1	0.574349	0.535887	0.535887	0.615572	1	0.812252	0.615572	0.5	0.659754
LOC_Os01g04330.1	OsCML16 - Calmodulin-related calcium sensor protein, expressed	19 kDa	0.07	1	2.82843	3.73213	3.03143	4	0.933033	4.59479	6.06287	5.65685	8	1	3.4822	4	3.4822	5.27803
LOC_Os01g09010.1	transferase family protein, putative, expressed	46 kDa	0.07	1.07177	1.23114	1.6245	1.7411	1.41421	1.07177	1.86607	1.86607	2.2974	2.14355	1	1.07177	1.07177	1.1487	1.23114
LOC_Os05g23720.1	mitochondrial carrier protein, putative, expressed	41 kDa	0.07	1	0.757858	1.1487	1.31951	1.41421	1	0.812252	1	1.1487	1.1487	1	1.07177	1.23114	1.31951	1.41421
LOC_Os02g38210.1	elongation factor Tu, putative, expressed	50 kDa	0.07	1.1487	1	0.870551	1	0.870551	1	0.812252	0.707107	0.406126	0.535887	1	0.870551	0.615572	0.757858	0.466516
LOC_Os06g14740.1	NAD binding domain of 6-phosphogluconate dehydrogenase containing protein, expressed	147 kDa	0.07	1	0.870551	0.707107	0.659754	0.707107	1	0.870551	0.615572	0.659754	0.535887	1	0.870551	0.659754	0.870551	0.812252
LOC_Os01g42650.1	cytochrome c oxidase subunit 5B, mitochondrial precursor, putative, expressed	18 kDa	0.07	1	0.574349	0.707107	0.812252	0.812252	1	0.5	0.435275	0.353553	0.615572	1	0.659754	0.466516	0.406126	0.535887
LOC_Os12g42550.1	methyl-CpG binding domain containing protein, putative, expressed	32 kDa	0.071	0.933033	1.86607	1.86607	1.41421	1.7411	1	1.07177	1	0.757858	0.870551	0.933033	1.07177	1.1487	0.812252	1.07177
LOC_Os08g23150.1	indole-3-glycerol phosphate synthase, chloroplast precursor, putative, expressed	42 kDa	0.071	1	1.1487	0.812252	0.870551	0.757858	1	1.07177	0.707107	0.757858	0.870551	1	1.23114	0.812252	0.757858	0.870551
LOC_Os12g05210.1	expressed protein	16 kDa	0.072	1.07177	1.86607	4.28709	4	4.92458	1	1.6245	4.28709	4.28709	4.59479	1	2.63902	6.49802	6.49802	7.46426
LOC_Os06g30750.1	reticulon domain containing protein, putative, expressed	29 kDa	0.072	0.933033	1.7411	2	2.14355	1.86607	1.07177	1.86607	2.2974	2.2974	2.2974	1	1.51572	1.6245	1.41421	1.41421
LOC_Os08g37490.1	14-3-3 protein, putative, expressed	29 kDa	0.072	1	0.870551	0.812252	0.812252	0.707107	1	0.574349	0.615572	0.535887	0.574349	1	0.933033	0.870551	0.933033	0.933033
LOC_Os01g73550.1	mitochondrial-processing peptidase subunit alpha, mitochondrial precursor, putative, expressed	54 kDa	0.072	1	0.757858	0.659754	0.574349	0.707107	1	0.5	0.535887	0.535887	0.535887	1	0.707107	0.535887	0.870551	0.615572
LOC_Os03g49350.1	lipozygenase protein, putative, expressed	78 kDa	0.073	1	1	1.6245	1.86607	2.14355	1	1.23114	1.86607	2	2	1	1.07177	1.41421	2.14355	1.51572
LOC_Os10g05140.1	hypothetical protein	7 kDa	0.073	1	0.933033	0.757858	0.757858	0.659754	1	0.870551	0.615572	0.615572	0.574349	1	1	0.659754	0.659754	0.659754
LOC_Os08g44270.1	vignain precursor, putative, expressed	42 kDa	0.073	1	0.535887	0.757858	0.757858	0.812252	1	0.574349	0.707107	0.574349	0.757858	1	0.435275	0.870551	0.757858	0.812252
LOC_Os01g36090.1	DNA-damage-repair/toleration protein DRT102, putative, expressed	33 kDa	0.074	0.933033	1.86607	2.63902	2.2974	2	0.933033	1.7411	2.46229	2.46229	2.46229	1.07177	1.41421	2.14355	1.86607	1.6245
LOC_Os05g48340.1	proteasome-related, putative, expressed	57 kDa	0.074	1	1.51572	1.31951	1.41421	1.31951	1	1.41421	1.1487	1.41421	1.41421	1	1.51572	1.41421	1.6245	1.6245
LOC_Os03g56460.1	glucose-6-phosphate isomerase, putative, expressed	63 kDa	0.074	1.07177	1.07177	1.1487	1.23114	1.1487	1.07177	1.07177	1.07177	1.23114	1.23114	1.07177	1.07177	1.23114	1.41421	1.23114
LOC_Os03g60090.1	methylenetetrahydrofolate reductase, putative, expressed	66 kDa	0.074	1	1	0.757858	0.812252	0.933033	1	1	0.659754	0.659754	0.812252	1	1	0.707107	0.707107	0.870551
LOC_Os02g57854.1	vacuolar ATP synthase subunit F, putative, expressed	14 kDa	0.074	1	0.870551	0.707107	0.757858	0.707107	1	0.812252	0.707107	0.615572	0.466516	1	0.870551	0.933033	0.707107	0.615572
LOC_Os03g60550.1	ThiF family domain containing protein, putative, expressed	59 kDa	0.074	1	0.707107	0.757858	0.707107	0.757858	1	0.870551	0.659754	0.615572	0.707107	1	0.812252	0.615572	0.659754	0.757858
LOC_Os11g42420.1	nuclear pore protein 84/107 containing protein, expressed	122 kDa	0.074	1	0.812252	0.574349	0.615572	0.757858	1	0.574349	0.574349	0.574349	0.659754	1	0.707107	0.574349	0.466516	0.659754
LOC_Os03g48310.1	plasma membrane ATPase, putative, expressed	105 kDa	0.075	1	1.23114	1	1	1	1	1.1487	0.757858	0.870551	0.812252	1	1.51572	1.1487	1.07177	1.07177
LOC_Os01g51170.1	glycylpeptide N-tetradecanoyltransferase 1, putative, expressed	50 kDa	0.075	1	0.812252	0.757858	0.812252	0.707107	1	0.659754	0.615572	0.659754	0.535887	1	0.757858	0.435275	0.5	0.435275
LOC_Os04g49980.1	late embryogenesis abundant group 1, putative, expressed	13 kDa	0.076	1	2.63902	4.59479	4	4.59479	1	2.14355	3.73213	2.63902	3.24901	0.933033	4.59479	7.46426	6.9644	8.57419
LOC_Os08g42980.1	la domain containing protein, expressed	47 kDa	0.076	1	0.707107	0.574349	0.574349	0.615572	1	0.615572	0.535887	0.466516	0.466516	1	0.707107	0.615572	0.466516	0.535887
LOC_Os06g46880.1	surp module family protein, putative, expressed	70 kDa	0.076	1	0.466516	0.615572	0.5	0.707107	1	0.574349	0.535887	0.659754	0.535887	1	0.707107	0.466516	0.535887	0.574349
LOC_Os02g14860.1	prefoldin subunit, putative, expressed	15 kDa	0.077	1	0.757858	0.5	0.535887	0.659754	1	0.535887	0.535887	0.406126	0.217638	1	1	0.615572	0.707107	0.659754
LOC_Os12g42876.1	5-methyltetrahydropteroyltriglutamate--homocysteine methyltransferase, putative, expressed	85 kDa	0.077	1	0.757858	0.535887	0.535887	0.615572	1	0.812252	0.5	0.659754	0.5	1	0.707107	0.466516	0.353553	0.574349
LOC_Os05g01270.1	peptidyl-prolyl cis-trans isomerase, putative, expressed	27 kDa	0.078	1	1.1487	0.757858	0.659754	0.933033	1	0.870551	0.615572	0.659754	0.659754	1	0.707107	0.5	0.466516	0.535887
LOC_Os04g56646.1	MEE34, putative, expressed	30 kDa	0.078	1	0.757858	0.435275	0.466516	0.329877	1	0.574349	0.574349	0.287175	0.435275	1	0.933033	0.307786	0.307786	0.406126
LOC_Os04g50790.1	RNA recognition motif, putative, expressed	33 kDa	0.078	1	0.659754	0.615572	0.615572	0.615572	1	0.5	0.307786	0.307786	0.0947323	1	0.812252	0.329877	0.435275	0.5
LOC_Os12g20150.1	phosphoglucan, water dikinase, chloroplast precursor, putative, expressed	133 kDa	0.079	1	1.1487	1.41421	1.51572	1.6245	1	1.6245	1.86607	2	1.6245	1	1.1487	1.23114	1.31951	1.41421
LOC_Os12g38310.1	mitochondrial import inner membrane translocase subunit Tim, putative, expressed	11 kDa	0.079	1	0.812252	0.812252	0.466516	0.870551	1	0.757858	0.5	0.466516	0.615572	1	0.812252	0.757858	0.615572	0.615572
LOC_Os01g32870.1	heat shock protein DnaJ, putative, expressed	45 kDa	0.079	1	0.812252	0.707107	0.574349	0.574349	1	0.757858	0.574349	0.574349	0.615572	1	0.707107	0.5	0.466516	0.5
LOC_Os01g07910.1	NADH-cytochrome b5 reductase, putative, expressed	34 kDa	0.08	1	0.757858	0.757858	0.812252	0.812252	1	0.707107	0.659754	0.574349	0.659754	1	0.757858	0.574349	0.707107	0.933033
LOC_Os02g49320.1	sucrase-related, putative, expressed	47 kDa	0.08	1	0.659754	0.535887	0.812252	0.5	1	0.574349	0.466516	0.406126	0.5	1	0.615572	0.659754	0.574349	0.574349
LOC_Os07g39870.1	eukaryotic peptide chain release factor subunit 1-1, putative, expressed	49 kDa	0.081	1	0.707107	0.707107	0.659754	0.812252	1	0.757858	0.659754	0.615572	0.574349	1	0.659754	0.707107	0.757858	0.757858
LOC_Os01g55770.1	expressed protein	15 kDa	0.081	1	0.812252	0.757858	0.535887	0.615572	1	0.757858	0.574349	0.535887	0.615572	1	0.757858	0.659754	0.659754	0.659754
LOC_Os02g48830.1	microtubule associated protein, putative, expressed	66 kDa	0.081	1	1.07177	0.435275	0.466516	0.812252	1	0.933033	0.406126	0.203063	0.466516	1	0.933033	0.353553	0.535887	0.933033
LOC_Os08g01930.1	KH domain-containing protein, putative, expressed	72 kDa	0.082	1	0.933033	0.812252	0.757858	1	1	0.757858	0.659754	0.659754	0.615572	1	0.707107	0.812252	0.659754	0.812252
LOC_Os09g07300.1	BIG, putative, expressed	486 kDa	0.082	1	0.870551	0.757858	0.870551	0.812252	1	0.659754	0.574349	0.615572	0.574349	1	0.659754	0.615572	0.659754	0.659754
LOC_Os07g38390.1	chalcone isomerase, putative, expressed	29 kDa	0.082	1	0.659754	0.615572	0.659754	0.659754	1	0.757858	0.574349	0.615572	0.615572	1	0.707107	0.466516	0.574349	0.574349
LOC_Os01g71200.1	RNA recognition motif containing protein, putative, expressed	49 kDa	0.082	1	0.5	0.757858	0.233258	0.189465	1	0.535887	0.307786	0.353553	0.307786	1	0.812252	0.535887	0.466516	0.406126
LOC_Os02g05880.1	RNA polymerase Rpb1, domain 2 family protein, expressed	222 kDa	0.083	1	1.1487	0.812252	0.870551	0.933033	1	1.07177	0.707107	0.615572	0.707107	1	0.933033	0.574349	0.615572	0.659754
LOC_Os02g55060.1	cytochrome b5-like Heme/Steroid binding domain containing protein, expressed	11 kDa	0.083	1	0.707107	0.707107	0.707107	0.707107	1	0.812252	0.812252	0.574349	0.707107	1	0.707107	0.707107	0.659754	0.707107
LOC_Os07g06950.1	ubiquitin carboxyl-terminal hydrolase, putative, expressed	137 kDa	0.084	1	0.870551	0.812252	0.812252	0.757858	1	1.1487	0.933033	0.933033	0.870551	1	0.812252	0.707107	0.707107	0.659754
LOC_Os04g31710.1	expressed protein	30 kDa	0.085	0.933033	1.41421	1.51572	1.86607	1.41421	0.574349	8.57419	9.18959	9.84916	8.57419	1	2.14355	2	2.2974	1.7411
LOC_Os10g17280.1	ATP synthase gamma chain, putative, expressed	35 kDa	0.085	1	0.870551	0.870551	0.933033	1	1	0.812252	0.707107	0.707107	0.707107	1	0.707107	0.707107	0.812252	0.707107
LOC_Os04g35240.1	CAMK_CAMK_like.25 - CAMK includes calcium/calmodulin depedent protein kinases, expressed	41 kDa	0.085	1	1	0.870551	0.812252	0.812252	1	0.757858	0.615572	0.5	0.535887	1	0.812252	0.707107	0.659754	0.435275
LOC_Os04g54410.1	expressed protein	68 kDa	0.085	1	0.574349	0.466516	0.466516	0.707107	1	0.870551	0.659754	0.659754	0.870551	1	0.707107	0.707107	0.615572	0.574349
LOC_Os09g16910.1	cysteine desulfurase 1, mitochondrial precursor, putative, expressed	50 kDa	0.086	1	1.07177	1.1487	1.51572	1.51572	1	0.933033	1.07177	1.23114	1.41421	1	1.23114	1.41421	1.6245	1.51572
LOC_Os09g33480.1	DAG protein, chloroplast precursor, putative, expressed	43 kDa	0.086	1	0.812252	0.707107	0.870551	0.933033	1	0.757858	0.574349	0.574349	0.707107	1	0.757858	0.707107	0.615572	0.659754
LOC_Os02g12800.1	elongation factor 1-gamma, putative, expressed	47 kDa	0.087	1.07177	0.933033	1.07177	1.23114	1.1487	1	0.870551	0.870551	0.933033	0.659754	1.07177	0.933033	0.933033	0.870551	0.870551
LOC_Os07g22720.1	2-oxo acid dehydrogenases acyltransferase domain containing protein, expressed	59 kDa	0.087	1	0.707107	0.707107	0.812252	0.659754	1	0.870551	0.757858	0.615572	0.307786	1.07177	0.757858	0.812252	0.659754	0.659754
LOC_Os04g53310.1	soluble starch synthase 3, chloroplast precursor, putative, expressed	138 kDa	0.087	1	0.757858	0.535887	0.5	0.466516	1	0.707107	0.466516	0.5	0.5	1	0.812252	0.535887	0.378929	0.466516
LOC_Os04g56210.1	polyprenyl synthetase, putative, expressed	45 kDa	0.088	1	1.23114	0.812252	0.435275	0.307786	1	0.757858	0.5	0.466516	0.25	1	0.812252	0.574349	0.378929	0.307786
LOC_Os01g22490.1	40S ribosomal protein S27a, putative, expressed	18 kDa	0.089	0.933033	1.1487	1.1487	1.07177	1.23114	1	1.1487	1.23114	1.07177	1.07177	1.07177	1.31951	1.23114	1.1487	1.1487
LOC_Os01g59740.1	expressed protein	35 kDa	0.089	0.812252	1.07177	0.574349	0.659754	0.466516	1	1.1487	0.870551	0.615572	0.615572	0.870551	1.86607	0.870551	0.757858	0.707107
LOC_Os02g03080.1	eukaryotic translation initiation factor 3 subunit C, putative, expressed	105 kDa	0.089	1	0.5	0.466516	0.812252	0.189465	1	0.707107	0.535887	0.659754	0.535887	1	0.707107	0.615572	0.615572	0.707107
LOC_Os04g56400.1	glutamine synthetase, catalytic domain containing protein, expressed	47 kDa	0.089	1	0.659754	0.287175	0.406126	0.406126	1	0.535887	0.287175	0.353553	0.406126	1	0.707107	0.267943	0.378929	0.435275
LOC_Os10g41410.2	nucleoside diphosphate kinase, putative, expressed	17 kDa	0.09	1	0.812252	0.870551	0.870551	0.870551	1	0.757858	0.812252	0.812252	0.812252	1	0.757858	0.757858	0.870551	0.757858
LOC_Os03g25940.1	cystathionine gamma-synthase, putative, expressed	55 kDa	0.09	1	0.870551	0.659754	0.615572	0.615572	1	0.659754	0.535887	0.5	0.615572	1	0.659754	0.659754	0.707107	0.707107
LOC_Os03g64110.1	WD domain, G-beta repeat domain containing protein, expressed	47 kDa	0.091	1	0.812252	0.707107	0.757858	0.707107	1	0.870551	0.812252	0.757858	0.757858	1	0.659754	0.659754	0.659754	0.707107
LOC_Os12g34874.1	bifunctional 3-dehydroquinate dehydratase/shikimate dehydrogenase,chloroplast precursor, putative, expressed	57 kDa	0.092	1	0.933033	0.870551	0.812252	0.812252	1	0.615572	0.574349	0.659754	0.466516	1	0.812252	0.707107	0.707107	0.707107
LOC_Os03g26630.1	SAP domain containing protein, expressed	78 kDa	0.092	1	0.757858	0.707107	0.574349	0.870551	1	0.707107	0.5	0.659754	0.615572	1	0.535887	0.615572	0.535887	0.707107
LOC_Os05g43690.1	glucan endo-1,3-beta-glucosidase-like protein 3 precursor, putative, expressed	22 kDa	0.092	1	0.870551	0.757858	0.707107	0.707107	1	0.659754	0.615572	0.535887	0.535887	1	0.659754	0.659754	0.535887	0.535887
LOC_Os08g30060.1	proton pump interactor, putative, expressed	69 kDa	0.093	1.07177	1.31951	1	0.933033	1	1.07177	1.51572	1.1487	1	0.933033	1	1.07177	0.707107	0.5	0.615572
LOC_Os01g42820.1	RNA recognition motif containing protein, putative, expressed	44 kDa	0.093	1	0.574349	0.574349	0.466516	0.757858	1	0.933033	0.5	0.659754	0.535887	1	0.659754	0.615572	0.659754	0.659754
LOC_Os05g32140.1	NAD dependent epimerase/dehydratase family protein, putative, expressed	53 kDa	0.093	1	0.870551	0.707107	0.707107	0.466516	1	0.870551	0.574349	0.435275	0.378929	1	0.757858	0.574349	0.5	0.574349
LOC_Os03g50090.1	transposon protein, putative, CACTA, En/Spm sub-class, expressed	85 kDa	0.094	1	1	0.757858	0.707107	0.757858	1	0.659754	0.707107	0.574349	0.707107	1	0.707107	0.535887	0.574349	0.535887
LOC_Os03g14980.1	lissencephaly type-1-like homology motif, putative, expressed	125 kDa	0.094	1	0.707107	0.615572	0.466516	0.574349	1	0.707107	0.615572	0.574349	0.574349	1	0.707107	0.466516	0.535887	0.435275
LOC_Os01g21940.1	WD domain, G-beta repeat domain containing protein, expressed	58 kDa	0.094	1	0.659754	0.659754	0.435275	0.574349	1	0.757858	0.574349	0.535887	0.5	1	0.707107	0.5	0.535887	0.535887
LOC_Os06g07140.1	peptidase, T1 family, putative, expressed	27 kDa	0.096	1	0.870551	0.757858	0.757858	0.812252	1	0.870551	0.757858	0.757858	0.757858	1.07177	1.07177	0.812252	0.870551	0.870551
LOC_Os05g13950.1	eukaryotic translation initiation factor 3 subunit E-interacting protein, putative, expressed	61 kDa	0.096	1	0.757858	0.757858	0.870551	0.757858	1	0.870551	0.707107	0.757858	0.707107	1	1	0.870551	0.933033	0.933033
LOC_Os08g08040.1	LSM domain containing protein, expressed	11 kDa	0.096	1	0.757858	0.574349	0.615572	0.707107	1	0.615572	0.5	0.5	0.5	1	0.757858	0.535887	0.615572	1.07177
LOC_Os01g05970.1	OsFBO1 - F-box and other domain containing protein, expressed	16 kDa	0.096	1	0.812252	0.757858	0.707107	0.757858	1	0.659754	0.406126	0.435275	0.5	1	0.707107	0.406126	0.466516	0.466516
LOC_Os05g51530.1	vacuolar ATP synthase subunit C, putative, expressed	45 kDa	0.097	1	0.757858	0.615572	0.535887	0.535887	1	0.707107	0.535887	0.535887	0.615572	1	0.757858	0.574349	0.535887	0.757858
LOC_Os04g54840.1	DNA-directed RNA polymerase subunit, putative, expressed	142 kDa	0.097	1	1	0.659754	0.615572	0.406126	1	0.615572	0.203063	0.217638	0.233258	1	0.466516	0.217638	0.217638	0.233258
LOC_Os06g05180.1	coatomer subunit beta, putative, expressed	103 kDa	0.098	0.933033	1	0.757858	0.812252	0.812252	1.07177	1	0.659754	0.707107	0.870551	1	0.870551	0.615572	0.574349	0.615572
LOC_Os03g06240.1	YT521-B-like family domain containing protein, expressed	77 kDa	0.098	1	0.659754	0.707107	0.707107	0.535887	1	0.574349	0.435275	0.812252	0.233258	1	0.757858	0.870551	1.1487	0.757858
LOC_Os03g53950.1	strictosidine synthase, putative, expressed	54 kDa	0.099	1	1	0.659754	0.574349	0.535887	1	0.933033	0.659754	0.707107	0.5	1	1	0.812252	0.615572	0.615572
LOC_Os07g33110.1	CAMK_CAMK_like.33 - CAMK includes calcium/calmodulin depedent protein kinases, expressed	60 kDa	0.099	1	0.707107	0.535887	0.707107	0.353553	1	0.870551	0.707107	0.435275	0.25	1	0.574349	0.406126	0.466516	0.659754
LOC_Os03g06180.1	expressed protein	76 kDa	0.1	0.933033	2.2974	2.82843	2.82843	3.4822	1	2	2.63902	2.14355	2.63902	0.466516	6.49802	6.06287	6.9644	6.49802
LOC_Os10g38489.1	glutathione S-transferase GSTU6, putative, expressed	25 kDa	0.1	0.757858	4.59479	5.65685	4.92458	3.03143	1	2.63902	4.59479	4.28709	4	1	2.63902	4.59479	2.63902	2.82843
LOC_Os04g47690.1	HMG1/2, putative, expressed	16 kDa	0.1	1.07177	0.812252	0.615572	0.615572	0.812252	1	1.51572	1.23114	1.1487	1.6245	1	0.870551	0.659754	0.574349	0.870551
LOC_Os12g38440.1	XH domain containing protein, expressed	43 kDa	0.1	1.07177	1.51572	0.933033	0.870551	1	1.07177	1.6245	0.378929	0.5	0.5	1.07177	1.6245	0.5	0.574349	0.307786
LOC_Os03g27290.1	cytochrome c oxidase subunit, putative, expressed	19 kDa	0.1	1	1.23114	0.933033	0.933033	1.07177	1	0.870551	0.574349	0.535887	0.757858	1.07177	0.812252	0.757858	0.812252	0.812252
LOC_Os07g23880.1	glycosyl hydrolase, family 31, putative, expressed	116 kDa	0.1	1	0.870551	0.812252	0.933033	0.870551	1	0.812252	0.707107	0.757858	0.870551	1	0.659754	0.5	0.812252	0.615572
LOC_Os05g01450.1	eukaryotic translation initiation factor 3 subunit F, putative, expressed	31 kDa	0.1	1	0.615572	0.659754	0.574349	0.5	1	0.812252	0.812252	0.615572	0.707107	1	1	0.870551	0.933033	1
LOC_Os03g55150.1	eukaryotic translation initiation factor 5A, putative, expressed	19 kDa	0.1	1	0.757858	0.757858	0.757858	0.757858	1	0.812252	0.659754	0.5	0.574349	1	0.812252	0.870551	0.707107	0.870551
LOC_Os02g03890.1	nuclear transport factor 2, putative, expressed	49 kDa	0.1	1	1	0.870551	0.659754	0.757858	1	0.933033	0.757858	0.659754	0.615572	1	0.659754	0.574349	0.535887	0.574349
LOC_Os11g01420.1	ribosomal protein L10, putative, expressed	27 kDa	0.1	1	0.757858	0.615572	0.659754	0.870551	1	0.615572	0.5	0.574349	0.870551	1	0.659754	0.659754	0.707107	0.933033
LOC_Os08g04460.1	NADPH-dependent FMN reductase domain containing protein, expressed	22 kDa	0.1	1	0.707107	0.615572	0.615572	0.707107	1	0.707107	0.466516	0.615572	0.5	1	0.812252	0.574349	0.615572	0.615572
LOC_Os11g03570.1	protein of unknown function, DUF618 domain containing protein, expressed	63 kDa	0.1	1	0.870551	0.615572	0.378929	0.574349	1	0.615572	0.466516	0.435275	0.870551	1	0.757858	0.615572	0.615572	0.707107
LOC_Os11g26760.1	dehydrin, putative, expressed	17 kDa	0.11	0.933033	3.03143	4.92458	4.92458	6.9644	1.07177	3.73213	5.27803	5.27803	7.46426	1	7.46426	12.1257	12.1257	17.1484
LOC_Os07g11330.1	RAL2 - Seed allergenic protein RA5/RA14/RA17 precursor, expressed	17 kDa	0.11	1	1.07177	1.86607	1.51572	1.1487	1	1.7411	4	2.63902	2	1	1.31951	2.82843	1.7411	1.6245
LOC_Os04g58280.1	stem-specific protein TSJT1, putative, expressed	16 kDa	0.11	1	1	1.51572	1.6245	1.6245	1	0.870551	1.23114	1.31951	1.41421	1	1.07177	1.7411	1.86607	1.7411
LOC_Os02g26470.1	expressed protein	8 kDa	0.11	0.933033	1.41421	2.63902	2.2974	1.6245	1	1.07177	1.51572	1.23114	0.812252	1	0.870551	1.31951	1.07177	0.870551
LOC_Os01g62290.1	DnaK family protein, putative, expressed	71 kDa	0.11	1	0.870551	1.1487	1.07177	1.1487	1.07177	0.812252	1.23114	1.1487	1.23114	1	0.870551	1.23114	1.23114	1.23114
LOC_Os06g47320.1	T-complex protein, putative, expressed	60 kDa	0.11	1	0.933033	0.812252	0.933033	1	1	0.812252	0.812252	0.812252	0.870551	1	0.870551	0.812252	0.870551	0.870551
LOC_Os06g48350.1	CPuORF14 - conserved peptide uORF-containing transcript, expressed	49 kDa	0.11	1	0.870551	0.757858	0.812252	0.933033	1	0.707107	0.757858	0.659754	0.812252	1	0.757858	0.707107	0.812252	0.933033
LOC_Os12g33958.1	NADH-ubiquinone oxidoreductase 49 kDa subunit, putative	45 kDa	0.11	1	0.812252	0.757858	0.870551	0.707107	1	0.757858	0.659754	0.707107	0.707107	1	0.812252	0.757858	0.870551	0.757858
LOC_Os05g24594.1	coatomer subunit delta, putative, expressed	58 kDa	0.11	1	0.933033	0.757858	0.707107	0.707107	1	0.812252	0.615572	0.615572	0.353553	0.933033	0.812252	0.757858	0.757858	0.574349
LOC_Os03g58810.1	DEAD-box ATP-dependent RNA helicase, putative, expressed	67 kDa	0.11	1	0.659754	0.574349	0.707107	0.757858	1	0.574349	0.574349	0.707107	1.1487	1	0.615572	0.615572	0.659754	0.659754
LOC_Os08g23360.1	signal recognition particle 68 kDa protein, putative, expressed	70 kDa	0.11	1	0.870551	0.659754	0.707107	0.466516	1	0.659754	0.535887	0.707107	0.535887	1	0.933033	0.574349	0.757858	0.574349
LOC_Os09g07460.1	kelch repeat protein, putative, expressed	34 kDa	0.11	1	0.870551	0.812252	0.535887	0.615572	1	0.406126	0.615572	0.812252	0.659754	1	0.812252	0.659754	0.615572	0.535887
LOC_Os03g25050.1	chaperonin, putative, expressed	11 kDa	0.11	1	0.659754	0.615572	0.615572	0.535887	1	0.757858	0.466516	0.406126	0.353553	1	0.659754	0.535887	0.707107	0.659754
LOC_Os07g40930.1	WD repeat-containing protein 12, putative, expressed	48 kDa	0.11	1	0.574349	0.5	0.659754	0.707107	1	0.659754	0.5	0.707107	0.574349	1	0.233258	0.5	0.574349	0.757858
LOC_Os05g15520.1	DNA-binding protein-related, putative, expressed	15 kDa	0.11	1	0.615572	0.574349	0.574349	0.535887	1	0.535887	0.353553	0.435275	0.233258	1	0.659754	0.659754	0.615572	0.757858
LOC_Os04g51880.1	GHMP kinases ATP-binding protein, putative, expressed	46 kDa	0.11	1	0.659754	0.233258	0.217638	0.203063	1	0.812252	0.329877	0.378929	0.435275	1	1.1487	0.535887	0.535887	0.574349
LOC_Os06g48230.1	DNA-directed RNA polymerases I, II, and III subunit RPABC3, putative, expressed	22 kDa	0.11	1	0.574349	0.5	0.466516	0.812252	1	0.574349	0.353553	0.535887	0.435275	1	0.933033	0.267943	0.25	0.287175
LOC_Os03g13840.1	senescence-associated protein, putative, expressed	51 kDa	0.12	0.933033	1.51572	2	2.63902	3.24901	1	1.51572	2.2974	2.14355	2.14355	1	2	2.46229	3.4822	3.03143
LOC_Os06g01500.1	IQ calmodulin-binding motif family protein, putative, expressed	52 kDa	0.12	1	1.31951	1.23114	1.31951	1.07177	1	1.23114	1.31951	1.31951	1.1487	1	1.6245	2	1.86607	1.41421
LOC_Os09g33950.1	ferredoxin 1-like isoform 1, putative, expressed	17 kDa	0.12	1	1.6245	1.41421	1.41421	1.51572	1	1.51572	1.1487	1.23114	1.41421	1	1.6245	1.23114	1.23114	1.31951
LOC_Os05g23860.1	rab GDP dissociation inhibitor alpha, putative, expressed	50 kDa	0.12	0.933033	0.933033	1	1.07177	1	1	0.812252	0.870551	0.870551	0.812252	1	0.933033	1	0.933033	0.933033
LOC_Os07g47290.1	xylose isomerase, putative, expressed	53 kDa	0.12	1	1	1.07177	1	1.07177	1	0.870551	0.812252	0.812252	0.757858	1	1	0.870551	0.870551	0.707107
LOC_Os06g45440.1	haloacid dehalogenase-like hydrolase domain-containing protein 3, putative, expressed	29 kDa	0.12	1	0.812252	0.870551	0.757858	0.757858	1	1.31951	0.812252	0.812252	0.707107	1	1.31951	1	0.812252	0.812252
LOC_Os08g02690.1	MA3 domain containing protein, expressed	79 kDa	0.12	1	0.870551	0.812252	0.757858	0.870551	1	0.933033	0.870551	0.870551	0.812252	1.07177	0.933033	0.870551	0.870551	0.870551
LOC_Os11g26860.1	serine hydroxymethyltransferase, mitochondrial precursor, putative, expressed	28 kDa	0.12	1	1.07177	0.659754	0.615572	0.707107	1	0.812252	0.615572	0.535887	0.757858	1	1.07177	0.870551	0.933033	0.933033
LOC_Os11g02440.1	chalcone--flavonone isomerase, putative, expressed	24 kDa	0.12	1	1.7411	0.757858	0.378929	0.329877	1	1.7411	0.574349	0.353553	0.217638	1	1.7411	0.757858	0.5	0.329877
LOC_Os11g33330.1	peptidase, M24 family protein, putative, expressed	80 kDa	0.12	1	0.933033	0.812252	0.812252	0.757858	1	0.757858	0.707107	0.757858	0.659754	1	0.812252	0.659754	0.757858	0.757858
LOC_Os05g43360.1	NADH dehydrogenase flavoprotein 2, mitochondrial precursor, putative, expressed	30 kDa	0.12	1	0.933033	0.757858	0.812252	0.707107	1	0.757858	0.574349	0.435275	0.757858	1	0.870551	0.659754	0.615572	0.757858
LOC_Os02g08380.1	CR084 protein, putative, expressed	20 kDa	0.12	1	1	0.707107	0.757858	0.812252	1	0.933033	0.535887	0.406126	0.707107	1	0.812252	0.615572	0.535887	0.574349
LOC_Os05g41172.1	histone-lysine N-methyltransferase, H3 lysine-9 specific SUVH1, putative, expressed	74 kDa	0.12	1	0.757858	0.615572	0.812252	0.812252	1	0.812252	0.5	0.615572	0.615572	1	0.933033	0.435275	0.615572	0.615572
LOC_Os03g57100.1	endoplasmic reticulum-Golgi intermediate compartment protein 3, putative, expressed	40 kDa	0.12	1	0.757858	0.615572	0.615572	0.615572	1	0.659754	0.5	0.535887	0.5	1	0.812252	0.615572	0.659754	0.707107
LOC_Os10g37420.2	cytochrome b5-like Heme/Steroid binding domain containing protein, expressed	15 kDa	0.12	1	0.812252	0.615572	0.5	0.535887	1	0.574349	0.5	0.466516	0.406126	1	0.659754	0.5	0.535887	0.812252
LOC_Os07g43470.1	GTP-binding protein, putative, expressed	41 kDa	0.12	1	0.757858	0.535887	0.435275	0.466516	1	0.659754	0.535887	0.574349	0.435275	1	0.757858	0.535887	0.535887	0.5
LOC_Os06g02600.1	DAG protein, chloroplast precursor, putative, expressed	25 kDa	0.12	1	0.707107	0.659754	0.535887	0.378929	1	0.574349	0.435275	0.466516	0.535887	1	0.574349	0.5	0.466516	0.5
LOC_Os07g32630.1	UDP-glucoronosyl and UDP-glucosyl transferase domain containing protein, expressed	52 kDa	0.13	1	1.31951	1.6245	1.7411	1.6245	1	1.1487	1.23114	1.51572	1.31951	1	1.31951	1.23114	1.23114	1.31951
LOC_Os05g51670.1	NAD dependent epimerase/dehydratase family protein, putative, expressed	39 kDa	0.13	1	0.933033	0.707107	0.707107	1.1487	1	0.933033	0.812252	0.812252	1.07177	1	0.870551	0.707107	0.757858	1.1487
LOC_Os07g44650.1	LYR motif containing protein, putative, expressed	15 kDa	0.13	1	0.757858	0.574349	0.615572	0.659754	1.07177	1.31951	1.07177	1.1487	1	1	0.757858	0.574349	0.535887	0.659754
LOC_Os03g09210.1	NADH dehydrogenase 1 alpha subcomplex subunit 13, putative, expressed	16 kDa	0.13	1	0.870551	0.659754	0.757858	0.812252	1	0.757858	0.707107	0.615572	0.574349	1	0.933033	0.812252	0.812252	0.870551
LOC_Os02g05310.1	splicing factor 3B subunit 1, putative, expressed	142 kDa	0.13	1	1	0.615572	0.574349	0.707107	1	0.933033	0.757858	0.615572	0.659754	1	0.933033	0.707107	0.615572	0.535887
LOC_Os05g48890.1	fasciclin domain containing protein, expressed	25 kDa	0.13	1	1	0.707107	0.870551	0.659754	1	0.757858	0.615572	0.435275	0.659754	1	0.870551	0.615572	0.574349	0.466516
LOC_Os01g46510.1	peptidase S8 and S53, subtilisin, kexin, sedolisin, putative, expressed	147 kDa	0.13	1	0.535887	0.466516	0.466516	0.466516	1	0.870551	1	1	0.870551	1	0.659754	0.615572	0.574349	0.615572
LOC_Os03g60380.1	cinnamoyl CoA reductase, putative, expressed	35 kDa	0.13	1	0.757858	0.615572	0.5	0.466516	1	0.933033	0.615572	0.615572	0.307786	1	1.07177	0.707107	0.659754	0.535887
LOC_Os01g49250.1	methyltransferase, putative, expressed	46 kDa	0.13	1	0.870551	0.5	0.378929	0.5	1	0.707107	0.659754	0.812252	0.757858	1	1	0.5	0.466516	0.435275
LOC_Os07g30840.1	proteasome subunit, putative, expressed	30 kDa	0.13	1	0.812252	0.574349	0.757858	0.707107	1	0.659754	0.615572	0.574349	0.535887	1	0.574349	0.353553	0.5	0.574349
LOC_Os03g62700.1	protein kinase, putative, expressed	41 kDa	0.13	1	0.870551	0.466516	0.435275	0.535887	1	0.757858	0.176777	0.435275	0.574349	1	0.757858	0.574349	0.812252	0.535887
LOC_Os01g63010.1	universal stress protein domain containing protein, putative, expressed	18 kDa	0.14	1	2.63902	2.63902	2.63902	2.2974	1.07177	9.18959	8.57419	7.46426	6.9644	1	4.59479	4.59479	4.28709	3.4822
LOC_Os01g01450.1	stress responsive protein, putative, expressed	33 kDa	0.14	1	1.31951	2.2974	2.2974	2.46229	1	1.86607	2.82843	2.2974	3.03143	1	1.31951	2.2974	2	2.46229
LOC_Os03g41419.1	serpin domain containing protein, putative, expressed	79 kDa	0.14	1	1.51572	1.7411	1.7411	1.51572	1	1.7411	1.86607	2	1.6245	1	1.86607	1.7411	1.86607	1.86607
LOC_Os06g34040.1	DJ-1 family protein, putative, expressed	47 kDa	0.14	1.07177	1.23114	1.6245	1.51572	1.86607	1	1.6245	1.86607	1.7411	1.6245	1	1.41421	1.51572	1.7411	1.7411
LOC_Os05g37970.2	universal stress protein domain containing protein, putative, expressed	19 kDa	0.14	1	1.07177	0.933033	0.870551	1	1	1.1487	0.870551	0.870551	0.933033	1	2.46229	1.86607	2	2.2974
LOC_Os04g56580.1	inositol 1,3,4,5,6-pentakisphosphate 2-kinase, putative, expressed	49 kDa	0.14	1	1.41421	1.31951	1.23114	0.933033	1	1.1487	0.870551	0.757858	0.707107	1	1.31951	1	0.933033	0.870551
LOC_Os05g35580.1	amidophosphoribosyltransferase, chloroplast precursor, putative, expressed	58 kDa	0.14	1	0.933033	0.615572	0.812252	1	1	1	0.757858	1	0.757858	0.933033	1.23114	0.870551	1	1
LOC_Os05g06500.1	universal stress protein domain containing protein, putative, expressed	18 kDa	0.14	1.07177	0.933033	0.812252	0.707107	0.757858	1.1487	1.07177	0.870551	0.707107	0.933033	1.07177	1	0.707107	0.707107	0.707107
LOC_Os01g68790.2	RNA recognition motif containing protein, putative, expressed	16 kDa	0.14	1	1.07177	0.870551	0.870551	1.1487	1	0.707107	0.707107	0.615572	0.933033	1	0.870551	0.659754	0.707107	0.870551
LOC_Os09g23160.1	annexin, putative, expressed	36 kDa	0.14	1	0.870551	0.812252	0.812252	0.812252	1	0.757858	0.659754	0.659754	0.757858	1	0.757858	0.707107	0.659754	0.707107
LOC_Os10g30370.1	RNA recognition motif containing protein, putative, expressed	36 kDa	0.14	1	0.757858	0.615572	0.812252	1	1	0.757858	0.574349	0.615572	0.659754	1	0.812252	0.574349	0.757858	0.870551
LOC_Os10g10500.1	vacuolar ATP synthase 98 kDa subunit, putative, expressed	93 kDa	0.14	1	1.1487	0.659754	0.757858	0.812252	1	0.757858	0.659754	0.615572	0.659754	1	0.933033	0.535887	0.5	0.466516
LOC_Os12g41715.1	DEAD-box ATP-dependent RNA helicase, putative, expressed	66 kDa	0.14	1	0.707107	0.659754	0.870551	0.870551	1	0.659754	0.535887	0.707107	0.707107	1	0.707107	0.615572	0.707107	0.659754
LOC_Os12g19040.1	expressed protein	62 kDa	0.14	1	0.707107	0.615572	0.659754	0.707107	1	0.757858	0.707107	0.378929	0.812252	1	0.812252	0.707107	0.707107	0.659754
LOC_Os04g01250.1	amidase family protein, putative, expressed	67 kDa	0.14	1	0.933033	0.707107	0.707107	0.535887	1	1.07177	0.615572	0.574349	0.574349	1	0.757858	0.659754	0.466516	0.574349
LOC_Os05g33210.2	cytochrome b-c1 complex subunit 9, putative, expressed	7 kDa	0.14	1	0.812252	0.707107	0.812252	0.707107	1	0.707107	0.574349	0.659754	0.615572	1	0.659754	0.574349	0.707107	0.574349
LOC_Os01g32790.1	expressed protein	29 kDa	0.14	1	0.5	0.757858	0.466516	0.535887	1	0.870551	0.757858	0.435275	0.659754	1	0.812252	0.574349	0.659754	0.615572
LOC_Os02g14780.1	splicing factor 3 subunit 1, putative, expressed	87 kDa	0.14	1	0.812252	0.535887	0.574349	0.707107	1	0.812252	0.707107	0.5	0.707107	1	0.707107	0.435275	0.406126	0.574349
LOC_Os04g31700.1	methylisocitrate lyase 2, putative, expressed	41 kDa	0.14	0.870551	0.812252	0.535887	0.307786	0.25	1	0.870551	0.435275	0.435275	0.233258	1	1.31951	0.707107	0.757858	0.466516
LOC_Os02g51400.1	AAA family ATPase, putative, expressed	110 kDa	0.14	1	0.812252	0.535887	0.707107	0.574349	1	0.535887	0.287175	0.406126	0.535887	1	0.535887	0.466516	0.615572	0.535887
LOC_Os03g03410.1	serine/threonine-protein kinase, putative, expressed	59 kDa	0.14	1	0.757858	0.233258	0.25	0.435275	1	0.659754	0.267943	0.25	0.378929	1	0.659754	0.287175	0.307786	0.378929
LOC_Os03g11910.1	DnaK family protein, putative, expressed	62 kDa	0.15	1	1.1487	1.86607	2.14355	2	0.933033	2.14355	2.46229	2.63902	2.63902	0.933033	1.23114	2.14355	2.46229	2.63902
LOC_Os08g34150.1	OsTIL-2 Temperature-induced lipocalin-2, expressed	21 kDa	0.15	1	1.31951	1.07177	1.07177	1	0.933033	1.23114	0.933033	0.933033	0.870551	0.933033	1.23114	1.07177	1.07177	1
LOC_Os03g31300.1	chaperone protein clpB 1, putative, expressed	109 kDa	0.15	1.07177	0.933033	1	1	1.1487	1.07177	0.870551	0.757858	0.870551	1.07177	1.07177	0.757858	0.757858	1.07177	1.07177
LOC_Os01g50310.1	VIP1 protein, putative, expressed	36 kDa	0.15	1	1	0.707107	0.757858	0.870551	1	0.812252	0.757858	0.757858	0.870551	1	1.1487	1	1	1.07177
LOC_Os01g01307.1	translocon-associated protein beta domain containing protein, expressed	20 kDa	0.15	1	0.870551	0.757858	0.757858	0.812252	1	0.757858	0.659754	0.812252	0.757858	1	0.870551	0.707107	0.757858	0.757858
LOC_Os01g32800.1	proteasome subunit, putative, expressed	45 kDa	0.15	1	1	0.659754	0.615572	0.615572	1	0.933033	0.574349	0.5	0.5	1	1	0.615572	0.707107	0.615572
LOC_Os12g39660.1	calcium-transporting ATPase, plasma membrane-type, putative, expressed	111 kDa	0.15	1	0.707107	0.574349	0.659754	0.707107	1	0.757858	0.615572	0.574349	0.574349	1	1	0.535887	0.535887	0.707107
LOC_Os06g41020.1	DUF1680 domain containing protein, putative, expressed	99 kDa	0.15	1	0.435275	0.466516	0.870551	0.615572	1	0.707107	0.757858	0.659754	0.707107	1	0.812252	0.659754	0.535887	0.5
LOC_Os02g03440.1	LSM domain containing protein, expressed	10 kDa	0.15	1	0.707107	0.574349	0.757858	0.707107	1	0.659754	0.535887	0.535887	0.615572	1	1	0.378929	0.435275	0.378929
LOC_Os01g41550.1	aspartic proteinase, putative, expressed	51 kDa	0.16	1.07177	1.41421	1.51572	1.51572	1.7411	1	1.31951	1.1487	1.1487	1.31951	1.1487	1.51572	1.41421	1.6245	1.6245
LOC_Os01g32780.1	universal stress protein domain containing protein, putative, expressed	18 kDa	0.16	0.933033	1.41421	2	1.7411	1.7411	1	1.07177	1.41421	1.1487	1.23114	1	1.07177	1.51572	1.23114	1.41421
LOC_Os04g53230.1	aminomethyltransferase, putative, expressed	44 kDa	0.16	1	1.1487	0.933033	1.07177	0.870551	1	0.933033	0.615572	0.707107	0.659754	1	1	0.870551	0.812252	0.870551
LOC_Os04g42320.1	AT hook motif family protein, expressed	93 kDa	0.16	1	0.757858	0.615572	0.707107	0.812252	1.07177	1.31951	1.1487	1.07177	1.31951	1	0.615572	0.659754	0.535887	0.659754
LOC_Os05g05470.1	T-complex protein, putative, expressed	59 kDa	0.16	1	0.812252	0.707107	0.812252	0.870551	1	0.870551	0.757858	0.812252	0.812252	1	0.870551	0.812252	0.812252	0.870551
LOC_Os01g34700.1	dienelactone hydrolase family protein, expressed	30 kDa	0.16	1	0.757858	0.812252	1	0.812252	1	0.707107	0.707107	0.870551	0.757858	1	0.707107	0.757858	0.870551	0.707107
LOC_Os12g42230.1	transketolase, putative, expressed	42 kDa	0.16	1	0.812252	0.757858	1.23114	1.6245	1	0.659754	0.378929	0.466516	0.757858	1	0.707107	0.615572	0.406126	0.615572
LOC_Os02g10080.1	zinc finger C-x8-C-x5-C-x3-H type family protein, expressed	31 kDa	0.16	1	0.933033	0.615572	0.535887	0.757858	1	0.757858	0.535887	0.535887	0.757858	1	0.757858	0.466516	0.406126	1
LOC_Os01g04814.1	vacuolar protein sorting-associating protein 4B, putative, expressed	48 kDa	0.16	1	0.933033	0.757858	0.659754	0.535887	1	0.707107	0.466516	0.615572	0.25	1	0.870551	0.615572	0.615572	0.574349
LOC_Os03g61120.1	anthranilate synthase component I-1, chloroplast precursor, putative, expressed	64 kDa	0.16	1	0.812252	0.466516	0.353553	0.615572	1	0.707107	0.659754	0.659754	0.466516	1	0.757858	0.5	0.615572	0.615572
LOC_Os03g26960.1	intron-binding protein aquarius, putative, expressed	181 kDa	0.16	1	0.535887	0.615572	0.535887	0.406126	1	0.659754	0.707107	0.535887	0.933033	1	0.535887	0.435275	0.5	0.659754
LOC_Os09g33680.1	Os9bglu31 - beta-glucosidase, dhurrinase, similar to G. max hydroxyisourate hydrolase, expressed	58 kDa	0.17	1	3.03143	3.24901	3.24901	3.73213	1	3.03143	3.4822	3.4822	3.24901	1.07177	3.03143	3.73213	3.4822	3.4822
LOC_Os01g16152.1	peroxiredoxin, putative, expressed	21 kDa	0.17	1	1.51572	2.14355	1.6245	1.7411	1	2	2	1.6245	1.7411	1	2	1.86607	1.51572	1.6245
LOC_Os09g21210.1	beta-glucan-binding protein 4, putative, expressed	81 kDa	0.17	1	1.41421	1.31951	1.31951	1.41421	1	1.41421	1.07177	1.31951	1.23114	1	1.23114	1.31951	1.51572	1.51572
LOC_Os05g05940.1	stress-related protein, putative, expressed	27 kDa	0.17	1	1.41421	1.07177	0.812252	1.23114	1	1.41421	1.23114	0.757858	0.615572	1	1.51572	1.41421	1.1487	1.1487
LOC_Os12g10784.1	2-dehydro-3-deoxyphosphooctonate aldolase, putative, expressed	32 kDa	0.17	1	1	0.933033	0.707107	0.707107	1	1.23114	0.870551	0.707107	0.535887	1	1.1487	0.659754	0.707107	0.659754
LOC_Os01g72240.1	uridine 5-monophosphate synthase, putative, expressed	51 kDa	0.17	1	0.812252	0.757858	0.812252	0.870551	1	0.757858	0.757858	0.870551	0.812252	1	0.757858	0.615572	0.757858	0.870551
LOC_Os01g61814.1	40S ribosomal protein S23, putative, expressed	16 kDa	0.17	1	0.870551	0.757858	0.933033	0.707107	1	1	0.659754	0.933033	0.933033	1	0.707107	0.574349	0.757858	0.574349
LOC_Os04g04020.1	protein transport protein Sec24-like, putative, expressed	112 kDa	0.17	0.933033	0.870551	0.812252	0.812252	0.707107	0.933033	0.933033	0.757858	0.757858	0.659754	0.933033	0.933033	0.707107	0.812252	0.574349
LOC_Os03g19530.1	DEAD-box ATP-dependent RNA helicase, putative, expressed	83 kDa	0.17	1	0.757858	0.707107	0.707107	0.870551	1	0.757858	0.574349	0.870551	0.757858	1	0.574349	0.659754	0.659754	0.812252
LOC_Os04g18200.1	dihydrodipicolinate synthase, chloroplast precursor, putative, expressed	41 kDa	0.17	1	0.757858	0.707107	0.812252	0.757858	1	0.757858	0.707107	0.757858	0.812252	1	0.659754	0.5	0.757858	0.574349
LOC_Os01g39250.1	OsFtsH4 FtsH protease, homologue of AtFtsH4, expressed	77 kDa	0.17	1	0.812252	0.707107	0.466516	0.707107	1.07177	1.1487	0.757858	0.757858	1.1487	1	0.659754	0.435275	0.287175	0.5
LOC_Os05g51140.2	expressed protein	40 kDa	0.17	1	1.07177	0.707107	0.659754	0.535887	1	0.707107	0.659754	0.615572	0.615572	1	0.870551	0.707107	0.707107	0.574349
LOC_Os05g23620.1	cytochrome c1-1, heme protein, mitochondrial precursor, putative, expressed	33 kDa	0.17	1	0.707107	0.659754	0.707107	0.574349	1	0.707107	0.659754	0.812252	0.615572	1	0.707107	0.615572	0.466516	0.812252
LOC_Os06g37000.1	RNA recognition motif containing protein, expressed	29 kDa	0.17	0.933033	1.41421	0.615572	0.406126	1.07177	0.933033	0.707107	0.435275	0.435275	0.435275	0.933033	0.870551	0.535887	0.615572	0.659754
LOC_Os04g59494.1	transportin-2, putative, expressed	119 kDa	0.17	1	0.757858	0.707107	0.615572	0.574349	1	0.574349	0.5	0.707107	0.659754	1	0.707107	0.5	0.659754	0.659754
LOC_Os01g42990.1	PPR repeat domain containing protein, putative	68 kDa	0.17	1	0.870551	0.574349	0.707107	0.757858	1	0.535887	0.615572	0.535887	0.5	1	0.707107	0.615572	0.406126	0.5
LOC_Os01g66560.1	signal recognition particle 72 kDa protein, putative, expressed	74 kDa	0.17	1	0.870551	0.435275	0.659754	0.615572	1	0.615572	0.378929	0.378929	0.5	1	0.659754	0.535887	0.5	0.615572
LOC_Os06g30310.1	alpha-glucan water dikinase, chloroplast precursor, putative, expressed	163 kDa	0.18	1	1.07177	1.1487	1.31951	1.31951	1	1.41421	1.41421	1.86607	1.51572	0.933033	1.31951	1.23114	1.51572	1.23114
LOC_Os04g40080.1	leucine rich repeat containing protein, expressed	49 kDa	0.18	1	2.2974	0.574349	1.1487	0.353553	0.870551	2.2974	0.870551	0.812252	0.435275	1	1.51572	0.933033	0.406126	0.435275
LOC_Os04g32330.1	dihydrolipoyllysine-residue succinyltransferase component of 2-oxoglutarate dehydrogenase complex, mitochondrial precursor, putative, expressed	48 kDa	0.18	1	0.812252	0.757858	0.870551	1	1	0.757858	0.707107	0.812252	0.870551	1	0.870551	0.707107	0.812252	0.870551
LOC_Os06g43850.1	ATP synthase F1, delta subunit family protein, putative, expressed	25 kDa	0.18	0.933033	0.933033	0.870551	0.933033	1.07177	0.933033	0.757858	0.659754	0.812252	0.870551	1	0.812252	0.659754	0.707107	0.812252
LOC_Os11g43890.1	WD domain, G-beta repeat domain containing protein, expressed	34 kDa	0.18	1	0.757858	0.659754	0.812252	0.757858	1	0.757858	0.812252	0.870551	0.574349	1	0.933033	0.5	0.812252	0.615572
LOC_Os10g42540.1	expressed protein	12 kDa	0.18	1	0.757858	0.707107	0.757858	0.707107	1	0.812252	0.5	0.615572	0.574349	1	0.870551	0.707107	0.812252	0.812252
LOC_Os11g34350.1	ATP-binding cassette sub-family E member 1, putative, expressed	68 kDa	0.18	1	0.707107	0.707107	0.659754	0.812252	1	0.757858	0.615572	0.757858	0.659754	1	0.574349	0.574349	0.615572	0.707107
LOC_Os05g38810.1	PWWP domain containing protein, expressed	152 kDa	0.18	1	0.933033	0.933033	0.574349	0.812252	1	0.707107	0.5	0.435275	0.466516	1	0.870551	0.5	0.574349	0.757858
LOC_Os05g05320.1	PPR repeat domain containing protein, putative, expressed	51 kDa	0.18	1	0.707107	0.535887	0.574349	0.812252	1	0.353553	0.353553	0.353553	0.353553	1	0.574349	0.287175	0.574349	0.659754
LOC_Os04g44470.1	KUN1 - Kunitz-type trypsin inhibitor precursor, expressed	21 kDa	0.19	1	1.23114	3.03143	3.73213	5.27803	1	1.23114	1.86607	2	4.59479	1	1.31951	1.31951	1.6245	2.46229
LOC_Os02g35039.1	NAD dependent epimerase/dehydratase family protein, putative, expressed	31 kDa	0.19	0.870551	1.1487	1.51572	1.86607	1.6245	1	1.41421	1.41421	1.6245	1.6245	1	2	2.14355	2.2974	1.7411
LOC_Os09g15520.1	oleosin, putative, expressed	16 kDa	0.19	1	1.31951	1.7411	1.41421	1.41421	1	1	0.812252	0.812252	0.933033	1	1.31951	3.03143	2.14355	1.41421
LOC_Os01g06290.1	splicing factor, arginine/serine-rich, putative, expressed	37 kDa	0.19	1	1	0.615572	0.466516	0.757858	1	1.07177	0.615572	0.5	0.535887	1	1.23114	0.757858	0.757858	0.5
LOC_Os03g05780.1	4-coumarate--CoA ligase-like 7, putative, expressed	59 kDa	0.19	1	1.07177	0.707107	0.574349	0.574349	1	1.41421	0.574349	0.574349	0.574349	1	1	0.5	0.574349	0.535887
LOC_Os07g06410.1	deoxyribonuclease tatD, putative, expressed	26 kDa	0.19	1	0.812252	0.933033	0.574349	0.707107	1	0.757858	0.707107	0.5	0.535887	1	0.757858	0.615572	0.707107	0.757858
LOC_Os11g10750.1	OsSCP48 - Putative Serine Carboxypeptidase homologue, expressed	52 kDa	0.19	1	0.535887	0.435275	0.466516	0.406126	1	0.870551	0.574349	0.535887	0.406126	1.07177	1	1	0.933033	0.435275
LOC_Os07g17360.1	transposon protein, putative, unclassified, expressed	59 kDa	0.19	1	0.812252	0.5	0.466516	0.615572	1	0.757858	0.466516	0.615572	0.574349	1	0.615572	0.435275	0.5	0.435275
LOC_Os05g33390.1	cation-transporting ATPase, putative, expressed	134 kDa	0.19	1	0.659754	0.574349	0.615572	0.659754	1	0.659754	0.466516	0.406126	0.535887	1	0.707107	0.574349	0.329877	0.217638
LOC_Os04g28090.1	MYB family transcription factor, putative, expressed	88 kDa	0.2	1	0.933033	0.812252	0.757858	0.870551	1	4.59479	4.28709	6.06287	8	0.307786	21.1121	17.1484	19.6983	24.2515
LOC_Os04g39420.1	6-phosphofructokinase 2, putative, expressed	29 kDa	0.2	1	1.6245	1.31951	1.07177	1.1487	1	2	1.86607	1.41421	2.46229	0.933033	1.1487	1.1487	1.07177	0.466516
LOC_Os09g12660.1	glucose-1-phosphate adenylyltransferase large subunit, chloroplast precursor, putative, expressed	55 kDa	0.2	1	1.1487	1.1487	1.31951	1.31951	1	1.23114	1.23114	1.31951	1.23114	1	1.31951	1.1487	1.23114	1.07177
LOC_Os03g63410.1	elongation factor Tu, putative, expressed	48 kDa	0.2	1	0.870551	0.933033	1.1487	1.1487	1	0.812252	0.812252	0.933033	0.933033	1	0.870551	0.933033	1.1487	1.1487
LOC_Os03g44420.1	tubulin/FtsZ domain containing protein, putative, expressed	47 kDa	0.2	1	1.23114	0.707107	0.870551	0.615572	1	1.23114	0.870551	0.933033	0.870551	1	1.31951	0.615572	0.757858	0.659754
LOC_Os01g49690.1	Ser/Thr protein phosphatase family protein, putative, expressed	35 kDa	0.2	1	0.812252	0.812252	0.933033	0.812252	1	0.659754	0.812252	1.1487	1	1	0.574349	0.757858	0.707107	0.406126
LOC_Os12g44310.1	carotenoid cleavage dioxygenase, putative, expressed	62 kDa	0.2	1	0.870551	0.707107	0.707107	0.574349	1	1.07177	0.757858	0.757858	0.659754	1	0.933033	0.659754	0.615572	0.659754
LOC_Os01g17180.1	proteasome subunit, putative, expressed	51 kDa	0.2	1	0.812252	0.707107	0.870551	0.707107	1	0.707107	0.659754	0.615572	0.659754	1	0.659754	0.466516	0.707107	0.659754
LOC_Os01g50960.1	RNA polymerase II transcriptional coactivator KELP, putative, expressed	21 kDa	0.2	1	0.757858	0.659754	0.615572	0.812252	1	0.707107	0.707107	0.574349	0.574349	1	0.757858	0.574349	0.466516	0.615572
LOC_Os06g45390.1	expressed protein	47 kDa	0.2	1	0.812252	0.615572	0.435275	0.466516	1	0.659754	0.5	0.574349	0.615572	1	0.933033	0.574349	0.659754	0.707107
LOC_Os06g06820.1	hydrolase, alpha/beta fold family domain containing protein, expressed	42 kDa	0.2	1	0.615572	0.870551	0.757858	0.757858	1	0.466516	0.466516	0.353553	0.659754	1	0.757858	0.5	0.5	0.757858
LOC_Os03g61710.1	GHMP kinases ATP-binding protein, putative, expressed	55 kDa	0.21	0.0167465	21.1121	24.2515	16	22.6274	0.933033	3.03143	4	3.24901	3.4822	0.5	14.9285	19.6983	21.1121	16
LOC_Os11g47820.1	glucan endo-1,3-beta-glucosidase precursor, putative, expressed	51 kDa	0.21	1.07177	0.707107	1	1.41421	1.31951	1	0.707107	0.812252	1	1.41421	1	1.31951	1.1487	1.41421	1.6245
LOC_Os12g14930.1	ATP synthase protein MI25, putative, expressed	22 kDa	0.21	1	1.1487	1	1.23114	1.23114	1	1.07177	0.933033	1.1487	1.07177	1	1.1487	0.933033	1.23114	1.1487
LOC_Os02g15070.1	glutelin, putative, expressed	57 kDa	0.21	1	1.23114	1.51572	0.812252	0.757858	1	0.933033	1.51572	0.707107	0.933033	1	0.812252	1.7411	1	1.07177
LOC_Os01g73514.1	5-oxoprolinase, putative, expressed	137 kDa	0.21	1	0.812252	0.812252	0.757858	0.707107	1	0.933033	0.812252	0.870551	0.812252	0.933033	0.933033	0.812252	0.659754	0.757858
LOC_Os12g38110.1	importin subunit beta, putative, expressed	96 kDa	0.21	0.933033	0.757858	0.659754	0.659754	0.574349	0.933033	1	1.07177	0.933033	1.1487	0.933033	0.707107	0.707107	0.5	0.659754
LOC_Os04g42920.1	dehydrogenase, putative, expressed	54 kDa	0.21	0.933033	0.812252	0.574349	0.574349	0.659754	0.933033	1	0.707107	0.659754	0.659754	0.933033	0.870551	0.812252	0.5	0.5
LOC_Os09g34300.1	Inositol 1, 3, 4-trisphosphate 5/6-kinase, putative, expressed	61 kDa	0.21	1	1	0.466516	0.5	0.5	1	0.757858	1	0.707107	0.707107	1	0.812252	0.535887	0.535887	0.535887
LOC_Os04g40990.1	malate synthase, glyoxysomal, putative, expressed	63 kDa	0.22	1	1.6245	3.73213	4.59479	5.65685	1	0.812252	1.1487	1.6245	1.23114	1	2	5.27803	8	11.3137
LOC_Os05g51220.1	aspartic proteinase, putative, expressed	51 kDa	0.22	1	1.7411	1.7411	1.86607	2.82843	1	1.23114	1.1487	1.1487	1.31951	1	1.6245	1.31951	1.51572	1.86607
LOC_Os12g13390.1	aspartyl aminopeptidase, putative, expressed	52 kDa	0.22	1.07177	0.870551	0.933033	0.933033	0.870551	1.1487	0.933033	1.07177	1.07177	1.07177	1.07177	0.870551	0.812252	0.870551	0.933033
LOC_Os05g41440.1	cytochrome P450, putative, expressed	58 kDa	0.22	1	1.51572	1.1487	0.933033	0.812252	1	1.07177	0.574349	0.574349	0.406126	1	1.23114	0.870551	1	0.5
LOC_Os03g56800.1	CBS domain containing membrane protein, putative, expressed	53 kDa	0.22	1	0.870551	0.812252	0.812252	0.812252	1	1.23114	0.757858	0.812252	0.812252	1	1.07177	0.757858	0.933033	0.707107
LOC_Os05g48320.1	60S ribosomal protein L37a, putative, expressed	10 kDa	0.22	1	0.870551	0.707107	0.707107	0.757858	1	1.07177	0.933033	0.870551	0.933033	1	0.812252	0.707107	0.707107	0.659754
LOC_Os02g10260.1	outer membrane protein, OMP85 family protein, expressed	72 kDa	0.22	1	0.933033	0.659754	0.812252	0.933033	1	0.812252	0.615572	0.870551	0.870551	1	0.812252	0.574349	0.707107	0.812252
LOC_Os02g14600.1	glutelin, putative, expressed	57 kDa	0.22	1	0.615572	0.933033	0.707107	0.707107	1	0.466516	0.933033	0.435275	0.406126	1	0.870551	1.31951	0.933033	0.933033
LOC_Os05g14194.1	glyoxalase family protein, putative, expressed	39 kDa	0.22	1	0.707107	0.707107	0.757858	0.870551	1	0.535887	0.615572	0.812252	0.812252	1	0.870551	0.707107	0.812252	0.757858
LOC_Os06g38550.1	expressed protein	74 kDa	0.22	1	0.870551	0.707107	0.812252	0.659754	1	0.707107	0.466516	0.757858	0.574349	1	1	0.757858	0.757858	0.659754
LOC_Os07g37640.1	IKI3 family protein, expressed	149 kDa	0.22	1	0.574349	0.659754	0.707107	0.757858	1	0.707107	0.707107	0.707107	0.574349	1	0.812252	0.707107	0.659754	0.707107
LOC_Os03g04169.1	ATP phosphoribosyltransferase, putative, expressed	44 kDa	0.22	1.07177	0.812252	0.535887	0.707107	0.707107	1.07177	0.707107	0.406126	0.535887	0.757858	1.07177	0.870551	0.466516	0.25	0.615572
LOC_Os03g36540.1	magnesium-chelatase subunit chlI, chloroplast precursor, putative, expressed	45 kDa	0.22	1	0.870551	0.435275	0.615572	0.535887	1	0.933033	0.267943	0.353553	0.535887	1	0.933033	0.615572	0.535887	0.535887
LOC_Os03g46640.1	deoxyuridine 5-triphosphate nucleotidohydrolase, putative, expressed	23 kDa	0.22	1	0.659754	0.406126	0.406126	0.574349	1	0.870551	0.435275	0.5	0.329877	0.933033	1.41421	0.466516	0.307786	0.435275
LOC_Os01g01830.1	OsPOP1 - Putative Prolyl Oligopeptidase homologue, expressed	82 kDa	0.22	1	0.933033	0.615572	0.757858	0.615572	1	0.329877	0.406126	0.267943	0.153893	1	0.659754	0.574349	0.466516	0.406126
LOC_Os09g14670.1	phosphoenolpyruvate carboxylase, putative, expressed	110 kDa	0.23	1	0.870551	1.1487	1.31951	1.31951	1	1	1.41421	1.86607	1.41421	1	1.23114	1.7411	2.14355	2.63902
LOC_Os04g57590.1	DJ-1 family protein, putative, expressed	41 kDa	0.23	1	1.07177	1.1487	1.31951	1.41421	1	0.933033	1.1487	1.31951	1.31951	1	1.1487	1.31951	1.41421	1.51572
LOC_Os09g02700.1	polyadenylate-binding protein, putative, expressed	72 kDa	0.23	1.07177	1	1.07177	1	0.870551	1.07177	0.757858	0.812252	0.707107	0.757858	1	1	0.933033	0.933033	1
LOC_Os07g10830.1	dolichyl-diphosphooligosaccharide--protein glycosyltransferase 48 kDasubunit precursor, putative, expressed	48 kDa	0.23	1	1.07177	0.933033	0.933033	0.707107	1	0.757858	0.707107	0.707107	0.574349	1	1.07177	0.870551	1	0.870551
LOC_Os06g07350.1	RNA-binding motif protein, putative, expressed	54 kDa	0.23	1	0.757858	0.757858	0.707107	0.933033	1	0.870551	0.812252	0.707107	0.933033	1	0.812252	0.812252	0.812252	0.870551
LOC_Os01g47550.1	kinase, pfkB family, putative, expressed	37 kDa	0.23	1	0.812252	0.870551	0.812252	0.812252	1	1.07177	0.5	0.535887	0.615572	1	0.812252	0.659754	0.757858	0.757858
LOC_Os01g04730.1	ribosomal protein L24, putative, expressed	17 kDa	0.23	0.933033	0.757858	0.659754	0.870551	0.659754	0.933033	0.757858	0.757858	0.812252	0.659754	0.933033	0.812252	0.812252	0.870551	0.757858
LOC_Os05g01050.1	DNA-binding protein-related, putative, expressed	15 kDa	0.23	1	0.757858	0.615572	0.659754	0.707107	1	0.812252	0.615572	0.535887	0.466516	1	0.870551	0.659754	0.659754	0.659754
LOC_Os03g57760.1	25.3 kDa vesicle transport protein, putative, expressed	25 kDa	0.23	1	0.870551	0.757858	0.757858	0.574349	1	0.757858	0.615572	0.615572	0.574349	1	0.933033	0.5	0.535887	0.466516
LOC_Os11g45590.1	transposon protein, putative, CACTA, En/Spm sub-class, expressed	61 kDa	0.23	1	0.615572	0.615572	0.812252	0.707107	1	0.812252	0.535887	0.615572	0.535887	1	1.1487	0.466516	0.707107	0.378929
LOC_Os05g28940.1	GTP-binding protein, putative, expressed	45 kDa	0.24	1.07177	0.933033	0.757858	0.870551	0.615572	1.07177	0.615572	0.535887	0.535887	0.5	0.707107	2.63902	2.46229	2.2974	0.812252
LOC_Os03g50480.1	phosphoglucomutase, putative, expressed	63 kDa	0.24	0.933033	1	1	1.07177	1.07177	1	0.870551	0.870551	0.812252	1	0.933033	0.933033	0.933033	0.933033	1
LOC_Os03g60939.1	dolichyl-phosphate beta-glycosyltransferase, putative, expressed	27 kDa	0.24	1	1.1487	0.287175	0.535887	1	1	1.31951	1	0.615572	0.378929	1	1.31951	0.812252	1	0.466516
LOC_Os09g35970.1	6-phosphogluconolactonase, putative, expressed	34 kDa	0.24	1	0.870551	0.812252	0.812252	0.812252	1	1	0.707107	0.707107	0.659754	1	0.812252	0.659754	0.659754	0.707107
LOC_Os04g30780.1	eukaryotic translation initiation factor 3 subunit H, putative, expressed	39 kDa	0.24	1	0.812252	0.707107	0.870551	0.757858	1	0.615572	0.615572	0.615572	0.615572	1	0.659754	0.707107	0.757858	0.757858
LOC_Os05g36120.1	polypyrimidine tract-binding protein, putative, expressed	50 kDa	0.24	1	0.812252	0.757858	0.870551	0.812252	1	0.659754	0.378929	0.535887	0.015625	1	0.707107	0.615572	0.707107	0.707107
LOC_Os07g43950.1	RNA recognition motif containing protein, putative, expressed	25 kDa	0.25	1	1.41421	1.31951	1.51572	1.86607	1	1.1487	2.63902	3.03143	4.28709	1	1.07177	1.23114	1	1.6245
LOC_Os10g38080.1	OsSub61 - Putative Subtilisin homologue, expressed	79 kDa	0.25	0.812252	2.2974	2.2974	1.7411	1.86607	0.812252	2	1.1487	0.574349	1	0.812252	1.86607	0.812252	1.6245	0.466516
LOC_Os03g63740.1	NFD2, putative, expressed	18 kDa	0.25	0.870551	1.51572	2.2974	2.63902	2.46229	1	0.933033	1.07177	1.07177	1.31951	1	0.870551	0.870551	1.07177	1.07177
LOC_Os02g56000.1	26S protease regulatory subunit 6A, putative, expressed	48 kDa	0.25	1.07177	1.23114	1	1.1487	1	1.07177	1.31951	1	1	1.07177	1.07177	1.23114	1.07177	1	1.23114
LOC_Os11g34450.1	14-3-3 protein, putative, expressed	29 kDa	0.25	1	1	0.870551	0.870551	0.933033	1	0.933033	0.933033	0.933033	1.07177	1	0.870551	0.870551	0.812252	0.933033
LOC_Os01g53930.1	hexokinase, putative, expressed	55 kDa	0.25	0.933033	0.933033	0.707107	0.757858	0.757858	0.933033	1.41421	1.07177	1	1.07177	1	0.933033	0.615572	0.535887	0.574349
LOC_Os03g15120.1	imidazole glycerol phosphate synthase hisHF, chloroplast precursor, putative, expressed	61 kDa	0.25	1	0.933033	0.757858	0.707107	0.707107	1	1	0.812252	0.707107	0.812252	1	0.870551	0.812252	0.757858	0.707107
LOC_Os12g35360.1	vesicle tethering family protein, putative, expressed	102 kDa	0.25	1	0.812252	0.615572	0.267943	0.435275	1	1.41421	0.870551	0.659754	0.707107	1	1	0.933033	0.659754	0.615572
LOC_Os11g38670.1	DEAD-box ATP-dependent RNA helicase, putative, expressed	66 kDa	0.25	1	0.707107	0.535887	0.757858	0.615572	1	0.757858	0.535887	0.707107	0.574349	1	0.757858	0.615572	0.933033	0.870551
LOC_Os10g31820.1	fluG, putative, expressed	94 kDa	0.25	1	0.353553	0.812252	0.933033	0.615572	1	0.615572	0.574349	0.707107	0.757858	1	0.757858	0.574349	0.757858	0.707107
LOC_Os04g55650.1	oryzain alpha chain precursor, putative, expressed	28 kDa	0.26	1	1.07177	1.86607	2	2.2974	1	0.535887	1.41421	2	2.46229	1	1	1.51572	1.6245	1.6245
LOC_Os04g33460.1	1,4-alpha-glucan-branching enzyme 2, chloroplast precursor, putative, expressed	41 kDa	0.26	1	1.07177	0.812252	0.933033	0.870551	1	1.6245	1	1.1487	1.1487	1	1.7411	1.41421	1.31951	1.41421
LOC_Os01g07810.1	protein of unknown function domain containing protein, expressed	16 kDa	0.26	1	1.23114	1.07177	1	1.1487	1	1.31951	1.07177	1.23114	1.07177	1	1.51572	1.23114	1.23114	1.23114
LOC_Os08g03290.1	glyceraldehyde-3-phosphate dehydrogenase, putative, expressed	36 kDa	0.26	1	1	1.1487	1.23114	1.1487	1	0.933033	1.07177	1	1.07177	1	0.870551	1	1.07177	1
LOC_Os03g22570.1	MIF4G domain containing protein, putative, expressed	99 kDa	0.26	1	1.07177	0.757858	0.535887	0.615572	1	1.41421	0.870551	0.574349	0.535887	1	1.41421	1.1487	0.757858	0.659754
LOC_Os03g46340.1	pleckstrin homology domain-containing protein, putative, expressed	55 kDa	0.26	1	0.757858	0.574349	0.574349	0.535887	1	0.812252	1.23114	1.23114	1.23114	1	0.812252	0.574349	0.574349	0.707107
LOC_Os03g59750.1	DNA gyrase subunit A, chloroplast/mitochondrial precursor, putative, expressed	39 kDa	0.26	1.07177	1.23114	0.757858	0.933033	0.406126	1.07177	0.435275	0.406126	0.933033	0.535887	1.07177	1.07177	0.659754	0.574349	0.707107
LOC_Os11g07470.1	expressed protein	127 kDa	0.26	1	0.707107	0.615572	0.757858	0.707107	1	0.615572	0.707107	0.615572	0.707107	1	0.933033	0.870551	0.757858	0.574349
LOC_Os06g23440.1	eukaryotic translation initiation factor 1A, putative, expressed	16 kDa	0.26	1	0.659754	0.757858	0.707107	0.757858	1	0.707107	0.707107	0.615572	0.659754	1	0.812252	0.707107	0.707107	0.707107
LOC_Os05g39390.1	outer membrane protein, OMP85 family protein, expressed	56 kDa	0.26	1	0.870551	0.707107	0.757858	0.659754	1	0.659754	0.5	0.615572	0.535887	1	0.870551	0.659754	0.757858	0.659754
LOC_Os05g43380.1	tesmin/TSO1-like CXC domain containing protein, expressed	41 kDa	0.26	1	0.870551	0.659754	0.615572	0.757858	1	0.933033	0.615572	0.435275	0.659754	1	0.812252	0.659754	0.5	0.574349
LOC_Os03g15740.1	uncharacterized TPR repeat-containing protein, putative, expressed	92 kDa	0.26	1	0.870551	0.870551	0.707107	0.707107	1	0.812252	0.217638	0.574349	0.659754	1	0.812252	0.574349	0.615572	0.574349
LOC_Os03g59050.1	DEAD-box ATP-dependent RNA helicase, putative, expressed	68 kDa	0.26	1	0.933033	0.659754	0.707107	0.659754	1	0.870551	0.535887	0.615572	0.574349	1	0.812252	0.5	0.574349	0.535887
LOC_Os03g58130.1	thioredoxin, putative, expressed	21 kDa	0.26	1	0.707107	0.707107	0.615572	0.615572	1	0.435275	0.307786	0.287175	0.307786	1	0.659754	0.659754	0.466516	0.535887
LOC_Os03g01190.1	dehydrogenase, putative, expressed	39 kDa	0.27	1	1.51572	1.51572	1.86607	1.7411	1	1	1.31951	1.23114	1.07177	1	1.41421	1.23114	1.23114	1.1487
LOC_Os11g05110.1	pyruvate kinase, putative, expressed	57 kDa	0.27	1	1.1487	1	1.07177	1.07177	1	1.23114	0.870551	1.07177	0.933033	1	1.1487	1	1	1.07177
LOC_Os01g67134.1	ribosomal L18p/L5e family protein, putative, expressed	35 kDa	0.27	1	0.812252	0.812252	1	0.933033	1	0.707107	0.870551	0.870551	0.870551	1	0.933033	1	1.23114	1.1487
LOC_Os11g39650.1	WD domain, G-beta repeat domain containing protein, expressed	43 kDa	0.27	0.933033	1	0.757858	0.812252	0.757858	0.933033	0.933033	0.757858	1	0.933033	0.933033	0.812252	0.707107	0.757858	0.757858
LOC_Os02g03730.1	SWIB/MDM2 domain containing protein, expressed	14 kDa	0.28	1	0.933033	1.31951	1.51572	1.51572	1	1.07177	1.31951	1.41421	1.51572	1	1	1.41421	1.41421	1.6245
LOC_Os08g25090.1	co-chaperone GrpE protein, putative, expressed	36 kDa	0.28	1	0.870551	0.933033	0.933033	1.07177	1	1.31951	1.1487	1.23114	1.51572	1	1.07177	1.23114	1.51572	1.6245
LOC_Os12g30540.1	ubiquitin carboxyl-terminal hydrolase, putative, expressed	132 kDa	0.28	1	2.63902	0.535887	0.870551	0.615572	1	1	0.615572	0.574349	0.435275	1	2.2974	0.615572	0.659754	0.466516
LOC_Os04g33220.1	SAM domain family protein, expressed	28 kDa	0.28	1.07177	1	0.659754	0.757858	0.707107	1.07177	1.41421	1.1487	0.933033	1.1487	1.1487	0.870551	0.659754	0.5	0.535887
LOC_Os02g46520.1	hydrolase, putative, expressed	49 kDa	0.28	1	1	1.07177	1.1487	0.933033	1	0.707107	0.757858	0.933033	0.812252	1	0.707107	0.870551	0.870551	0.812252
LOC_Os03g04260.1	glutathione S-transferase, putative, expressed	25 kDa	0.28	1	0.870551	0.812252	0.870551	0.757858	1	1	1.07177	1.07177	1.07177	1	0.812252	0.707107	0.659754	0.757858
LOC_Os01g47660.1	60S ribosomal protein L18a, putative, expressed	21 kDa	0.28	1	0.870551	0.707107	0.870551	0.757858	1	0.812252	0.757858	0.812252	0.757858	1	0.870551	0.870551	0.870551	1
LOC_Os01g06270.1	expressed protein	62 kDa	0.28	1	1.23114	0.757858	0.757858	0.267943	1	0.615572	0.535887	1.41421	0.25	1	0.933033	1	1.41421	0.615572
LOC_Os03g18510.1	expressed protein	38 kDa	0.28	0.933033	1.07177	1.07177	0.933033	0.757858	1	0.870551	0.707107	0.615572	0.707107	1	0.812252	1.07177	0.615572	0.615572
LOC_Os01g37960.1	hydrolase, putative, expressed	47 kDa	0.28	1	1.07177	0.870551	0.757858	0.757858	1	0.757858	0.659754	0.659754	0.659754	1	1.1487	0.870551	0.870551	0.574349
LOC_Os03g58700.1	vacuolar protein sorting-associated protein 35, putative, expressed	90 kDa	0.28	1.07177	0.870551	0.870551	0.812252	0.812252	1.07177	0.406126	0.353553	0.406126	0.101532	1	1.07177	1.07177	0.933033	1
LOC_Os07g10660.1	ribosomal protein, putative, expressed	30 kDa	0.28	1	0.707107	0.659754	0.812252	0.870551	1	0.757858	0.406126	0.659754	0.659754	1	0.757858	0.535887	0.870551	0.707107
LOC_Os02g06584.2	zinc finger C-x8-C-x5-C-x3-H type family protein, expressed	49 kDa	0.28	1	0.757858	0.615572	0.574349	0.757858	1	0.933033	0.406126	0.5	0.757858	1	0.933033	0.757858	0.378929	0.933033
LOC_Os07g42810.1	adaptor complexes medium subunit family domain containing protein, expressed	51 kDa	0.28	1	0.757858	0.757858	0.5	0.615572	1	1	0.615572	0.659754	0.574349	1	0.812252	0.707107	0.707107	0.574349
LOC_Os04g52900.1	ABC transporter family protein, putative, expressed	183 kDa	0.28	1	0.574349	0.5	0.870551	0.812252	1	0.5	0.615572	0.933033	0.812252	1	0.5	0.5	0.707107	0.870551
LOC_Os01g45274.1	carbonic anhydrase, chloroplast precursor, putative, expressed	29 kDa	0.29	1	0.812252	1.23114	1.51572	1.6245	1	0.812252	1.31951	1.6245	1.6245	1	0.933033	1.23114	1.23114	1.07177
LOC_Os12g10580.1	ribulose bisphosphate carboxylase large chain precursor, putative	56 kDa	0.29	1	1.23114	0.933033	1.1487	0.933033	1	1.31951	0.757858	0.812252	0.659754	1	1.41421	1.1487	1	0.757858
LOC_Os03g04410.1	aconitate hydratase protein, putative, expressed	106 kDa	0.29	1	1	1	1	0.933033	1	0.812252	0.812252	0.870551	0.870551	0.933033	0.933033	0.933033	1	0.933033
LOC_Os07g02200.1	plastocyanin-like domain containing protein, putative, expressed	19 kDa	0.29	1	0.757858	1	0.659754	0.812252	1	0.870551	0.812252	0.659754	0.757858	1	0.812252	1	0.933033	0.757858
LOC_Os07g44970.1	XPA-binding protein 2, putative, expressed	107 kDa	0.29	1	0.812252	0.757858	0.870551	0.933033	1	0.757858	0.659754	0.659754	0.812252	1	0.707107	0.757858	0.707107	0.757858
LOC_Os11g42580.1	Leucine Rich Repeat family protein	164 kDa	0.29	1	0.933033	0.812252	0.812252	0.933033	1	0.707107	0.707107	0.659754	0.812252	1	0.707107	0.574349	0.659754	0.757858
LOC_Os05g51490.1	SIT4 phosphatase-associated protein domain containing protein, expressed	85 kDa	0.29	1	0.812252	0.659754	0.757858	0.757858	1	0.615572	0.574349	0.707107	0.757858	1	0.707107	0.615572	0.757858	0.757858
LOC_Os12g41220.1	ubiquitin-conjugating enzyme, putative, expressed	17 kDa	0.29	1	0.812252	0.707107	0.574349	0.707107	1	0.812252	0.574349	0.466516	0.535887	1	0.757858	0.933033	0.812252	0.574349
LOC_Os10g36470.2	peptidase, M24 family protein, putative, expressed	44 kDa	0.29	0.933033	0.659754	0.659754	0.659754	0.659754	1	1	0.757858	0.757858	0.812252	0.933033	0.615572	0.659754	0.466516	0.574349
LOC_Os02g52940.2	soluble inorganic pyrophosphatase, putative, expressed	32 kDa	0.29	0.933033	0.812252	0.757858	0.659754	0.757858	0.933033	0.707107	0.535887	0.574349	0.757858	0.933033	0.757858	0.574349	0.615572	0.574349
LOC_Os04g55040.1	vacuolar ATP synthase subunit D 1, putative, expressed	29 kDa	0.29	1	0.5	0.574349	0.757858	0.615572	1	0.615572	0.574349	0.707107	0.5	1	0.812252	0.659754	0.707107	0.757858
LOC_Os04g57440.1	oryzain beta chain precursor, putative, expressed	50 kDa	0.3	1	1	1.1487	1.41421	1.41421	1	1.51572	3.03143	3.4822	4.28709	1	0.933033	1	0.870551	1.31951
LOC_Os01g47410.1	aspartic proteinase oryzasin-1 precursor, putative, expressed	56 kDa	0.3	0.933033	1.51572	3.4822	1.51572	2.14355	1	0.757858	1.51572	1.07177	1	0.933033	0.870551	1.7411	1.07177	1.23114
LOC_Os04g20164.1	amine oxidase precursor, putative, expressed	46 kDa	0.3	1	1.51572	1.31951	1.1487	1.1487	1	1.23114	1.07177	1	0.870551	1	1.23114	1.1487	1	0.812252
LOC_Os03g55310.1	SWIB/MDM2 domain containing protein, expressed	15 kDa	0.3	1	0.933033	1.31951	0.757858	1	1	0.659754	1	0.870551	0.707107	1	1.41421	1.6245	1.6245	1.51572
LOC_Os03g42220.1	T-complex protein, putative, expressed	57 kDa	0.3	1	0.870551	0.870551	1	1	1	0.870551	0.757858	0.870551	0.933033	1	0.812252	0.757858	0.870551	0.933033
LOC_Os08g02550.1	proteasome subunit, putative, expressed	48 kDa	0.3	1	0.812252	0.812252	0.812252	0.812252	1	0.757858	0.812252	0.757858	0.707107	1	0.757858	0.757858	0.707107	0.757858
LOC_Os05g06310.1	60S ribosomal protein L18-3, putative, expressed	21 kDa	0.3	1	0.812252	0.707107	0.757858	0.707107	1	0.870551	0.5	0.574349	0.574349	1	0.933033	0.757858	0.757858	0.812252
LOC_Os06g17840.1	expressed protein	175 kDa	0.3	1	0.933033	0.870551	0.870551	0.870551	1	0.812252	0.535887	0.615572	0.574349	1	0.707107	0.535887	0.574349	0.615572
LOC_Os03g29180.1	ubiquinone biosynthesis protein COQ9, mitochondrial precursor, putative, expressed	34 kDa	0.31	1	6.9644	7.46426	7.46426	8.57419	1	1.23114	1.41421	1.41421	1.51572	1	1.51572	1.51572	1.41421	1.51572
LOC_Os02g47860.1	uridine kinase, putative, expressed	74 kDa	0.31	1	1.1487	0.870551	1.86607	1.7411	1	0.707107	0.870551	1.51572	1.7411	1	1.23114	1.07177	1.41421	1.41421
LOC_Os06g21550.1	thioredoxin domain-containing protein 17, putative, expressed	15 kDa	0.31	1	0.812252	1.1487	1.07177	1.1487	0.933033	1.1487	1.41421	1.51572	1.6245	1	0.757858	0.812252	0.757858	0.933033
LOC_Os07g08960.1	RNA recognition motif containing protein, expressed	33 kDa	0.31	1	0.870551	0.812252	1.07177	1.1487	1	1.07177	0.870551	0.707107	0.870551	1	1	0.757858	0.707107	1.07177
LOC_Os09g32500.1	60S ribosomal protein L32, putative, expressed	16 kDa	0.31	1	0.870551	0.707107	0.812252	0.757858	1	1.07177	0.933033	1	1.07177	1	0.933033	0.707107	0.707107	0.757858
LOC_Os04g47370.1	coiled-coil domain-containing protein 124, putative, expressed	27 kDa	0.31	1	1	0.870551	1	0.812252	1	0.870551	0.757858	0.615572	0.757858	1	0.757858	0.659754	0.574349	0.615572
LOC_Os04g41950.1	calcium-binding mitochondrial protein anon-60Da, putative, expressed	85 kDa	0.31	1	1.07177	0.870551	0.812252	0.659754	1	0.870551	0.615572	0.535887	0.933033	1	0.870551	0.757858	0.615572	0.659754
LOC_Os03g20630.2	histidine triad family protein, putative, expressed	14 kDa	0.31	1	0.659754	0.574349	0.707107	0.812252	1	0.707107	0.659754	0.812252	0.812252	1	0.615572	0.659754	0.812252	0.757858
LOC_Os06g47600.1	thaumatin family domain containing protein, expressed	26 kDa	0.31	1	1.31951	0.435275	0.378929	0.353553	1	0.933033	0.287175	0.406126	0.267943	1	1	0.267943	0.353553	0.233258
LOC_Os07g36940.1	eukaryotic translation initiation factor 4G, putative, expressed	194 kDa	0.32	1	1.31951	1.1487	1.23114	1.23114	1	1.41421	1.1487	1.31951	1.23114	0.870551	8.57419	19.6983	21.1121	22.6274
LOC_Os02g01520.1	IQ calmodulin-binding motif family protein, putative, expressed	45 kDa	0.32	0.933033	2.14355	2.14355	2.2974	1.7411	1	1.7411	1.51572	1.7411	1.41421	0.933033	2.82843	2.82843	3.24901	2.82843
LOC_Os03g27460.1	heat shock protein DnaJ, putative, expressed	42 kDa	0.32	1	1.23114	0.870551	0.933033	0.933033	1	1.86607	1.7411	1.51572	1.7411	1	1.23114	0.812252	0.812252	0.870551
LOC_Os03g40180.1	60S ribosomal protein L15, putative, expressed	24 kDa	0.32	1	1.1487	1.07177	1.31951	1.23114	1.07177	1.07177	1.1487	1.51572	1.23114	1	0.659754	0.615572	0.870551	0.812252
LOC_Os03g10340.1	40S ribosomal protein S3a, putative, expressed	30 kDa	0.32	0.933033	1.07177	0.812252	0.757858	0.933033	1	1.1487	0.933033	0.933033	0.933033	1	1.07177	0.933033	0.870551	0.757858
LOC_Os05g51500.1	eukaryotic translation initiation factor 5B, putative, expressed	134 kDa	0.32	1	0.870551	0.757858	0.757858	0.870551	0.933033	0.933033	0.933033	0.933033	0.870551	1	1	0.933033	0.870551	1
LOC_Os10g11140.1	phosphoglucomutase, putative, expressed	66 kDa	0.32	1	1	0.812252	0.812252	0.870551	1	0.933033	0.870551	0.757858	0.707107	1	1.07177	0.933033	0.812252	0.933033
LOC_Os04g57810.1	GA18008-PA, putative, expressed	28 kDa	0.32	1	0.757858	0.707107	0.933033	0.707107	1	0.615572	0.615572	0.435275	0.615572	1	0.933033	0.933033	0.659754	0.812252
LOC_Os06g11180.1	OsPOP12 - Putative Prolyl Oligopeptidase homologue, expressed	75 kDa	0.32	1	0.659754	0.757858	0.870551	0.659754	1	0.870551	0.757858	0.812252	0.757858	1	0.707107	0.435275	0.5	0.466516
LOC_Os07g16040.1	erythronate-4-phosphate dehydrogenase domain containing protein, expressed	41 kDa	0.32	1	0.5	0.659754	0.574349	0.615572	1	0.707107	0.574349	0.466516	0.535887	1	0.870551	0.870551	1	0.707107
LOC_Os01g22520.1	dihydrolipoyl dehydrogenase 1, mitochondrial precursor, putative, expressed	53 kDa	0.33	1	1	1.23114	1.41421	1.31951	1	0.659754	0.707107	1.31951	0.870551	1	1.1487	1.07177	1.31951	1.31951
LOC_Os03g60460.1	aminopeptidase, putative, expressed	68 kDa	0.33	1	0.870551	0.933033	0.870551	0.870551	1	0.933033	0.933033	0.933033	1	1	1.07177	0.870551	0.870551	0.812252
LOC_Os04g35900.1	translocon Tic40, putative, expressed	46 kDa	0.33	1	1.41421	1.41421	1.31951	1.23114	1	0.757858	0.574349	0.435275	0.535887	1	0.870551	0.406126	0.707107	0.574349
LOC_Os08g04180.1	tryptophan synthase beta chain 1, putative, expressed	50 kDa	0.33	1	0.933033	0.659754	0.933033	1	1	0.707107	0.574349	0.757858	0.707107	1	0.870551	0.870551	0.933033	1
LOC_Os02g11750.1	RNA recognition motif containing protein, putative, expressed	40 kDa	0.33	1	0.812252	0.5	0.574349	0.659754	1	0.707107	0.307786	0.659754	0.287175	1	0.812252	0.574349	0.535887	0.574349
LOC_Os01g54870.1	60S ribosomal protein L18a, putative, expressed	21 kDa	0.34	1	1.31951	1.07177	1.07177	1.23114	1	0.870551	0.615572	0.5	0.757858	1	1.07177	1.1487	1.07177	1
LOC_Os05g35480.1	anthranilate phosphoribosyltransferase, putative, expressed	90 kDa	0.34	1	1.23114	0.757858	0.757858	0.707107	1	1.31951	1.07177	1.1487	1	1	1	0.615572	0.659754	0.615572
LOC_Os08g43540.1	peptidase, T1 family, putative, expressed	35 kDa	0.34	1	1.07177	1	1	1.07177	1	0.757858	0.707107	0.812252	0.757858	1	1.07177	0.812252	0.870551	0.870551
LOC_Os03g08440.1	ribosomal protein S2, putative, expressed	33 kDa	0.34	1	0.659754	0.757858	0.812252	0.707107	1.07177	1.1487	1	0.812252	0.615572	1	0.870551	0.707107	0.757858	0.757858
LOC_Os01g01710.1	1-deoxy-D-xylulose 5-phosphate reductoisomerase, chloroplast precursor, putative, expressed	51 kDa	0.34	1	0.870551	0.707107	0.870551	1.1487	1	0.812252	0.435275	0.757858	0.615572	1	1	0.574349	0.870551	0.870551
LOC_Os04g32650.1	tRNA synthetase class II core domain containing protein, expressed	75 kDa	0.34	1	0.757858	0.659754	0.659754	0.574349	1	1.23114	0.870551	0.933033	0.757858	1	0.870551	0.659754	0.615572	0.707107
LOC_Os02g11820.1	GTPase-activating protein, putative, expressed	79 kDa	0.34	1	0.707107	0.615572	0.535887	0.406126	1	1.07177	0.870551	0.659754	0.707107	1	1.07177	0.812252	0.574349	0.5
LOC_Os03g51000.1	3,4-dihydroxy-2-butanone kinase, putative, expressed	66 kDa	0.35	1.07177	0.870551	1.23114	0.870551	0.378929	1.07177	1.86607	1.41421	2.2974	2.14355	0.933033	2.14355	2.14355	2.2974	1.86607
LOC_Os08g42040.1	LTPL80 - Protease inhibitor/seed storage/LTP family protein precursor, expressed	18 kDa	0.35	1	1.41421	0.812252	1.07177	0.933033	1	1.07177	0.757858	0.757858	0.812252	1	1	0.659754	0.870551	0.933033
LOC_Os06g05080.1	cytochrome c oxidase subunit 5B, mitochondrial precursor, putative, expressed	17 kDa	0.35	1	1.07177	1.1487	1.23114	1.07177	1	0.707107	0.707107	0.659754	0.757858	1	0.812252	0.707107	0.707107	0.707107
LOC_Os07g08950.1	FAD-linked oxidoreductase protein, putative, expressed	61 kDa	0.35	1	1.1487	0.707107	0.659754	0.659754	1	0.870551	0.574349	0.659754	0.574349	1	0.870551	0.535887	0.535887	0.5
LOC_Os01g46070.1	lactate/malate dehydrogenase, putative, expressed	35 kDa	0.35	1	0.615572	0.812252	0.870551	0.406126	1	0.574349	0.659754	0.659754	0.659754	1	0.812252	0.707107	0.615572	0.615572
LOC_Os01g64520.1	uricase, putative, expressed	35 kDa	0.35	1	0.757858	0.615572	0.707107	0.466516	1	0.933033	0.757858	0.707107	0.435275	1	0.757858	0.659754	0.615572	0.435275
LOC_Os06g36770.1	serine/threonine protein phosphatase 2A 55 kDa regulatory subunit B, putative, expressed	58 kDa	0.35	1	0.933033	0.757858	0.757858	0.659754	1	0.812252	0.535887	0.329877	0.435275	1	0.707107	0.435275	0.615572	0.659754
LOC_Os06g41360.1	phosphoribosyl transferase, putative, expressed	43 kDa	0.35	1	0.707107	0.707107	0.812252	1	1	0.535887	0.406126	0.466516	0.535887	1	0.659754	0.5	0.574349	0.707107
LOC_Os08g28670.1	pathogenesis-related Bet v I family protein, putative, expressed	17 kDa	0.36	1	1.23114	1.23114	1.23114	1.1487	1	1.51572	1.51572	1.7411	1.41421	1	2.14355	1.41421	1.31951	1.7411
LOC_Os05g07700.1	ribosomal protein, putative, expressed	25 kDa	0.36	0.933033	0.933033	0.812252	1.1487	1	0.933033	1.23114	0.933033	1.1487	0.870551	1	1.07177	1	1	1.07177
LOC_Os05g25310.1	acyl-CoA synthetase protein, putative, expressed	80 kDa	0.36	1	1	0.870551	0.870551	0.812252	1	1	0.870551	0.812252	0.812252	1	1.1487	1	1	0.933033
LOC_Os01g68324.1	dolichyl-diphosphooligosaccharide--protein glycosyltransferase 63 kDasubunit precursor, putative, expressed	75 kDa	0.36	1	0.812252	0.574349	0.659754	0.707107	1	0.812252	0.707107	0.659754	0.574349	1	1.23114	1.31951	1.07177	1.23114
LOC_Os07g39780.1	SUMO-activating enzyme subunit 2, putative, expressed	71 kDa	0.36	1	0.812252	0.757858	0.812252	0.707107	1	0.406126	0.615572	0.615572	0.574349	1	0.707107	0.757858	0.435275	0.535887
LOC_Os02g30460.1	uncharacterized protein MJ0304, putative, expressed	27 kDa	0.37	1	1	0.870551	1.07177	0.812252	1	0.757858	0.812252	0.812252	1	1	1.1487	0.812252	0.933033	1
LOC_Os07g38270.1	insulin-degrading enzyme, putative, expressed	113 kDa	0.37	1	0.757858	0.615572	0.574349	0.574349	1	1.1487	0.812252	0.659754	0.659754	1	1.07177	0.757858	0.707107	0.707107
LOC_Os02g43830.1	3-isopropylmalate dehydratase small subunit 2, putative, expressed	26 kDa	0.37	1	0.933033	0.812252	0.707107	0.707107	1	1.07177	0.812252	0.707107	0.812252	1	0.707107	0.5	0.615572	0.659754
LOC_Os12g44390.1	RecF/RecN/SMC N terminal domain containing protein, expressed	66 kDa	0.37	1	0.870551	0.707107	0.659754	0.659754	1	0.757858	0.870551	0.615572	0.535887	1	0.757858	0.757858	0.707107	0.707107
LOC_Os03g15950.1	enolase, putative, expressed	52 kDa	0.37	1	0.659754	0.707107	0.707107	0.707107	1	1	0.535887	0.615572	0.574349	1	0.757858	0.574349	0.707107	0.757858
LOC_Os02g14290.1	scramblase, putative, expressed	24 kDa	0.37	1	0.233258	0.535887	0.615572	0.707107	1	0.757858	0.615572	0.659754	0.615572	1	0.659754	0.574349	0.574349	0.466516
LOC_Os02g10920.1	zinc finger family protein, putative, expressed	18 kDa	0.38	1	1.51572	1.51572	1.23114	1.31951	0.870551	1.6245	1.07177	1	1.07177	1	1.51572	1.23114	1.1487	1.23114
LOC_Os01g07760.1	phospholipase D, putative, expressed	92 kDa	0.38	1	1	1.07177	1.07177	1	1	1	0.812252	1	0.812252	1	1.07177	1.07177	1.07177	1
LOC_Os08g06040.1	60S ribosomal protein L34, putative, expressed	14 kDa	0.38	1	1	0.870551	1.07177	0.933033	1	1.1487	0.870551	0.933033	0.933033	1	1.07177	0.757858	1	0.870551
LOC_Os03g53270.1	stem-specific protein TSJT1, putative, expressed	26 kDa	0.38	1	1.07177	0.870551	0.870551	0.933033	1	0.933033	0.659754	0.757858	0.812252	1	1	0.812252	0.757858	0.870551
LOC_Os01g42294.1	inactive receptor kinase At2g26730 precursor, putative, expressed	71 kDa	0.38	1	0.933033	0.535887	0.659754	0.659754	1	0.933033	0.659754	0.574349	0.574349	1	1.07177	0.707107	0.659754	0.707107
LOC_Os11g17610.1	expressed protein	42 kDa	0.39	1	1.51572	1.7411	1.6245	1.7411	1	1.23114	1.31951	1.1487	1.23114	1	1.31951	1.41421	1.41421	1.23114
LOC_Os01g22230.1	peroxidase precursor, putative, expressed	38 kDa	0.39	1	1.6245	1.1487	1.1487	1.23114	1	1.51572	1.1487	1.1487	1.23114	1	1.1487	1	0.812252	1.07177
LOC_Os01g40470.1	vacuolar ATP synthase subunit d, putative, expressed	41 kDa	0.39	1	0.812252	0.757858	0.757858	0.812252	1	0.870551	0.615572	0.615572	0.659754	1	1.07177	0.707107	0.574349	0.757858
LOC_Os03g22740.1	nucleolar protein NOP5-1, putative	63 kDa	0.39	1	0.659754	0.707107	0.812252	0.933033	1	0.707107	0.659754	0.659754	0.707107	1	0.870551	0.659754	0.574349	0.574349
LOC_Os10g38950.1	CGMC_MAPKCMGC_2_ERK.14 - CGMC includes CDA, MAPK, GSK3, and CLKC kinases, expressed	43 kDa	0.39	1	1.1487	0.378929	0.378929	1	1	0.707107	0.574349	0.5	0.574349	1	0.707107	0.707107	0.615572	0.870551
LOC_Os03g13220.1	expressed protein	28 kDa	0.4	1	1.23114	0.757858	0.707107	0.812252	1	0.812252	0.615572	0.574349	0.659754	1	0.812252	0.659754	0.615572	0.933033
LOC_Os07g26610.1	phosphoglucomutase, putative, expressed	67 kDa	0.41	1	0.812252	0.812252	0.870551	1.07177	1	1	0.870551	0.812252	1	1	1	0.757858	0.870551	1
LOC_Os08g45010.1	ABC transporter, ATP-binding protein, putative, expressed	66 kDa	0.41	0.933033	0.812252	0.933033	0.933033	0.870551	1	0.757858	0.615572	0.812252	1.07177	1	0.757858	0.757858	0.933033	0.933033
LOC_Os03g20860.1	expressed protein	24 kDa	0.41	1	0.870551	0.933033	0.870551	0.870551	1	0.757858	0.659754	0.659754	0.659754	1	0.707107	0.707107	0.812252	0.707107
LOC_Os06g43570.1	peptidase, T1 family, putative, expressed	35 kDa	0.41	1	0.870551	0.615572	0.707107	0.757858	1	0.933033	0.659754	0.707107	0.812252	1	0.870551	0.659754	0.615572	0.615572
LOC_Os05g08930.1	chloroplast lumen common family protein, putative, expressed	45 kDa	0.41	1	0.757858	0.615572	0.707107	0.933033	1	0.812252	0.757858	0.659754	0.812252	1	0.812252	0.615572	0.707107	0.574349
LOC_Os05g02820.1	protein transport protein-related, putative, expressed	100 kDa	0.41	1.07177	0.615572	0.378929	0.307786	0.406126	1.07177	1	0.535887	0.574349	0.466516	1	1.7411	0.707107	0.870551	0.870551
LOC_Os02g40890.1	GLTP domain containing protein, putative, expressed	23 kDa	0.41	1	0.812252	0.659754	0.615572	0.615572	1	1.07177	0.707107	0.757858	0.574349	1	0.535887	0.615572	0.757858	0.659754
LOC_Os06g21560.1	CDK5RAP3, putative, expressed	62 kDa	0.41	1	0.535887	0.870551	0.615572	0.707107	1	0.574349	1	0.406126	0.378929	1	0.757858	0.378929	0.535887	0.535887
LOC_Os10g06130.1	RNA recognition motif containing protein, expressed	51 kDa	0.41	1	0.574349	0.435275	0.435275	0.707107	0.870551	0.307786	0.870551	0.615572	0.574349	1	0.406126	0.574349	0.615572	0.353553
LOC_Os04g14790.1	FAD dependent oxidoreductase domain containing protein, expressed	68 kDa	0.42	1	0.870551	1	0.933033	1.07177	1	0.933033	1.23114	1.31951	1.31951	1	3.4822	4	4	4
LOC_Os12g01530.1	ferritin-1, chloroplast precursor, putative, expressed	29 kDa	0.42	1	1.41421	1.31951	1.1487	1.41421	1	1.23114	1.31951	1.1487	1.23114	1	1.41421	1.51572	1.07177	1.51572
LOC_Os11g32260.1	lysosomal alpha-mannosidase precursor, putative, expressed	114 kDa	0.42	1	1	0.870551	0.870551	0.933033	1	0.870551	0.870551	0.812252	0.933033	1	0.870551	0.812252	0.870551	1
LOC_Os02g49090.1	WD domain, G-beta repeat domain containing protein, expressed	145 kDa	0.42	1	1.07177	0.812252	0.812252	0.707107	1	0.933033	0.659754	0.757858	0.707107	1	1	0.870551	0.659754	0.659754
LOC_Os04g30420.1	dehydrogenase, putative, expressed	35 kDa	0.42	1.07177	1.1487	0.812252	0.707107	1.1487	1.07177	0.933033	0.574349	0.574349	0.435275	1.07177	0.870551	0.757858	0.707107	0.757858
LOC_Os03g30460.1	vacuolar protein sorting-associated protein 52, putative, expressed	80 kDa	0.42	1	0.757858	0.757858	0.812252	0.812252	1	0.615572	0.574349	0.574349	0.466516	1	0.933033	0.870551	0.707107	0.435275
LOC_Os03g62250.1	zinc finger, C3HC4 type domain containing protein, expressed	78 kDa	0.42	1	0.870551	0.707107	0.870551	0.812252	1	0.870551	0.535887	0.615572	0.574349	1	0.659754	0.812252	0.5	0.435275
LOC_Os07g14280.1	WD domain, G-beta repeat domain containing protein, expressed	34 kDa	0.42	1	0.757858	0.535887	0.574349	0.707107	1	1.07177	0.707107	0.707107	0.933033	1	0.659754	0.466516	0.535887	0.574349
LOC_Os09g08430.1	ribosomal protein L22, putative, expressed	19 kDa	0.43	0.933033	11.3137	12.996	12.1257	14.9285	0.0272047	9.84916	8.57419	9.18959	9.18959	0.933033	1.23114	0.933033	1.07177	0.933033
LOC_Os01g09570.1	6-phosphofructokinase, putative, expressed	58 kDa	0.43	1	1	1.51572	1.31951	1.6245	1	16	17.1484	17.1484	21.1121	1	1.41421	1.7411	1.6245	1.6245
LOC_Os03g42110.1	semialdehyde dehydrogenase, NAD binding domain containing protein, putative, expressed	45 kDa	0.43	1	0.870551	0.757858	0.574349	0.707107	1	0.812252	0.574349	0.5	0.574349	0.0253829	12.996	9.84916	9.84916	8.57419
LOC_Os06g10890.1	sterol carrier protein-2, putative, expressed	16 kDa	0.43	1	2.14355	3.24901	2.82843	2.82843	1	1.6245	2.14355	2.14355	2.2974	0.933033	2.46229	2.63902	2.82843	2.82843
LOC_Os02g09420.1	cyclase family protein, putative, expressed	29 kDa	0.43	1	1.07177	1.1487	1.6245	1.41421	1	1.41421	1.41421	2	2	0.933033	1.07177	1.23114	1.31951	1
LOC_Os03g45720.1	glyoxalase family protein, putative, expressed	15 kDa	0.43	1	1	1.07177	1.23114	1.6245	1	1.23114	1.23114	1.41421	1.51572	1	1.1487	2.14355	1.23114	1.7411
LOC_Os03g14990.1	chorismate synthase 2, chloroplast precursor, putative, expressed	47 kDa	0.43	1	1.07177	0.659754	0.812252	0.707107	0.812252	2.82843	2.63902	3.03143	2.14355	1	0.812252	0.5	0.574349	0.535887
LOC_Os08g27850.1	endothelial differentiation-related factor 1, putative, expressed	16 kDa	0.43	0.933033	1.51572	1.23114	1.23114	1.23114	0.933033	1.23114	1	0.933033	0.870551	1	1.7411	1.6245	1.31951	1.51572
LOC_Os05g11910.1	GDSL-like lipase/acylhydrolase, putative, expressed	39 kDa	0.43	1	1.31951	1	1.1487	1.1487	1	1.07177	0.870551	1.1487	1.1487	1	1	0.812252	1.07177	1.07177
LOC_Os07g38970.1	succinyl-CoA ligase subunit alpha-2, mitochondrial precursor, putative, expressed	34 kDa	0.43	1	1.1487	1	1.1487	1.1487	1.07177	1.07177	0.933033	1	1.07177	1	1	1	1.1487	0.933033
LOC_Os03g45320.1	dehydrogenase, putative, expressed	43 kDa	0.43	1	1	0.812252	0.812252	0.812252	0.933033	1.23114	0.933033	1	0.870551	1.07177	1.31951	0.933033	1.1487	1
LOC_Os01g36930.1	ubiquitin carboxyl-terminal hydrolase 6, putative, expressed	53 kDa	0.43	0.933033	0.757858	0.707107	0.812252	0.757858	1	0.933033	1	0.933033	0.933033	1	1.23114	1.07177	1.23114	1.1487
LOC_Os01g17430.1	coatomer subunit beta-1, putative, expressed	105 kDa	0.43	1	1	0.933033	0.933033	0.812252	1	0.757858	0.5	0.757858	0.615572	1	0.933033	0.812252	0.707107	0.659754
LOC_Os12g29550.1	expressed protein	59 kDa	0.44	1.07177	1.51572	1.23114	1.6245	1.7411	1.07177	1.23114	1.41421	1.6245	1.31951	1.07177	1.6245	2.63902	3.4822	3.4822
LOC_Os01g71230.1	nascent polypeptide-associated complex subunit alpha-like protein 3, putative, expressed	22 kDa	0.44	1	1.07177	1.1487	1.31951	1.23114	1	0.812252	0.933033	0.812252	0.870551	1	1.07177	1.07177	1.07177	1.1487
LOC_Os03g42130.1	gibberellin 20 oxidase 2, putative, expressed	39 kDa	0.44	1	1	0.707107	0.615572	0.466516	1	1.86607	1.23114	1.31951	0.933033	1	1.41421	1	0.659754	0.659754
LOC_Os03g50040.1	phytanoyl-CoA dioxygenase, putative, expressed	35 kDa	0.44	1	0.812252	0.757858	0.707107	0.757858	1	1.07177	0.933033	0.933033	0.574349	1	0.933033	0.5	0.659754	0.757858
LOC_Os03g17010.1	RNA recognition motif containing protein, putative, expressed	28 kDa	0.44	1.07177	1	0.757858	0.659754	0.707107	1.07177	0.812252	0.615572	0.707107	0.757858	1.07177	0.933033	0.615572	0.659754	0.707107
LOC_Os06g46380.1	rab geranylgeranyl transferase like protein, putative, expressed	79 kDa	0.44	1	0.870551	0.659754	0.757858	0.757858	1	0.812252	0.574349	0.659754	0.535887	1	0.933033	0.707107	0.870551	0.707107
LOC_Os03g22950.1	acyl carrier protein, putative, expressed	15 kDa	0.44	1	0.659754	0.5	0.574349	0.574349	1	0.933033	0.615572	0.659754	0.870551	1	0.615572	0.535887	0.5	0.574349
LOC_Os03g07100.1	LTPL82 - Protease inhibitor/seed storage/LTP family protein precursor, expressed	19 kDa	0.45	1.07177	4	3.4822	2.82843	2.46229	1.07177	2.14355	2	1.86607	1.6245	1.07177	3.03143	2.46229	2.2974	2.2974
LOC_Os01g62260.1	thaumatin, putative, expressed	26 kDa	0.45	1	1.07177	1.41421	1.7411	1.6245	1	1.51572	0.933033	1.23114	1.31951	1	1.6245	2.14355	2.82843	2.82843
LOC_Os10g19880.1	alpha-1,2-fucosidase, putative, expressed	94 kDa	0.45	1.07177	1.31951	1.31951	1.6245	1.6245	1.07177	0.933033	1.07177	1.07177	1.1487	1	2	2	3.03143	2.2974
LOC_Os05g02520.1	cupin domain containing protein, expressed	38 kDa	0.45	1	1.31951	1.07177	1	0.933033	1	1.31951	1.31951	1.1487	0.870551	1	1	0.933033	0.812252	0.870551
LOC_Os11g01490.1	outer membrane protein, OMP85 family, putative, expressed	56 kDa	0.45	1	1	1	1.41421	1.07177	1	0.659754	0.933033	1.31951	1.23114	1	0.812252	0.707107	0.933033	0.757858
LOC_Os06g36160.1	40S ribosomal protein S24, putative, expressed	16 kDa	0.45	1	1.07177	1	0.933033	0.933033	1	0.933033	0.757858	0.812252	0.707107	1	1	0.615572	0.757858	0.757858
LOC_Os06g06090.1	CGMC_MAPKCMGC_2_ERK.12 - CGMC includes CDA, MAPK, GSK3, and CLKC kinases, expressed	45 kDa	0.45	1	1.07177	0.757858	0.707107	0.757858	1	0.707107	0.574349	0.812252	0.5	1	0.757858	0.329877	0.707107	0.615572
LOC_Os04g51910.1	proteasome/cyclosome repeat containing protein, expressed	84 kDa	0.45	1	0.812252	0.707107	0.707107	0.659754	1	0.535887	0.378929	0.466516	0.267943	1	0.812252	0.707107	1	0.812252
LOC_Os01g21560.1	esterase/lipase/thioesterase family protein, putative, expressed	36 kDa	0.45	1	0.707107	0.435275	0.466516	0.406126	1	0.812252	0.535887	0.574349	0.574349	1	0.574349	0.353553	0.378929	0.353553
LOC_Os05g33400.1	basic 7S globulin precursor, putative, expressed	45 kDa	0.46	1	1.51572	1.1487	2	2	1	0.406126	0.535887	1.23114	1.6245	1	3.24901	0.707107	1.51572	1
LOC_Os07g38730.1	tubulin/FtsZ domain containing protein, putative, expressed	50 kDa	0.46	1	1.23114	0.757858	0.870551	1	1.07177	1.23114	1.07177	0.812252	0.933033	1	0.659754	0.757858	0.812252	0.5
LOC_Os05g38400.1	OsFtsH8 FtsH protease, homologue of AtFtsH3/10, expressed	90 kDa	0.46	1	0.812252	0.659754	0.707107	0.707107	1	0.812252	0.5	0.659754	0.659754	1.07177	1.6245	0.933033	1.23114	1.23114
LOC_Os06g02420.1	ATOZI1, putative, expressed	9 kDa	0.46	1	0.812252	0.812252	0.870551	1	1	0.933033	0.870551	0.812252	0.933033	1	0.757858	0.707107	0.757858	0.870551
LOC_Os08g36774.1	zinc finger family protein, putative, expressed	55 kDa	0.46	1	0.933033	0.870551	0.812252	0.933033	1	0.615572	0.659754	0.757858	0.757858	1	0.707107	0.757858	0.812252	0.870551
LOC_Os03g29240.1	PDI, putative, expressed	64 kDa	0.46	1	0.870551	1	0.812252	1.41421	1	0.406126	0.707107	0.615572	0.466516	1	0.707107	0.574349	1.1487	0.267943
LOC_Os10g27174.1	40S ribosomal protein S28, putative, expressed	7 kDa	0.46	1	0.757858	0.659754	0.757858	0.707107	1	0.574349	0.435275	0.574349	0.659754	1	1.07177	0.707107	0.812252	0.933033
LOC_Os03g28400.1	transport protein particle component, Bet3, domain containing protein, expressed	21 kDa	0.46	1	0.812252	0.466516	0.406126	0.378929	1	0.870551	0.615572	0.659754	0.535887	1	0.933033	0.659754	0.659754	0.615572
LOC_Os05g42230.1	universal stress protein domain containing protein, putative, expressed	28 kDa	0.47	0.933033	1.1487	1.1487	1.1487	1.23114	0.933033	1.7411	1.6245	1.86607	2	0.933033	1.1487	1.23114	0.933033	1.1487
LOC_Os07g07410.1	oxidoreductase, 2OG-Fe oxygenase family protein, putative, expressed	41 kDa	0.47	1	1.23114	2	1.7411	1.86607	1	1.51572	1.31951	1.86607	1.86607	1	0.812252	0.812252	0.535887	0.574349
LOC_Os03g02610.1	glycosyl hydrolases family 16 protein, protein, expressed	33 kDa	0.47	1	1.07177	0.615572	0.535887	0.615572	1	2	1.6245	1.6245	1.51572	1	2	1.7411	1.31951	1.31951
LOC_Os12g38140.1	expressed protein	17 kDa	0.47	1	1.41421	1.31951	1.51572	1.31951	1	1.23114	1.1487	1.23114	1.1487	1	0.933033	1.07177	1.1487	1.1487
LOC_Os02g14770.1	phosphoenolpyruvate carboxylase, putative, expressed	110 kDa	0.47	1	1.07177	0.870551	1.1487	1	1	0.933033	0.812252	1.07177	0.870551	1	1.31951	1	1	0.870551
LOC_Os10g35870.1	cytochrome b5-like Heme/Steroid binding domain containing protein, expressed	25 kDa	0.47	1	0.870551	0.615572	0.535887	0.574349	1	0.812252	0.615572	0.535887	0.574349	1	1.7411	1.31951	1.1487	1.51572
LOC_Os01g52214.1	ubiquinone oxidoreductase, putative, expressed	22 kDa	0.47	1	0.933033	0.812252	0.933033	0.933033	1	0.933033	0.707107	0.757858	0.933033	1	0.933033	0.812252	1	0.870551
LOC_Os02g37590.1	glycerophosphoryl diester phosphodiesterase family protein, putative, expressed	81 kDa	0.47	1	0.933033	0.870551	1	0.812252	1	0.870551	0.707107	0.757858	0.707107	1	0.933033	0.870551	0.870551	0.933033
LOC_Os03g08450.1	eukaryotic translation initiation factor 3 subunit K, putative, expressed	26 kDa	0.47	1	0.870551	0.757858	0.757858	0.707107	1	0.933033	0.757858	0.870551	0.870551	0.933033	0.812252	0.757858	0.707107	0.870551
LOC_Os12g24080.1	HECT-domain domain containing protein, expressed	111 kDa	0.47	1	0.812252	0.757858	0.812252	0.707107	1	0.707107	0.757858	0.707107	0.812252	1	0.707107	0.757858	0.812252	0.812252
LOC_Os07g40580.1	eukaryotic translation initiation factor 5A, putative, expressed	17 kDa	0.47	1	0.812252	0.574349	0.707107	0.659754	1	0.707107	0.535887	0.615572	0.406126	1	0.287175	0.574349	0.466516	0.574349
LOC_Os07g44620.1	eukaryotic translation initiation factor 6, putative, expressed	26 kDa	0.48	1	2.14355	3.03143	3.4822	3.73213	1	1.31951	1.6245	1.7411	1.7411	1	1.07177	1.23114	1.6245	1.6245
LOC_Os04g51610.1	calcium-transporting ATPase, plasma membrane-type, putative, expressed	118 kDa	0.48	1	1	0.659754	0.757858	0.659754	1	1.1487	0.659754	0.659754	0.574349	1	1.6245	1.31951	1.1487	1.23114
LOC_Os02g17640.1	isochorismatase family protein, putative, expressed	27 kDa	0.48	1	1.07177	0.933033	0.933033	0.870551	1	0.812252	0.870551	0.812252	0.707107	1	0.870551	0.659754	0.707107	0.812252
LOC_Os03g19680.1	enoyl-CoA hydratase/isomerase family protein, putative, expressed	34 kDa	0.48	1	0.812252	0.933033	0.933033	0.933033	1	0.757858	0.659754	0.707107	0.870551	1	0.707107	0.757858	0.933033	0.933033
LOC_Os04g58720.1	anthranilate phosphoribosyltransferase, putative, expressed	115 kDa	0.48	1	1	0.707107	0.870551	0.659754	1	0.933033	0.659754	0.812252	0.707107	1	0.933033	0.933033	0.870551	0.757858
LOC_Os06g02240.1	RNA recognition motif containing protein, putative, expressed	28 kDa	0.48	1	0.870551	0.933033	0.812252	0.812252	1	0.812252	0.757858	0.659754	0.659754	1	0.812252	0.757858	0.659754	0.812252
LOC_Os10g35960.1	NAD-dependent malic enzyme, mitochondrial precursor, putative, expressed	68 kDa	0.48	1	0.870551	0.757858	0.812252	0.870551	1	0.870551	0.659754	0.757858	0.707107	1	0.812252	0.707107	0.757858	0.757858
LOC_Os04g20220.1	elongation factor Tu, putative, expressed	60 kDa	0.49	1	0.933033	1	1	1.07177	0.812252	16	13.9288	13.9288	16	0.933033	2	2	2	2.14355
LOC_Os05g03480.2	acyl-coenzyme A dehydrogenase, mitochondrial precursor, putative, expressed	45 kDa	0.49	1	1	1.23114	1.51572	1.31951	1	1.07177	1.31951	1.51572	1.31951	1	0.933033	1.1487	1.31951	1.23114
LOC_Os01g15830.1	peroxidase precursor, putative, expressed	36 kDa	0.49	1	1	1.51572	1.1487	0.615572	1	0.933033	2.82843	1.07177	0.435275	1	0.466516	0.812252	1.23114	0.329877
LOC_Os02g08490.1	chaperone protein clpB 1, putative, expressed	109 kDa	0.49	1	0.812252	1	1	1.07177	1	0.933033	1.07177	1.1487	1.23114	1	0.659754	1	0.870551	0.870551
LOC_Os06g02144.1	6-phosphogluconate dehydrogenase, decarboxylating, putative, expressed	53 kDa	0.49	1	0.933033	1	0.933033	0.812252	1	1	0.870551	0.812252	0.812252	1	1.07177	1	0.933033	0.812252
LOC_Os02g10070.1	citrate synthase, putative, expressed	52 kDa	0.49	1.07177	0.933033	0.933033	0.870551	0.870551	1	0.812252	0.812252	0.812252	0.757858	1	0.870551	0.870551	0.812252	0.933033
LOC_Os10g06720.1	aldose 1-epimerase, putative, expressed	39 kDa	0.49	1	1	0.933033	0.812252	0.870551	1	0.870551	0.812252	0.707107	0.757858	1	1	0.757858	0.615572	0.707107
LOC_Os03g26820.1	LTPL52 - Protease inhibitor/seed storage/LTP family protein precursor, expressed	17 kDa	0.49	1	1.23114	1.1487	0.870551	1	1	0.615572	0.574349	0.707107	0.615572	1	1.07177	0.659754	0.435275	0.757858
LOC_Os01g16970.1	glucosidase II beta subunit-like domain containing protein, expressed	69 kDa	0.49	0.933033	0.5	0.5	0.535887	0.5	0.933033	0.757858	0.659754	0.615572	0.707107	0.933033	1.31951	0.707107	0.757858	0.812252
LOC_Os03g14830.1	GHMP kinases ATP-binding protein, putative, expressed	55 kDa	0.49	1	0.870551	0.707107	0.615572	0.615572	1	0.615572	0.535887	0.5	0.435275	1	0.707107	0.757858	0.659754	1
LOC_Os04g52960.1	nucleolin, putative, expressed	75 kDa	0.5	1	0.933033	0.933033	0.933033	1.07177	1	1.07177	1.07177	1.23114	1.31951	1	0.870551	0.870551	0.757858	1.07177
LOC_Os05g41640.1	phosphoglycerate kinase protein, putative, expressed	50 kDa	0.5	1	0.870551	0.812252	0.707107	0.707107	0.933033	1.31951	1	0.870551	1.07177	1	1	0.757858	0.757858	0.707107
LOC_Os09g33500.1	transketolase, putative, expressed	40 kDa	0.5	1	1	0.812252	0.659754	1	1	0.933033	0.812252	0.870551	0.870551	1	0.812252	0.707107	0.757858	0.707107
LOC_Os07g31300.1	ATP synthase delta chain, mitochondrial precursor, putative, expressed	21 kDa	0.5	1	0.870551	0.812252	0.757858	0.812252	1	0.933033	0.757858	0.707107	0.870551	1	0.812252	0.707107	0.707107	0.870551
LOC_Os10g36760.1	OsProCP3 - Putative Lysosomal Pro-x Carboxypeptidase homologue, expressed	56 kDa	0.5	1	0.757858	0.707107	0.707107	0.757858	1	0.870551	0.812252	0.757858	0.812252	1	0.615572	0.615572	0.615572	0.707107
LOC_Os09g29190.1	phosphoribosylaminoimidazole-succinocarboxamide synthase, chloroplast precursor, putative, expressed	44 kDa	0.5	1	0.659754	0.659754	0.659754	0.378929	1	1	1	0.870551	0.574349	1	0.870551	0.659754	0.435275	0.535887
LOC_Os06g09910.1	phosphopantothenoylcysteine decarboxylase, putative, expressed	24 kDa	0.5	0.757858	0.574349	0.615572	0.378929	0.378929	1	0.870551	0.466516	0.812252	0.329877	1	0.406126	0.353553	0.378929	0.406126
LOC_Os03g21460.1	metallo-beta-lactamase family protein, putative, expressed	29 kDa	0.51	0.933033	1.23114	1.41421	1.41421	1.41421	0.933033	0.870551	1.07177	1.07177	1.07177	0.933033	1	1.1487	1.07177	1.07177
LOC_Os01g34480.1	NAD dependent epimerase/dehydratase family protein, putative, expressed	37 kDa	0.51	1.07177	0.757858	1	1	0.812252	1.07177	0.933033	1.1487	1.07177	0.812252	1.07177	0.933033	0.933033	1.07177	1
LOC_Os04g16740.1	ATP synthase subunit alpha, putative, expressed	56 kDa	0.51	1	0.933033	0.757858	0.707107	0.812252	1	0.812252	0.707107	0.757858	0.870551	1	1	0.933033	1.07177	1
LOC_Os06g51150.1	catalase isozyme B, putative, expressed	57 kDa	0.51	0.933033	0.707107	0.933033	0.933033	1.23114	0.933033	0.870551	0.812252	0.757858	0.659754	0.933033	0.757858	0.870551	0.933033	0.933033
LOC_Os07g31380.1	NAD-dependent malic enzyme, mitochondrial precursor, putative, expressed	69 kDa	0.51	1	0.870551	0.812252	0.870551	0.933033	1	0.757858	0.659754	0.707107	0.574349	1	0.615572	0.870551	0.659754	0.659754
LOC_Os02g56040.1	chaperone protein dnaJ, putative, expressed	52 kDa	0.51	1	0.812252	0.574349	0.535887	0.435275	1	0.812252	0.757858	0.812252	0.933033	1	0.757858	0.659754	0.757858	0.707107
LOC_Os01g58380.1	3-hydroxybutyryl-CoA dehydrogenase, putative, expressed	32 kDa	0.52	1	1.1487	1.41421	1.31951	1.41421	1	1.41421	1.6245	1.51572	1.51572	1	0.870551	1.07177	1	1.1487
LOC_Os02g50350.1	dihydroorotate dihydrogenase protein, putative, expressed	45 kDa	0.52	1	1.1487	1.23114	1.07177	1.31951	1	1	1.07177	1.07177	1.23114	1	0.933033	1.07177	1.1487	1.31951
LOC_Os02g38810.1	26S proteasome non-ATPase regulatory subunit 6, putative, expressed	44 kDa	0.52	1	0.870551	0.812252	0.870551	0.933033	1	0.757858	0.707107	0.757858	0.615572	1	0.659754	0.574349	0.535887	0.812252
LOC_Os12g36220.1	inhibitor I family protein, putative, expressed	10 kDa	0.53	1	6.49802	4.92458	6.49802	8	1	0.933033	1.7411	1.41421	1.51572	1	4.59479	4.59479	5.65685	6.9644
LOC_Os12g35040.1	2,3-bisphosphoglycerate-independent phosphoglycerate mutase, putative, expressed	48 kDa	0.53	1	1	0.812252	0.812252	0.812252	1	2	1.51572	1.31951	1.51572	1	0.870551	0.659754	0.659754	0.707107
LOC_Os01g07370.1	KIP1, putative, expressed	68 kDa	0.53	1	1.07177	0.933033	1.07177	0.870551	1	1.07177	0.757858	0.574349	0.870551	1	1.31951	0.870551	1	0.933033
LOC_Os10g42840.1	NADH dehydrogenase 1 alpha subcomplex subunit 12, putative, expressed	19 kDa	0.53	0.933033	0.659754	0.574349	0.615572	0.659754	0.933033	0.707107	0.870551	0.707107	0.615572	0.933033	0.615572	0.933033	0.757858	0.659754
LOC_Os09g38030.1	UTP--glucose-1-phosphate uridylyltransferase, putative, expressed	52 kDa	0.54	1	0.870551	0.933033	1	1	1.07177	0.870551	0.933033	1	1	1	0.870551	1	0.933033	1
LOC_Os01g48420.1	peroxiredoxin, putative, expressed	17 kDa	0.54	0.933033	1.07177	1.1487	0.870551	1	0.933033	1	0.933033	0.707107	0.812252	0.933033	0.870551	0.757858	0.757858	0.757858
LOC_Os01g65560.1	snRK1-interacting protein 1, putative, expressed	20 kDa	0.54	1	0.812252	0.812252	1	0.812252	1	0.870551	0.757858	0.933033	0.757858	1	0.870551	0.757858	0.870551	0.812252
LOC_Os07g10250.1	DEAD-box ATP-dependent RNA helicase 52B, putative, expressed	67 kDa	0.54	1	0.933033	0.707107	0.757858	0.757858	1	0.933033	0.574349	0.870551	0.757858	1	0.757858	0.707107	0.870551	0.707107
LOC_Os01g58114.1	expressed protein	62 kDa	0.54	1	0.707107	0.757858	0.707107	0.812252	1	0.933033	1.23114	0.535887	0.574349	1	0.406126	0.353553	0.435275	1.07177
LOC_Os01g37832.1	thioredoxin, putative, expressed	23 kDa	0.55	1	1.1487	1.6245	1.51572	1.7411	1	1	1.07177	1.1487	1.23114	1	1.23114	1.51572	1.41421	1.7411
LOC_Os03g21940.1	60S ribosomal protein L19-3, putative, expressed	24 kDa	0.55	1	1.41421	1.07177	1.41421	1.07177	1	1.31951	0.933033	1.31951	1.07177	1	1	0.707107	1	0.870551
LOC_Os01g69250.1	mitochondrial import receptor subunit TOM20, putative, expressed	23 kDa	0.55	1.07177	0.812252	0.812252	0.812252	0.812252	1.07177	1.41421	1.41421	1.23114	1.41421	1.07177	1.07177	0.870551	0.870551	0.870551
LOC_Os02g17650.1	tocopherol cyclase, chloroplast precursor, putative, expressed	52 kDa	0.55	1	0.812252	0.812252	0.812252	0.812252	1	0.707107	0.535887	0.870551	0.707107	1	1	0.659754	0.933033	0.707107
LOC_Os02g25840.1	conserved oligomeric Golgi complex component 4, related, putative, expressed	61 kDa	0.55	1	0.659754	0.757858	0.812252	0.870551	1	0.870551	0.287175	0.267943	0.615572	1	0.659754	0.707107	0.707107	0.757858
LOC_Os08g43060.1	expressed protein	92 kDa	0.56	0.933033	0.659754	0.466516	0.535887	0.574349	0.933033	1.6245	8.57419	12.1257	9.84916	1	2	2.2974	2.2974	2.63902
LOC_Os05g36290.1	actin, putative, expressed	42 kDa	0.56	1	1.6245	2	2.14355	2.14355	0.933033	4	4	4.28709	4	0.933033	2.2974	2.63902	2.63902	2.63902
LOC_Os02g57040.1	dehydrogenase, putative, expressed	41 kDa	0.56	1	0.933033	0.812252	0.757858	0.870551	1	1	0.615572	0.659754	0.870551	0.933033	1.31951	1.07177	0.757858	1
LOC_Os08g29160.1	5-AMP-activated protein kinase beta-1 subunit-related, putative, expressed	66 kDa	0.56	1	1.07177	0.870551	0.812252	0.870551	1	1.07177	1.07177	0.870551	1	1	0.933033	0.615572	0.707107	0.535887
LOC_Os02g04050.1	chromosome segregation protein, putative, expressed	80 kDa	0.56	1	1.23114	1.07177	0.5	1	1	1	0.466516	0.707107	0.812252	1	0.707107	0.535887	0.615572	0.535887
LOC_Os01g08200.1	ubiquitin carboxyl-terminal hydrolase 14, putative, expressed	89 kDa	0.57	1	0.870551	0.757858	0.707107	0.870551	0.435275	17.1484	17.1484	14.9285	17.1484	0.0291573	13.9288	9.84916	8	9.18959
LOC_Os04g40600.1	peptide methionine sulfoxide reductase, putative, expressed	21 kDa	0.57	1	1.51572	1.51572	1.41421	1.51572	1	2	2	2.14355	2.14355	1	2	2	1.86607	2
LOC_Os02g38200.1	dehydrogenase, putative, expressed	41 kDa	0.57	1	1.1487	1.1487	1.31951	1.31951	1	0.933033	1.23114	1.41421	1.41421	1	0.933033	1.23114	1.07177	1.41421
LOC_Os01g13700.1	DNA-binding protein-related, putative, expressed	15 kDa	0.57	1	0.870551	0.757858	0.757858	0.933033	1	0.707107	0.707107	0.615572	0.812252	1	1.7411	1.7411	1.6245	1.86607
LOC_Os03g40010.1	DEK C terminal domain containing protein, expressed	78 kDa	0.57	1	1.23114	1.07177	1	1.07177	1.07177	1.07177	0.933033	0.870551	1	1.07177	1.1487	1	0.870551	1.07177
LOC_Os09g33986.1	peptidase, T1 family, putative, expressed	28 kDa	0.57	1	0.933033	0.870551	0.870551	0.870551	1	1.07177	0.812252	1	0.933033	1	1	1	0.812252	0.707107
LOC_Os01g53520.1	reticulon domain containing protein, putative, expressed	28 kDa	0.57	0.933033	1	0.933033	1.07177	0.933033	1	0.812252	0.757858	0.757858	0.933033	1	0.812252	0.615572	0.870551	0.933033
LOC_Os05g06450.1	tubulin/FtsZ domain containing protein, putative, expressed	53 kDa	0.57	1	1.07177	0.933033	0.757858	0.757858	1.07177	1.1487	0.757858	0.870551	0.757858	1	0.933033	0.574349	0.933033	0.757858
LOC_Os09g32650.1	leucyl-tRNA synthetase, cytoplasmic, putative, expressed	124 kDa	0.57	1	0.757858	1	0.933033	0.812252	1	0.659754	0.659754	0.615572	0.812252	1	1	0.933033	0.933033	0.757858
LOC_Os02g49720.1	aldehyde dehydrogenase, putative, expressed	62 kDa	0.57	1	0.757858	0.933033	0.870551	1	1	0.435275	0.5	0.615572	0.659754	1	0.5	0.574349	0.870551	1
LOC_Os07g42450.1	ribosomal protein S2, putative, expressed	33 kDa	0.57	1	0.466516	0.615572	0.659754	0.757858	1	0.466516	0.535887	0.466516	0.466516	1	0.757858	0.933033	0.707107	0.615572
LOC_Os02g35160.1	ligatin, putative, expressed	67 kDa	0.58	1	0.707107	0.812252	1	1.07177	1	0.933033	1.07177	1.23114	1.1487	1	0.757858	0.707107	0.870551	0.870551
LOC_Os02g07910.1	fiber protein Fb15, putative, expressed	11 kDa	0.58	1	1.07177	1	1	0.933033	1	0.574349	0.535887	0.535887	1	1	0.757858	0.659754	0.707107	0.933033
LOC_Os03g21080.1	guanine nucleotide exchange factor, putative, expressed	109 kDa	0.58	1	1.31951	0.378929	0.757858	0.378929	1	0.812252	0.5	0.574349	0.757858	1	0.812252	0.615572	0.933033	0.933033
LOC_Os04g57890.1	oligosaccharyl transferase, putative, expressed	81 kDa	0.58	1	0.870551	0.757858	0.870551	0.707107	1	0.757858	0.757858	0.870551	0.757858	1	0.659754	0.535887	0.574349	0.5
LOC_Os03g48380.1	expressed protein	54 kDa	0.59	0.933033	2.46229	2.2974	2.2974	1.86607	1	2.46229	2.14355	2.82843	3.4822	1	1.23114	1.1487	1.1487	1.41421
LOC_Os08g45160.1	TENA/THI-4 family protein, putative, expressed	68 kDa	0.59	1	1	0.933033	1.07177	0.812252	1	0.870551	0.659754	0.870551	0.707107	1	1	0.659754	0.707107	0.707107
LOC_Os12g37870.1	ATP-grasp domain containing protein, expressed	47 kDa	0.59	1	0.870551	0.757858	0.757858	0.933033	1	0.870551	0.615572	0.406126	0.574349	1	1.1487	0.933033	1	0.659754
LOC_Os08g06480.1	lissencephaly type-1-like homology motif, putative, expressed	125 kDa	0.59	1	0.870551	0.812252	0.615572	0.757858	0.933033	0.812252	0.535887	0.574349	0.5	1	0.757858	0.757858	0.870551	0.933033
LOC_Os02g26440.1	prefoldin subunit, putative, expressed	15 kDa	0.6	0.933033	0.812252	0.659754	0.659754	0.757858	0.933033	1.7411	1.41421	1.1487	1.41421	0.933033	1.86607	1.23114	1.23114	1.31951
LOC_Os12g41390.1	homocysteine S-methyltransferase protein, putative, expressed	37 kDa	0.6	1	0.933033	0.870551	0.870551	0.757858	1	0.933033	0.812252	0.757858	0.757858	1	1.07177	0.812252	0.933033	0.933033
LOC_Os01g16290.1	DNA gyrase subunit B, chloroplast/mitochondrial precursor, putative, expressed	80 kDa	0.6	1	0.757858	0.659754	0.812252	0.870551	1	0.535887	0.659754	0.659754	0.659754	1	0.933033	0.870551	1.1487	1.07177
LOC_Os09g30010.1	fasciclin domain containing protein, expressed	27 kDa	0.61	1	1.23114	0.757858	0.933033	0.574349	1	4.92458	3.4822	4	4.28709	1	6.06287	6.49802	3.24901	3.4822
LOC_Os06g30460.1	2-oxo acid dehydrogenases acyltransferase domain containing protein, expressed	53 kDa	0.61	1	1.1487	1.07177	1.23114	1.23114	1	0.933033	0.812252	0.933033	0.933033	1	1.07177	0.870551	1.07177	1.07177
LOC_Os04g02870.1	RNA recognition motif containing protein, putative, expressed	29 kDa	0.61	1	1.07177	0.707107	0.870551	0.812252	1	1.1487	0.870551	0.812252	0.870551	1	0.757858	0.615572	0.707107	0.707107
LOC_Os05g38330.1	NDP1, putative, expressed	45 kDa	0.62	1	1	1.23114	1.31951	1.1487	1	1.07177	1.1487	1.41421	1.41421	1	1.07177	1.41421	1.6245	1.7411
LOC_Os07g43390.1	4-alpha-glucanotransferase, chloroplast precursor, putative, expressed	66 kDa	0.62	1	0.757858	1.07177	1	0.707107	1	0.870551	0.574349	0.757858	0.574349	1.07177	1.1487	0.870551	0.870551	0.812252
LOC_Os05g48750.1	3-deoxy-manno-octulosonate cytidylyltransferase, putative, expressed	32 kDa	0.63	1	1.31951	1.31951	1.23114	1.41421	0.0272047	12.996	11.3137	9.18959	12.996	1	1.31951	1.41421	1.51572	1.51572
LOC_Os12g16890.1	PROLM28 - Prolamin precursor, expressed	18 kDa	0.63	0.870551	2.2974	2	1.41421	2.46229	1	0.378929	2.46229	1.1487	1.86607	1	0.812252	2.14355	2	1.07177
LOC_Os12g43630.1	lactate/malate dehydrogenase, putative, expressed	37 kDa	0.63	1.07177	1.23114	1.31951	1.23114	1.51572	1.07177	1.1487	1	1.23114	1.31951	0.933033	1.6245	1.86607	2	1.86607
LOC_Os10g32680.1	expressed protein	40 kDa	0.63	1	1.23114	1.23114	1.07177	1.1487	1	1.1487	1.31951	1	1.31951	1	1.07177	0.870551	0.757858	0.870551
LOC_Os02g02850.1	bifunctional protein folD, putative, expressed	39 kDa	0.63	1.07177	1.1487	0.757858	0.707107	0.615572	1.07177	1.07177	1.07177	1.07177	2.82843	1.07177	0.707107	0.574349	0.659754	0.659754
LOC_Os06g10660.1	lysM domain-containing GPI-anchored protein 1 precursor, putative, expressed	41 kDa	0.63	1	0.659754	0.615572	0.535887	0.5	1	1.41421	0.812252	1.31951	0.659754	1	1	0.870551	0.707107	0.659754
LOC_Os01g71090.1	xylanase inhibitor, putative, expressed	44 kDa	0.64	1	0.933033	1.41421	1.41421	1.23114	1	1.07177	1.1487	1.31951	1.23114	1	0.707107	0.933033	1.07177	0.812252
LOC_Os02g57240.1	oxidoreductase, aldo/keto reductase family protein, putative, expressed	36 kDa	0.64	1	1.07177	1	1	1	1	1.23114	1	1	1	1	1.1487	1	1	1
LOC_Os01g72340.1	beta-galactosidase, putative, expressed	126 kDa	0.64	1	1	0.757858	0.707107	0.757858	1	1.7411	1.1487	1.07177	1.07177	1	1.23114	0.757858	0.659754	0.615572
LOC_Os08g13690.1	60S ribosomal protein L7, putative, expressed	28 kDa	0.64	1	0.870551	0.757858	0.870551	0.757858	1	1.07177	1.07177	1.07177	1.07177	1	1	0.870551	0.933033	0.870551
LOC_Os05g35460.1	patellin protein, putative, expressed	64 kDa	0.64	1	0.933033	0.812252	0.707107	0.707107	1	1.31951	1.07177	1	0.933033	1	1	0.870551	0.757858	0.870551
LOC_Os12g41250.1	methylcrotonoyl-CoA carboxylase subunit alpha, mitochondrial precursor, putative, expressed	80 kDa	0.64	1	0.933033	0.870551	1.1487	0.933033	1	0.757858	1.07177	0.615572	0.535887	1	0.812252	0.933033	1.1487	0.757858
LOC_Os03g30790.1	erlin-2 precursor, putative, expressed	43 kDa	0.64	1	0.812252	0.870551	1	0.870551	1	0.757858	0.757858	0.757858	0.574349	1	1.07177	0.933033	0.933033	0.812252
LOC_Os03g22690.1	nucleoporin interacting component, putative, expressed	97 kDa	0.64	1	0.870551	0.812252	0.812252	1.07177	1	0.812252	0.757858	0.659754	0.870551	1	0.757858	0.707107	0.615572	0.707107
LOC_Os11g06760.1	protein of unknown function domain containing protein, expressed	31 kDa	0.64	1	0.870551	1	1.07177	0.933033	1	0.574349	0.353553	0.329877	0.5	1	0.707107	0.406126	0.307786	0.812252
LOC_Os01g68770.1	selenium-binding protein, putative, expressed	53 kDa	0.65	1	1.07177	0.812252	0.659754	0.707107	1.07177	1.07177	0.757858	0.615572	0.615572	1.07177	2.63902	1.7411	1.41421	2
LOC_Os08g05570.1	monodehydroascorbate reductase, putative, expressed	54 kDa	0.65	1	0.933033	0.933033	1.1487	0.870551	1	0.870551	0.812252	0.933033	1	1	0.659754	0.466516	0.812252	0.659754
LOC_Os06g08280.1	protein kinase domain containing protein, expressed	136 kDa	0.65	1	0.757858	0.757858	0.659754	0.812252	1	0.870551	0.757858	0.757858	0.812252	1	0.870551	0.812252	0.757858	0.812252
LOC_Os02g37420.1	ras-related protein, putative, expressed	23 kDa	0.65	1	0.659754	0.707107	0.812252	0.870551	1	0.659754	0.870551	0.707107	0.870551	1	0.870551	0.757858	0.659754	0.812252
LOC_Os04g56620.1	molybdopterin biosynthesis protein CNX1, putative, expressed	48 kDa	0.66	1	1	1.07177	1	0.933033	1	2.2974	2.2974	2.46229	2.2974	1	3.03143	3.24901	3.73213	3.03143
LOC_Os05g05840.1	tRNA synthetase class II core domain containing protein, expressed	95 kDa	0.66	1	0.757858	0.812252	1	0.870551	1	1.41421	1.86607	2.14355	1.6245	1	1.1487	1.6245	1.6245	1.41421
LOC_Os01g62840.1	mannose-1-phosphate guanyltransferase, putative, expressed	40 kDa	0.66	1	1	1.07177	0.933033	1.23114	1	1.07177	1.07177	1.1487	0.933033	1	0.812252	1	1.1487	1.07177
LOC_Os04g08270.1	pullulanase precursor, putative, expressed	53 kDa	0.67	1	1.23114	1.51572	1	1.6245	1	0.870551	1.6245	1.31951	1.51572	1	1	1.07177	0.933033	1.1487
LOC_Os11g29200.1	protein transport protein, putative, expressed	90 kDa	0.67	1.07177	0.933033	0.812252	0.933033	0.933033	1	1.23114	0.870551	0.812252	0.870551	1	1.1487	0.870551	1.07177	0.870551
LOC_Os07g49520.1	2-oxoglutarate dehydrogenase E1 component, mitochondrial precursor, putative, expressed	114 kDa	0.67	1	0.812252	0.870551	0.933033	1	1	0.757858	0.707107	0.812252	0.812252	1	0.933033	0.757858	0.812252	0.757858
LOC_Os03g16220.1	oxidoreductase, short chain dehydrogenase/reductase family domain containing protein, expressed	29 kDa	0.67	0.933033	0.870551	1.07177	0.615572	0.757858	0.933033	0.933033	0.659754	0.757858	0.659754	0.933033	0.466516	0.435275	0.757858	0.659754
LOC_Os01g04190.1	transporter family protein, putative, expressed	58 kDa	0.68	1	1	1.1487	1.51572	1.41421	1	1.51572	1.41421	1.86607	1	1	1.7411	1.07177	1.23114	1.07177
LOC_Os04g42600.1	polyadenylate-binding protein, putative, expressed	71 kDa	0.68	1	1.41421	1.07177	1.07177	0.870551	1	0.659754	0.435275	0.435275	0.535887	1	2.14355	1.51572	1.23114	1.51572
LOC_Os01g65790.1	pectinesterase, putative, expressed	58 kDa	0.68	0.933033	1	1.07177	1.1487	0.933033	0.933033	1.07177	1.07177	1	0.812252	1	1.07177	1.23114	1.07177	1.07177
LOC_Os02g04700.1	tRNA synthetases class II domain containing protein, expressed	55 kDa	0.68	1	1.23114	1.41421	1.6245	1.07177	1	0.757858	0.659754	0.406126	0.615572	1	1.41421	1	1.07177	0.933033
LOC_Os01g08410.1	early fruit mRNA, putative, expressed	35 kDa	0.68	1	0.870551	0.466516	0.535887	0.615572	1	1.23114	0.812252	0.707107	1	1	1.31951	1.41421	1.1487	1.41421
LOC_Os03g24830.1	uncharacterized protein HI0077, putative, expressed	40 kDa	0.68	1	1.1487	0.707107	1	1	1	1.07177	0.870551	1	0.707107	1	0.870551	0.757858	0.812252	0.757858
LOC_Os10g26400.1	uncharacterized oxidoreductase, putative, expressed	28 kDa	0.68	1	0.707107	0.615572	0.535887	0.535887	1	1.23114	0.870551	0.870551	1	0.933033	1.23114	1	1.07177	1.07177
LOC_Os02g58170.1	transposon protein, putative, unclassified	97 kDa	0.68	0.933033	0.757858	0.707107	0.933033	0.707107	0.933033	1.23114	0.933033	0.812252	0.757858	0.933033	1.1487	0.933033	0.870551	1
LOC_Os03g60530.1	ras-related protein, putative, expressed	24 kDa	0.68	1	0.574349	0.466516	0.466516	0.378929	1	0.707107	0.329877	0.435275	0.406126	1	1.51572	1.51572	1.51572	1.6245
LOC_Os04g34100.1	expressed protein	25 kDa	0.69	0.933033	0.757858	0.574349	0.659754	0.812252	0.0179484	9.18959	12.996	10.5561	16	0.015625	21.1121	16	17.1484	10.5561
LOC_Os05g31770.1	tetratricopeptide repeat containing protein, putative, expressed	18 kDa	0.69	1	0.812252	1	0.933033	0.707107	1	2.14355	1.6245	1.86607	1.6245	1	2.2974	2	1.7411	2
LOC_Os03g48090.1	WD domain, G-beta repeat domain containing protein, expressed	42 kDa	0.69	1	0.812252	0.870551	1	1	1	0.757858	0.757858	0.933033	1.07177	1	0.933033	1	1.1487	1.1487
LOC_Os08g23110.1	tRNA synthetase, putative, expressed	43 kDa	0.69	1	0.870551	0.707107	0.757858	0.757858	1	0.870551	0.707107	0.707107	1	1	1.1487	0.933033	1	1.1487
LOC_Os08g43640.1	26S proteasome non-ATPase regulatory subunit 3, putative, expressed	55 kDa	0.69	1	0.659754	0.933033	0.870551	0.466516	1	0.870551	1	1.23114	1.6245	1	0.812252	0.574349	0.5	0.5
LOC_Os08g39350.1	glycerophosphoryl diester phosphodiesterase family protein, putative, expressed	84 kDa	0.69	0.870551	1.07177	0.870551	0.812252	0.812252	1	1	0.933033	0.707107	0.535887	1	0.659754	1.1487	0.535887	0.707107
LOC_Os02g53060.1	peptidase, T1 family, putative, expressed	26 kDa	0.69	1	0.812252	0.870551	0.933033	0.870551	1	0.757858	0.5	0.757858	0.707107	1	0.812252	0.933033	0.812252	0.870551
LOC_Os02g01450.1	expressed protein	30 kDa	0.69	1	0.329877	0.659754	1	0.812252	1	0.757858	0.574349	0.812252	0.707107	1	0.812252	0.615572	0.659754	0.933033
LOC_Os02g26650.1	delta14-sterol reductase, putative, expressed	51 kDa	0.7	1	0.933033	0.435275	0.535887	0.870551	1	2.2974	4.28709	0.933033	3.4822	1	4.28709	3.4822	1.31951	3.73213
LOC_Os08g45240.1	RNA recognition motif containing protein, putative, expressed	26 kDa	0.7	1	1.41421	1	1	0.659754	1	1.07177	0.757858	0.707107	0.812252	1	1.23114	0.870551	0.757858	0.870551
LOC_Os01g16900.1	dehydrogenase, putative, expressed	39 kDa	0.71	1	0.933033	1	1.07177	0.870551	1	1.23114	1.41421	1.51572	1.1487	1	0.757858	1.07177	1.1487	0.870551
LOC_Os11g02350.1	LTPL25 - Protease inhibitor/seed storage/LTP family protein precursor, expressed	12 kDa	0.71	1	1.31951	1.41421	1.1487	1.41421	1	0.870551	1.1487	1	1.1487	1	0.870551	0.812252	0.757858	0.812252
LOC_Os04g42580.1	carboxyvinyl-carboxyphosphonate phosphorylmutase, putative, expressed	53 kDa	0.71	1	1.31951	1.1487	1.1487	1.7411	1	0.870551	0.870551	0.615572	0.812252	1	0.757858	0.757858	0.707107	0.707107
LOC_Os05g50380.1	glucose-1-phosphate adenylyltransferase large subunit, chloroplast precursor, putative, expressed	58 kDa	0.71	1	1	0.933033	1	0.870551	1	0.812252	0.870551	0.870551	0.812252	1	1.23114	0.933033	0.933033	1.07177
LOC_Os09g33980.1	bromodomain protein 103, putative, expressed	134 kDa	0.71	1.07177	0.757858	0.535887	0.466516	0.574349	1.07177	1.51572	1.1487	1	0.933033	1.07177	1.07177	1	0.933033	0.812252
LOC_Os01g67054.1	calreticulin precursor protein, putative, expressed	52 kDa	0.71	1	0.812252	0.707107	0.812252	0.707107	1	0.707107	0.574349	0.435275	0.435275	1.07177	1.1487	1.07177	0.707107	1
LOC_Os07g36420.1	proteasome inhibitor-related, putative, expressed	31 kDa	0.72	1	0.933033	0.870551	1.1487	1.31951	1	0.757858	0.870551	1	0.870551	1	1.7411	2.14355	2.82843	2.63902
LOC_Os01g37800.1	ras-related protein, putative, expressed	22 kDa	0.72	1.07177	1.23114	1.23114	1.51572	1.41421	1.07177	1.1487	1.1487	1.23114	0.870551	1.07177	1.31951	1.7411	1.6245	1.31951
LOC_Os06g13720.1	dehydrogenase E1 component domain containing protein, expressed	44 kDa	0.72	1	1.23114	1.51572	1.07177	1.1487	1	1.7411	1.7411	1.7411	1.07177	1	0.812252	1.1487	1	1.1487
LOC_Os03g06200.1	aminotransferase, putative, expressed	45 kDa	0.72	0.933033	1.23114	1.07177	1.31951	1.1487	0.933033	1.41421	1.41421	1.1487	1.31951	0.933033	1.23114	1	1.07177	1.07177
LOC_Os03g22810.1	copper/zinc superoxide dismutase, putative, expressed	28 kDa	0.72	1	1.1487	1.1487	1.23114	1.41421	1.07177	1.23114	1.31951	1.07177	1.1487	1.07177	1	1.1487	1.23114	1
LOC_Os06g37440.1	elongation factor 1-gamma, putative, expressed	47 kDa	0.72	1.07177	1.07177	1.23114	1.23114	1.31951	1	1	0.812252	0.707107	0.757858	0.933033	1.07177	1	1	0.870551
LOC_Os08g42410.1	transketolase, putative, expressed	40 kDa	0.73	1	1.1487	1.07177	1.31951	1.1487	1	0.812252	1	1.1487	1.1487	1	0.933033	0.870551	1.07177	1
LOC_Os04g59040.1	soluble inorganic pyrophosphatase, putative, expressed	24 kDa	0.73	1	0.757858	0.812252	0.757858	0.812252	1	1	0.933033	0.812252	0.812252	1	0.812252	0.870551	0.659754	0.707107
LOC_Os03g53800.1	periplasmic beta-glucosidase precursor, putative, expressed	68 kDa	0.74	1	1.1487	0.870551	0.933033	1	1	1	0.933033	0.933033	0.812252	1	1.23114	1.31951	1.23114	1.31951
LOC_Os02g58490.1	PINHEAD, putative, expressed	113 kDa	0.74	1	1	0.757858	0.812252	0.870551	1	1.51572	1	0.707107	0.707107	1	1.41421	1.23114	1.23114	1.23114
LOC_Os02g21970.1	26S protease regulatory subunit 6B, putative, expressed	46 kDa	0.74	0.933033	1.6245	1.51572	1.6245	1.51572	0.933033	0.812252	0.615572	0.707107	0.757858	1	0.870551	0.707107	0.812252	0.757858
LOC_Os12g43600.1	RNA recognition motif containing protein, expressed	16 kDa	0.74	1	1.1487	1.1487	1.41421	1.41421	1	0.812252	0.659754	0.757858	0.707107	1	0.870551	0.870551	1	1.1487
LOC_Os03g14450.1	enolase, putative, expressed	48 kDa	0.74	1	1.31951	1.1487	1.1487	1.07177	1	1.1487	1	1	0.707107	1	0.870551	0.757858	0.757858	0.812252
LOC_Os06g50670.1	expressed protein	54 kDa	0.74	1	0.707107	0.757858	0.707107	0.933033	1	0.757858	0.615572	0.659754	0.757858	0.870551	1.31951	1.31951	1.1487	1.7411
LOC_Os03g06620.1	1,2-dihydroxy-3-keto-5-methylthiopentene dioxygenase protein, putative, expressed	23 kDa	0.74	1	0.933033	0.870551	0.933033	0.812252	1	1.6245	1.31951	0.535887	0.574349	1	0.707107	0.757858	0.870551	0.933033
LOC_Os03g02260.1	DnaK family protein, putative, expressed	73 kDa	0.74	1	0.812252	0.812252	0.812252	1	1.07177	1.07177	1	1.07177	1	1	0.757858	0.757858	0.659754	0.757858
LOC_Os07g34570.1	FAD dependent oxidoreductase domain containing protein, expressed	37 kDa	0.75	1	1.51572	1.51572	0.659754	1.31951	1	1.41421	1.6245	2.46229	1.1487	1	1.41421	1.41421	1.1487	0.615572
LOC_Os04g39020.1	aldehyde dehydrogenase, putative, expressed	55 kDa	0.75	1	1.31951	1.07177	1.23114	1.1487	1	1.51572	1.86607	1.6245	1.86607	1	1	0.812252	0.870551	0.535887
LOC_Os03g05730.1	cell division control protein 48 homolog E, putative, expressed	90 kDa	0.75	1	1.23114	1.23114	1.23114	1.31951	1	1.07177	1	1.07177	1.23114	1	1.1487	1.07177	1.1487	1.1487
LOC_Os05g41110.2	ribosomal protein L7Ae, putative, expressed	12 kDa	0.75	1	0.812252	0.933033	0.870551	0.812252	1	1.07177	1	1.31951	1.31951	0.933033	1.23114	1.23114	1.51572	1.31951
LOC_Os08g06020.1	MSP domain containing protein, expressed	27 kDa	0.75	1	1.31951	1	0.933033	0.870551	1	1.6245	1.6245	1.51572	0.125	1	1.1487	0.870551	0.812252	0.707107
LOC_Os08g09200.1	aconitate hydratase protein, putative, expressed	108 kDa	0.75	1	1	1	1.07177	1	1	1	0.933033	1	1	1	1.1487	1.07177	1.07177	1.07177
LOC_Os09g39550.1	expressed protein	13 kDa	0.75	1	0.812252	0.870551	1	1	1	1	1.07177	1.07177	1.1487	1	0.870551	0.933033	1.23114	1.07177
LOC_Os04g02820.1	elongation factor, putative, expressed	94 kDa	0.75	1	0.812252	0.933033	1	1.07177	1	1.07177	0.933033	0.870551	1.31951	1	0.812252	0.812252	1.1487	1.07177
LOC_Os01g52390.1	plasminogen activator inhibitor 1 RNA-binding protein, putative, expressed	40 kDa	0.75	0.933033	0.870551	1	1	1.1487	0.933033	0.615572	0.707107	0.535887	0.615572	0.933033	1.1487	0.812252	0.870551	1
LOC_Os11g03890.1	RNA recognition motif containing protein, putative, expressed	33 kDa	0.75	1	0.707107	0.5	0.574349	0.659754	1	1	0.615572	0.5	0.707107	1	0.659754	0.707107	0.574349	0.615572
LOC_Os03g26490.1	expressed protein	19 kDa	0.76	1	1.41421	1.31951	1.23114	1.07177	1	2.14355	2.14355	2	1.86607	1.07177	2.14355	3.03143	2.46229	3.03143
LOC_Os08g41250.1	signal recognition particle receptor subunit beta, putative, expressed	28 kDa	0.76	1	0.933033	0.757858	0.812252	0.757858	1.07177	1.1487	0.757858	1	1	1	2.63902	2	2.2974	2.82843
LOC_Os03g16690.1	oxysterol-binding protein, putative, expressed	52 kDa	0.76	1	1	0.933033	0.870551	0.870551	1	1	1	0.707107	0.812252	1	0.870551	0.870551	0.812252	0.659754
LOC_Os08g38900.1	caffeoyl-CoA O-methyltransferase, putative, expressed	28 kDa	0.76	1	1.23114	0.812252	1	0.870551	1	0.5	0.535887	0.535887	0.933033	1	0.707107	0.329877	0.659754	0.5
LOC_Os03g23909.1	vegetative incompatibility protein HET-E-1, putative	58 kDa	0.76	1	0.707107	0.574349	0.812252	0.659754	1	0.659754	0.574349	0.615572	0.659754	1	0.707107	0.757858	0.812252	0.812252
LOC_Os02g27950.1	ataxin-2 related protein, putative, expressed	65 kDa	0.77	1	2.2974	2	2.14355	2.2974	1	0.933033	0.707107	0.659754	0.757858	1	0.812252	0.659754	0.659754	0.659754
LOC_Os01g16190.1	26S proteasome non-ATPase regulatory subunit 14, putative, expressed	34 kDa	0.77	1	0.757858	0.659754	0.659754	0.707107	1	1.86607	1.51572	1.7411	1.7411	1	1.23114	1	1.1487	1
LOC_Os01g27880.1	sucrose-phosphatase, putative, expressed	47 kDa	0.77	1	1.23114	1.07177	1.23114	1.07177	1	1.07177	0.933033	0.870551	1	1	1.23114	1	1	1
LOC_Os03g29260.1	elongation factor protein, putative, expressed	25 kDa	0.77	1	1	0.870551	0.812252	0.870551	1	1.1487	1.07177	0.933033	1.1487	1	1.23114	1	0.933033	1
LOC_Os02g01500.1	2-oxo acid dehydrogenases acyltransferase domain containing protein, expressed	59 kDa	0.77	1	0.812252	0.933033	0.870551	1	0.933033	1.1487	1.07177	1	1.41421	1	0.812252	1.07177	1	0.757858
LOC_Os02g33450.1	peroxiredoxin, putative, expressed	28 kDa	0.77	1	1	1.07177	0.933033	1	1	1.07177	1.1487	0.870551	0.933033	1	0.933033	0.870551	0.812252	1
LOC_Os11g47120.1	DEFL48 - Defensin and Defensin-like DEFL family, expressed	45 kDa	0.77	0.933033	0.435275	0.615572	0.267943	0.329877	0.933033	0.435275	0.466516	0.812252	0.143587	0.933033	1.07177	0.535887	1.23114	0.406126
LOC_Os10g34370.1	expressed protein	46 kDa	0.78	1	0.870551	0.812252	0.870551	0.870551	0.933033	1.86607	2.2974	2.2974	2.14355	1.07177	2.2974	2.82843	2.46229	2.63902
LOC_Os08g06250.1	tetraspanin family protein, putative, expressed	31 kDa	0.78	1	1.1487	1	1.23114	1.41421	1	0.933033	1	1.07177	1.1487	1	1.31951	1.31951	1.31951	1.41421
LOC_Os07g40250.1	sex determination protein tasselseed-2, putative, expressed	31 kDa	0.78	1	1.6245	1.07177	1.51572	0.757858	1	0.812252	0.707107	0.757858	0.870551	1	0.933033	0.812252	1.07177	0.757858
LOC_Os03g55280.1	semialdehyde dehydrogenase, NAD binding domain containing protein, putative, expressed	40 kDa	0.78	1	0.933033	0.933033	0.757858	0.870551	1	0.870551	0.757858	0.812252	0.615572	1	1.23114	0.870551	0.757858	1
LOC_Os01g53700.1	mitochondrial-processing peptidase subunit, mitochondrial precursor, putative, expressed	54 kDa	0.78	1	0.659754	0.812252	0.870551	0.933033	1	0.757858	0.707107	0.870551	0.870551	1	1	1	0.812252	0.933033
LOC_Os02g02400.1	catalase isozyme A, putative, expressed	57 kDa	0.79	1	0.406126	0.707107	1.31951	1.07177	0.378929	27.8576	39.3966	64	55.7152	1	0.659754	0.757858	1.23114	1.23114
LOC_Os01g41880.1	hyaluronan/mRNA binding family domain containing protein, expressed	41 kDa	0.79	1	1.07177	1.07177	1.07177	1.31951	1	1.86607	1.7411	1.86607	1.86607	1	0.933033	1	0.812252	1.07177
LOC_Os01g48760.1	THAP domain-containing protein 4, putative, expressed	19 kDa	0.79	1	1.1487	0.933033	1	1.1487	1	0.933033	0.757858	0.812252	0.933033	1	1	0.757858	0.870551	0.933033
LOC_Os03g25970.1	KH domain-containing protein, putative, expressed	58 kDa	0.79	1	0.933033	0.870551	0.812252	0.933033	1	0.659754	0.757858	0.659754	0.307786	1	0.757858	0.757858	0.933033	1
LOC_Os04g56070.1	COP9 signalosome complex subunit 5b, putative, expressed	40 kDa	0.79	1	0.812252	0.812252	0.933033	0.757858	1	0.757858	0.659754	0.5	0.707107	1	0.812252	0.615572	0.574349	0.615572
LOC_Os04g58580.1	phosphomannomutase, putative, expressed	28 kDa	0.79	1	0.659754	0.574349	0.535887	0.574349	1	0.933033	0.812252	0.707107	0.535887	1	1	0.933033	0.757858	0.466516
LOC_Os09g23730.1	HMG-Y-related protein A, putative, expressed	22 kDa	0.8	1	1.07177	0.812252	0.659754	0.535887	1	1.6245	1.1487	0.870551	1.23114	1	2.14355	1.51572	1.1487	1.41421
LOC_Os01g42880.1	transferase family protein, putative, expressed	46 kDa	0.8	1	1.23114	1.23114	0.933033	1.41421	1	1.07177	1.1487	0.933033	1	1	1.07177	1	1	0.812252
LOC_Os06g06790.1	OsPDIL1-5 protein disulfide isomerase PDIL1-5, expressed	59 kDa	0.8	1	0.870551	0.870551	0.757858	0.812252	1	1.23114	1	1.07177	1	1	1.07177	0.812252	1	0.535887
LOC_Os10g02630.1	transposon protein, putative, CACTA, En/Spm sub-class, expressed	55 kDa	0.8	1	0.933033	0.615572	0.535887	0.707107	1	1.31951	1.1487	1.07177	1.31951	1	0.659754	0.5	0.406126	0.535887
LOC_Os08g20660.1	sucrose-phosphate synthase, putative, expressed	119 kDa	0.8	1	0.933033	0.812252	0.757858	0.812252	1	0.707107	0.870551	0.757858	0.870551	1	1	0.812252	0.812252	0.535887
LOC_Os08g01760.1	dehydrogenase, putative, expressed	45 kDa	0.8	0.933033	0.933033	0.615572	0.615572	0.466516	0.933033	0.535887	0.707107	0.615572	0.535887	0.933033	1.51572	0.870551	1.23114	0.933033
LOC_Os02g56850.1	glutathione reductase, putative, expressed	54 kDa	0.81	1	0.870551	1.07177	1.1487	1.1487	1	1.23114	1.23114	1.31951	1.1487	1	1.23114	1.23114	1.41421	1.41421
LOC_Os07g39300.1	expressed protein	74 kDa	0.81	1	0.933033	1.23114	1.31951	1.23114	1	1.07177	1.31951	1.1487	1.51572	1	0.659754	0.757858	0.812252	0.870551
LOC_Os07g46370.1	WD domain, G-beta repeat domain containing protein, expressed	122 kDa	0.81	0.933033	1.07177	1.1487	1.1487	0.870551	1	1	0.933033	0.812252	0.870551	1	1.07177	1.07177	1.1487	1.23114
LOC_Os05g45960.1	aldehyde dehydrogenase, putative, expressed	51 kDa	0.81	1	1	1	1.07177	1	0.933033	0.933033	1	0.933033	1	0.933033	1.07177	1	1.07177	1
LOC_Os05g09490.1	peptidase, T1 family, putative, expressed	29 kDa	0.81	1	1.07177	0.812252	0.933033	0.870551	0.933033	1.07177	0.870551	1	1	0.933033	1.1487	1	1.07177	0.933033
LOC_Os01g15010.1	miro, putative, expressed	22 kDa	0.81	1	0.707107	0.933033	0.870551	0.933033	1	0.870551	1	1.07177	0.933033	1	0.870551	0.870551	1.07177	1.23114
LOC_Os01g54940.1	dehydrogenase, putative, expressed	39 kDa	0.81	1	0.870551	0.812252	0.707107	0.870551	1	1.07177	0.870551	1	1.07177	1	1	0.870551	1	0.870551
LOC_Os11g38900.1	histone-lysine N-methyltransferase, H3 lysine-9 specific SUVH1, putative, expressed	89 kDa	0.81	1	1.23114	0.870551	0.870551	0.933033	1	0.757858	0.574349	0.574349	0.707107	1	0.870551	0.707107	0.707107	1
LOC_Os03g42320.1	Sec1 family transport protein, putative, expressed	68 kDa	0.81	1	0.5	1	0.707107	1.07177	1	0.933033	0.812252	1.23114	0.406126	1	0.812252	0.574349	0.659754	0.757858
LOC_Os08g44770.1	copper/zinc superoxide dismutase, putative, expressed	21 kDa	0.81	1	1	0.870551	0.812252	0.707107	1	0.707107	0.535887	0.574349	0.870551	1	1.07177	0.812252	0.707107	0.707107
LOC_Os03g32314.1	allene oxide cyclase 4, chloroplast precursor, putative, expressed	26 kDa	0.82	1	1.1487	1.31951	1.31951	1.07177	1	1.07177	1	1.51572	1.1487	1.07177	1.51572	1.31951	1.51572	1.51572
LOC_Os05g49180.1	protein of unknown function DUF1296 domain containing protein, expressed	90 kDa	0.82	1	0.757858	0.870551	0.659754	0.615572	1	2.2974	2.2974	2.14355	2.46229	1	0.757858	0.615572	0.466516	0.535887
LOC_Os01g65090.1	aminotransferase, classes I and II, domain containing protein, expressed	49 kDa	0.82	1	1.6245	1.41421	1.23114	1.31951	1	1.31951	1.07177	0.707107	0.870551	0.933033	1.07177	1	1	0.757858
LOC_Os11g26910.1	SKP1-like protein 1B, putative, expressed	19 kDa	0.82	1.07177	2	1.51572	1.6245	1.6245	1	0.812252	0.615572	0.615572	0.659754	1.07177	0.870551	0.707107	0.707107	0.812252
LOC_Os11g30410.1	ThiF family domain containing protein, putative, expressed	36 kDa	0.82	1	0.812252	0.707107	0.659754	0.757858	1	0.812252	0.615572	0.574349	0.757858	1	1.86607	1.31951	1.31951	1.1487
LOC_Os02g05630.1	protein phosphatase 2C, putative, expressed	38 kDa	0.82	1	1.07177	0.933033	0.933033	1.07177	1	1.1487	0.933033	0.870551	1	1	0.933033	0.812252	0.757858	0.870551
LOC_Os01g60650.1	non-green plastid inner envelope membrane protein, putative, expressed	36 kDa	0.82	1	0.870551	0.870551	1	1.1487	1	1.07177	0.870551	1	1	1	0.659754	0.757858	0.870551	0.574349
LOC_Os02g39920.1	AT hook motif family protein, expressed	81 kDa	0.82	1	1.7411	1.1487	1.07177	1.23114	0.933033	0.615572	0.406126	0.466516	0.353553	1	0.933033	0.707107	0.466516	0.5
LOC_Os09g39780.1	peptidyl-prolyl cis-trans isomerase, putative, expressed	19 kDa	0.82	1	0.870551	1	1	1.07177	1	0.466516	0.574349	0.659754	0.615572	1	0.659754	0.707107	0.757858	0.812252
LOC_Os02g09460.1	GA16396-PA, putative, expressed	16 kDa	0.83	0.933033	0.812252	0.707107	0.812252	0.757858	0.933033	1.6245	1.41421	1.51572	1.86607	1	1.86607	1.7411	1.86607	2.14355
LOC_Os09g23650.1	FAM10 family protein, putative, expressed	102 kDa	0.83	1	0.870551	0.870551	0.812252	0.870551	1	1.6245	1.7411	1.41421	2	1	0.812252	0.757858	0.812252	1
LOC_Os07g32380.1	protein phosphatase 2C, putative, expressed	32 kDa	0.83	1	1.07177	1	0.933033	1.07177	1	0.933033	0.757858	0.757858	0.933033	1	1.07177	1	0.870551	0.870551
LOC_Os06g48760.1	UTP--glucose-1-phosphate uridylyltransferase, putative, expressed	68 kDa	0.83	1	1.07177	0.757858	0.933033	0.757858	1	0.933033	0.707107	0.757858	0.757858	1	0.933033	0.757858	0.659754	0.870551
LOC_Os03g06220.1	DEAD-box ATP-dependent RNA helicase, putative, expressed	56 kDa	0.84	1	0.933033	1	1	0.933033	1	0.812252	0.870551	0.933033	0.933033	1	0.933033	1	1	1
LOC_Os07g44190.1	h/ACA ribonucleoprotein complex subunit 4, putative, expressed	66 kDa	0.84	1	0.757858	0.812252	0.870551	0.870551	1	1.51572	0.378929	0.574349	1.23114	1	0.870551	0.757858	0.757858	1.07177
LOC_Os07g36470.1	vacuolar ATP synthase subunit H, putative, expressed	36 kDa	0.84	1.07177	0.757858	0.615572	0.707107	0.757858	1.07177	1.07177	0.812252	0.870551	0.870551	1.07177	0.870551	0.659754	0.757858	0.933033
LOC_Os07g10500.1	cytochrome b-c1 complex subunit 7, putative	17 kDa	0.84	1	0.812252	0.870551	0.870551	0.812252	1	0.615572	0.659754	0.757858	0.707107	1	0.812252	0.870551	0.870551	0.933033
LOC_Os03g44660.1	cytosolic 5-nucleotidase III, putative, expressed	39 kDa	0.84	1	0.812252	0.812252	0.757858	0.535887	1	1	0.659754	0.353553	0.406126	1	1.1487	1.1487	1.1487	0.535887
LOC_Os02g10310.1	fumarylacetoacetase, putative, expressed	47 kDa	0.85	1.07177	2.14355	2.82843	2.46229	3.03143	1	1.41421	1.7411	1.6245	1.6245	1.07177	1.23114	1.31951	1.31951	1.31951
LOC_Os07g31540.1	ubiquitin family protein, putative, expressed	103 kDa	0.85	1.07177	1.31951	1.07177	0.933033	0.933033	1.07177	1.31951	1.07177	0.707107	1.1487	1.07177	1.86607	2.2974	2	1.31951
LOC_Os02g07890.2	60S ribosomal protein L27a-3, putative, expressed	16 kDa	0.85	1.07177	1	0.870551	0.933033	0.812252	1	1.41421	1.23114	1.23114	1.23114	1.07177	1.6245	1.41421	1.7411	0.870551
LOC_Os09g27420.1	formate--tetrahydrofolate ligase, putative, expressed	76 kDa	0.85	1	0.933033	1	1	0.812252	0.933033	1.23114	1.1487	1.07177	1	1.1487	1.6245	1.6245	1.31951	1.31951
LOC_Os06g08080.1	inorganic H+ pyrophosphatase, putative, expressed	80 kDa	0.85	1	1.31951	1.41421	1.51572	1.6245	1	0.870551	0.812252	0.933033	0.933033	1	1.07177	0.870551	1.1487	1.23114
LOC_Os07g40620.1	saccharopine dehydrogenase, putative, expressed	48 kDa	0.85	1	1	1.07177	1.07177	1.41421	1	1.1487	0.933033	1.1487	1.1487	1	1.1487	1.07177	1.07177	1.07177
LOC_Os03g55290.1	GASR3 - Gibberellin-regulated GASA/GAST/Snakin family protein precursor, expressed	10 kDa	0.85	1	2.2974	1.07177	1.1487	1.41421	1	1.1487	0.933033	0.535887	0.812252	1	1.07177	0.933033	0.870551	0.870551
LOC_Os06g45510.1	thioredoxin, putative, expressed	19 kDa	0.85	1	1.07177	1.23114	1.07177	1.1487	1	0.933033	0.933033	0.812252	0.812252	1	0.933033	0.574349	0.812252	0.812252
LOC_Os04g53440.1	RNA recognition motif containing protein, putative, expressed	50 kDa	0.85	1	1.1487	1	1.23114	0.757858	1	1.23114	1	0.933033	1	1	0.757858	0.615572	0.757858	0.707107
LOC_Os04g58240.1	expressed protein	33 kDa	0.85	1	0.812252	1	0.870551	0.870551	1	0.615572	0.466516	0.378929	0.615572	1.07177	0.870551	0.659754	0.615572	0.707107
LOC_Os03g40920.1	expressed protein	17 kDa	0.86	1	0.757858	0.812252	0.757858	1.07177	1	0.870551	0.812252	0.757858	0.933033	0.0272047	27.8576	24.2515	25.9921	27.8576
LOC_Os01g68670.1	cysteine proteinase inhibitor precursor, putative	16 kDa	0.86	1	1.86607	1.86607	1.6245	2.2974	0.0220971	14.9285	11.3137	11.3137	11.3137	1	1.7411	1.6245	1.6245	1.6245
LOC_Os09g33800.1	arabinogalactan protein, putative, expressed	23 kDa	0.86	1	0.933033	1.07177	1.07177	1.1487	1	0.812252	0.933033	1	1	1	0.933033	0.812252	1.07177	0.933033
LOC_Os08g02080.1	rickettsia 17 kDa surface antigen family protein, expressed	16 kDa	0.86	1	0.870551	0.707107	0.812252	0.812252	1	1.6245	1.41421	1.1487	1.07177	1	0.757858	0.466516	0.615572	0.574349
LOC_Os03g04460.1	outer mitochondrial membrane porin, putative, expressed	30 kDa	0.86	1	0.933033	0.933033	1	0.757858	1	0.812252	0.757858	1.1487	0.757858	1	0.870551	0.870551	0.933033	0.757858
LOC_Os04g57010.1	zinc finger C-x8-C-x5-C-x3-H type family protein, expressed	32 kDa	0.87	1	1.07177	1.23114	1.23114	1.31951	1	1	0.870551	1	1.1487	0.933033	2.2974	2.2974	2.2974	3.03143
LOC_Os02g45070.1	PINHEAD, putative, expressed	120 kDa	0.87	1	1.41421	1.23114	1.31951	0.933033	1	1	0.812252	0.707107	0.233258	1	1.86607	2.14355	1.7411	1.41421
LOC_Os11g37890.1	NAD dependent epimerase/dehydratase family protein, putative, expressed	42 kDa	0.87	1	0.933033	1.51572	2	1.41421	1	0.933033	1.23114	1.31951	1.23114	1	0.812252	1	1	1
LOC_Os03g18720.1	RNA recognition motif containing protein, putative, expressed	26 kDa	0.87	1	0.757858	0.659754	0.615572	0.615572	1	1.23114	1.7411	0.933033	1.31951	1	0.659754	0.870551	0.757858	0.870551
LOC_Os03g11200.1	pre-mRNA-processing factor 39, putative, expressed	87 kDa	0.87	1	1	0.933033	0.870551	1.1487	1	1.07177	0.659754	0.659754	0.870551	1	0.933033	0.870551	1	1
LOC_Os08g37605.1	riboflavin biosynthesis protein ribAB, chloroplast precursor, putative, expressed	60 kDa	0.87	1	0.870551	0.757858	0.870551	0.870551	1	0.757858	0.757858	0.870551	0.933033	1	1.1487	0.933033	1	1.1487
LOC_Os01g16354.1	rab GDP dissociation inhibitor alpha, putative, expressed	34 kDa	0.87	1	0.707107	1.6245	1.41421	1.41421	1	0.659754	0.659754	0.659754	0.615572	1	0.707107	0.707107	0.659754	0.707107
LOC_Os01g60790.1	40S ribosomal protein S26, putative, expressed	15 kDa	0.87	1	1	1.1487	1.07177	1	1	0.870551	0.870551	0.812252	0.812252	1	0.812252	0.659754	0.659754	0.659754
LOC_Os03g62620.1	late embryogenesis abundant protein, putative, expressed	35 kDa	0.87	0.933033	1	0.933033	0.870551	0.757858	1	0.870551	0.870551	0.870551	0.870551	0.933033	0.933033	0.812252	0.707107	0.707107
LOC_Os02g27470.1	importin-7, putative, expressed	77 kDa	0.87	1	1	0.933033	1	0.870551	1	0.707107	0.757858	0.707107	0.659754	1	0.812252	0.707107	0.812252	0.812252
LOC_Os08g24760.1	ATP-dependent RNA helicase, putative, expressed	120 kDa	0.87	1	1	0.933033	0.757858	0.574349	1	0.406126	0.615572	0.535887	0.870551	1	0.870551	0.757858	0.757858	0.812252
LOC_Os01g34780.1	protein binding protein, putative, expressed	54 kDa	0.88	1	0.659754	0.574349	0.615572	0.659754	1	0.615572	0.574349	0.466516	0.615572	1	6.49802	5.27803	2.63902	3.73213
LOC_Os05g33100.1	endo-1,3;1,4-beta-D-glucanase precursor, putative, expressed	26 kDa	0.88	1	1.1487	1.31951	1.23114	1.31951	1	1.31951	2.2974	2.14355	2	1.07177	1.86607	1.7411	1.6245	1.86607
LOC_Os08g10608.1	ribosomal protein S17, putative, expressed	18 kDa	0.88	0.0441942	2.46229	1.6245	2.46229	2.63902	1	2	1.86607	1.41421	1.51572	1	1.31951	1.07177	1.07177	1.1487
LOC_Os01g07960.1	acyl-protein thioesterase, putative, expressed	27 kDa	0.88	0.933033	1.07177	1	1.1487	1.1487	0.870551	2.63902	1.86607	1.6245	2	0.933033	1.31951	1.31951	1.41421	1.7411
LOC_Os02g51710.1	wound/stress protein, putative, expressed	20 kDa	0.88	1	1.1487	1.07177	1.1487	1.1487	1	1.07177	1	1	0.933033	1	1.23114	1.1487	0.870551	0.812252
LOC_Os05g49150.1	eukaryotic translation initiation factor 3 subunit D, putative, expressed	65 kDa	0.88	1	1.31951	1.23114	1.1487	1	1	1	0.707107	0.659754	0.870551	1.07177	1.07177	0.933033	0.870551	0.870551
LOC_Os02g13130.1	KH domain-containing protein, putative, expressed	71 kDa	0.88	1	1.07177	1.07177	1	1.1487	1	0.933033	0.659754	0.870551	0.757858	1	1.23114	0.812252	0.933033	1
LOC_Os12g12850.1	ATP-dependent Clp protease ATP-binding subunit clpA homolog,chloroplast precursor, putative, expressed	102 kDa	0.88	1	1	0.812252	0.933033	1.07177	1	1	0.870551	0.933033	0.812252	1	0.812252	0.870551	1	0.933033
LOC_Os10g34180.1	transcription factor BTF3, putative, expressed	18 kDa	0.88	1	1.07177	1.07177	1.1487	1.1487	1	0.812252	0.757858	0.707107	0.615572	1	1.1487	1.07177	0.812252	0.435275
LOC_Os10g28020.1	OsPOP21 - Putative Prolyl Oligopeptidase homologue, expressed	91 kDa	0.88	1	1.41421	0.933033	1.23114	0.615572	0.933033	1.07177	0.757858	0.870551	0.757858	1	0.933033	0.757858	0.812252	0.707107
LOC_Os02g38300.1	SNF7 domain containing protein, putative, expressed	25 kDa	0.88	1	1.07177	0.757858	0.870551	0.812252	1	0.870551	1.07177	0.812252	0.757858	1	1	1	1.07177	0.5
LOC_Os05g24220.1	retrotransposon protein, putative, Ty1-copia subclass	55 kDa	0.88	1	0.870551	0.659754	0.615572	0.707107	1	0.574349	0.378929	0.406126	0.378929	1	0.535887	0.435275	0.378929	0.378929
LOC_Os12g07220.1	bacterial transferase hexapeptide domain containing protein, expressed	30 kDa	0.89	1	1.31951	1.31951	1.23114	1.23114	0.933033	1	0.870551	0.757858	0.757858	0.574349	18.3792	13.9288	13.9288	13.9288
LOC_Os06g51029.1	OsFtsH1 FtsH protease, homologue of AtFtsH1/5, expressed	73 kDa	0.89	1	0.812252	0.812252	0.659754	0.933033	0.0179484	6.9644	8	6.06287	11.3137	0.0179484	8	8	6.9644	8.57419
LOC_Os01g22870.1	expressed protein	21 kDa	0.89	0.933033	1.41421	1.31951	1.7411	1.51572	0.933033	1.07177	1.1487	1.31951	0.812252	0.933033	0.707107	1.07177	0.707107	0.870551
LOC_Os06g11135.1	gibberellin receptor GID1L2, putative, expressed	34 kDa	0.89	1	1.07177	1	1	1.07177	1	1	0.870551	0.933033	1.07177	1	1.1487	1.23114	1.51572	1.1487
LOC_Os02g51620.1	glycosyl hydrolase family 3 protein, putative, expressed	84 kDa	0.89	1	1.07177	1.07177	0.933033	0.933033	1	1.07177	1	0.933033	0.870551	1	1	0.870551	0.933033	1
LOC_Os11g04220.1	HEAT repeat family protein, putative, expressed	200 kDa	0.89	1	0.933033	0.812252	0.870551	0.615572	1	1.6245	1	1.41421	0.812252	1	0.870551	0.870551	0.870551	0.870551
LOC_Os03g52840.1	serine hydroxymethyltransferase, mitochondrial precursor, putative, expressed	56 kDa	0.89	0.933033	0.933033	0.870551	1	0.933033	0.933033	0.933033	0.933033	1	0.933033	0.933033	1	1.07177	1	1.1487
LOC_Os03g26460.1	CS domain containing protein, putative, expressed	29 kDa	0.89	1	0.615572	0.870551	0.615572	0.933033	1	1	1	0.812252	0.466516	1	1.1487	1.23114	1.23114	1.31951
LOC_Os12g37720.1	zinc knuckle family protein, expressed	128 kDa	0.89	1	1.6245	1.7411	1.41421	1.7411	1	0.812252	0.707107	0.406126	0.435275	1	0.466516	0.378929	0.615572	0.5
LOC_Os03g60780.1	armadillo/beta-catenin-like repeat containing protein, expressed	41 kDa	0.89	1	1.1487	0.933033	0.812252	0.659754	0.812252	0.707107	1.51572	0.615572	0.757858	1	0.933033	0.812252	0.933033	0.659754
LOC_Os03g13750.1	erwinia induced protein 2, putative, expressed	15 kDa	0.9	1	1	0.870551	0.870551	1.07177	1	1.23114	0.933033	0.870551	0.812252	0.0236831	9.84916	8.57419	9.84916	10.5561
LOC_Os08g08840.1	phosphate/phosphate translocator, putative, expressed	42 kDa	0.9	1	1.07177	0.870551	1.1487	1.07177	1	0.812252	0.757858	0.870551	0.870551	1	0.933033	0.615572	1.07177	1.51572
LOC_Os02g46130.1	tRNA synthetases class II domain containing protein, expressed	61 kDa	0.9	1	0.812252	0.933033	0.933033	1	0.933033	1	0.812252	0.812252	0.933033	0.933033	1	0.933033	0.933033	0.933033
LOC_Os10g36650.1	actin, putative, expressed	42 kDa	0.91	1	0.933033	0.757858	1.07177	1	1	0.812252	0.535887	0.659754	0.659754	1	14.9285	6.49802	9.84916	9.84916
LOC_Os07g03160.1	WD domain, G-beta repeat domain containing protein, expressed	83 kDa	0.91	1	0.659754	0.5	0.5	0.615572	1	1.86607	14.9285	13.9288	8	1.07177	1.07177	0.812252	0.812252	0.933033
LOC_Os01g16090.1	RNA binding protein, putative, expressed	49 kDa	0.91	1	0.757858	0.659754	0.707107	0.615572	1	0.870551	0.757858	0.406126	0.466516	0.707107	4	2.82843	1.41421	1.51572
LOC_Os06g21480.1	60S ribosomal protein L31, putative, expressed	14 kDa	0.91	1	1.07177	1	1.07177	1.07177	1	1.23114	1.23114	1.23114	1.41421	1.07177	1.23114	1.1487	1.31951	1.23114
LOC_Os06g11190.1	OsPOP13 - Putative Prolyl Oligopeptidase homologue, expressed	75 kDa	0.91	1	1.23114	1.31951	0.870551	1.31951	1	1.07177	0.870551	1	0.812252	0.933033	1.31951	1.07177	1.23114	1
LOC_Os10g28200.1	NAD dependent epimerase/dehydratase family protein, putative, expressed	43 kDa	0.91	1	0.933033	0.870551	1	1	1	0.933033	0.812252	1	1	1	0.933033	1.07177	1.23114	1.23114
LOC_Os01g74650.1	cysteine synthase, mitochondrial precursor, putative, expressed	44 kDa	0.91	1	1.07177	0.933033	1	1	1	1	0.933033	0.870551	0.812252	1	1.1487	0.812252	0.870551	0.812252
LOC_Os10g33680.1	serine/threonine-protein phosphatase 2A regulatory subunit B subunitbeta, putative, expressed	62 kDa	0.91	1	1.7411	1.1487	1.23114	1.1487	1	0.757858	0.574349	0.535887	0.5	1	0.812252	0.812252	0.757858	0.812252
LOC_Os08g40790.1	DNA repair ATPase-related, putative, expressed	51 kDa	0.91	1	0.870551	0.812252	1	0.933033	1	0.870551	0.659754	0.870551	0.812252	1	1.07177	0.812252	0.870551	0.812252
LOC_Os01g24750.1	Ser/Thr protein phosphatase family protein, putative, expressed	36 kDa	0.91	1	1.07177	0.870551	1	1	1	0.870551	0.659754	0.870551	0.707107	1	0.757858	0.757858	0.757858	0.812252
LOC_Os06g15420.1	asparagine synthetase, putative, expressed	66 kDa	0.92	1	2.14355	1.31951	1.23114	0.933033	0.659754	12.1257	11.3137	11.3137	9.18959	0.933033	0.812252	0.5	0.378929	0.307786
LOC_Os12g02290.1	LTPL23 - Protease inhibitor/seed storage/LTP family protein precursor, expressed	12 kDa	0.92	0.933033	2	2.46229	2	2.2974	0.933033	2	2.46229	2.82843	3.03143	0.933033	3.73213	3.73213	2.2974	2.63902
LOC_Os03g52690.1	CBS domain containing membrane protein, putative, expressed	25 kDa	0.92	1	1.1487	1.07177	1.07177	0.933033	1.07177	1.31951	1.51572	1.07177	1.23114	1	1.51572	1.07177	1.31951	1.41421
LOC_Os03g18310.1	6PF-2-K/Fru-2,6-P2ASE liver isozyme, putative, expressed	73 kDa	0.92	1	0.933033	0.870551	0.933033	0.707107	0.933033	1.07177	0.933033	0.870551	1.07177	0.933033	1.23114	1.23114	1.1487	1.41421
LOC_Os03g60370.1	histidine acid phosphatase, putative, expressed	58 kDa	0.92	0.933033	0.870551	0.870551	0.812252	0.757858	1	1	1.07177	0.870551	1.1487	1	0.812252	1.07177	1.41421	1
LOC_Os02g19970.1	aminotransferase, classes I and II, domain containing protein, expressed	48 kDa	0.92	1	0.933033	0.933033	1	0.933033	1	0.870551	0.933033	1	0.870551	1	1.07177	1.07177	0.933033	0.574349
LOC_Os02g03850.1	glycosyltransferase, putative, expressed	63 kDa	0.92	1	0.812252	0.707107	0.933033	1.31951	1	1.51572	0.757858	0.757858	0.812252	1	0.757858	0.435275	0.812252	0.933033
LOC_Os02g48390.1	phosphoribosyl transferase, putative, expressed	36 kDa	0.92	1	0.406126	0.5	1.1487	0.466516	0.870551	0.757858	0.574349	0.406126	0.5	1	1.1487	0.812252	0.933033	0.933033
LOC_Os08g03520.1	retrotransposon protein, putative, Ty1-copia subclass, expressed	19 kDa	0.93	1	1.7411	1.31951	1.41421	1.51572	1.07177	1.6245	1.31951	1.1487	1.31951	1	5.27803	5.27803	4.92458	4.59479
LOC_Os03g56241.1	40S ribosomal protein S29, putative, expressed	6 kDa	0.93	1	1.1487	0.870551	0.870551	0.812252	1	1	0.707107	0.707107	0.707107	1	2.63902	1.86607	1.86607	2
LOC_Os05g51480.1	cleavage and polyadenylation specificity factor, putative, expressed	122 kDa	0.93	1	0.933033	0.757858	0.812252	0.615572	0.535887	2.63902	2.2974	2	2	1.07177	0.870551	0.812252	0.870551	0.659754
LOC_Os01g41610.1	mitochondrial ATP synthase g subunit family protein, putative, expressed	14 kDa	0.93	1	0.870551	0.757858	0.870551	0.870551	1	2.14355	1.6245	1.51572	1.7411	1	1.1487	0.933033	1.07177	1.23114
LOC_Os01g71320.1	hexokinase, putative, expressed	54 kDa	0.93	1	1	0.933033	1	0.933033	1	1.86607	1.31951	1.41421	1.41421	1	1.23114	1	1.07177	1.07177
LOC_Os08g41990.1	aminotransferase, putative, expressed	50 kDa	0.93	1	0.933033	0.707107	0.870551	0.812252	1	0.812252	0.466516	0.574349	0.5	1	2.46229	1.86607	1.86607	2.2974
LOC_Os08g30790.1	hypersensitive-induced response protein, putative, expressed	31 kDa	0.93	1	1.07177	1.07177	1.07177	1.07177	1	1	0.707107	0.933033	0.933033	1	1.31951	1.23114	1.31951	1.23114
LOC_Os06g43640.1	Ser/Thr protein phosphatase family protein, putative, expressed	55 kDa	0.93	1	1	1.07177	1.07177	0.933033	1	0.933033	1	1.23114	1.07177	1	1	1.1487	1.07177	1.07177
LOC_Os12g12370.1	outer envelope protein, putative, expressed	38 kDa	0.93	1	1.07177	1.1487	1	0.870551	1	0.933033	1	0.812252	0.757858	1	1.07177	1	0.812252	0.933033
LOC_Os03g57290.1	cullin, putative, expressed	95 kDa	0.93	1	1	1	0.659754	0.615572	1	0.933033	0.870551	0.933033	0.615572	1	1.1487	1	1.23114	0.812252
LOC_Os04g46190.1	ubiquitin carboxyl-terminal hydrolase, family 1, putative, expressed	24 kDa	0.93	1	1.1487	0.812252	0.870551	0.933033	1	1.07177	0.870551	0.933033	0.574349	1	0.933033	0.870551	0.933033	0.659754
LOC_Os06g51410.1	OsPOP15 - Putative Prolyl Oligopeptidase homologue, expressed	84 kDa	0.93	1	1	0.933033	0.933033	0.757858	1	0.757858	0.933033	0.707107	0.707107	1	1	0.757858	0.812252	0.757858
LOC_Os12g41190.1	tetratricopeptide repeat domain containing protein, expressed	36 kDa	0.93	1	0.466516	0.378929	0.574349	0.329877	0.933033	1.23114	1	1.07177	1.23114	1.07177	1.07177	0.933033	0.933033	0.812252
LOC_Os06g39344.1	enoyl-CoA hydratase/isomerase family protein, putative, expressed	47 kDa	0.93	1	0.812252	0.757858	0.933033	1	1	0.757858	0.615572	0.574349	0.307786	1	1.1487	0.812252	1.07177	1.23114
LOC_Os02g14110.1	aminotransferase, classes I and II, domain containing protein, expressed	48 kDa	0.93	0.933033	0.870551	0.870551	0.870551	1.07177	0.933033	1	0.933033	0.615572	0.870551	0.933033	0.707107	0.757858	0.757858	0.812252
LOC_Os10g17454.1	RNA recognition motif containing protein, expressed	32 kDa	0.93	1	0.287175	0.615572	0.812252	0.574349	1	0.5	0.615572	0.659754	0.707107	1	0.870551	0.870551	0.812252	0.812252
LOC_Os02g20410.1	GTP binding protein, putative, expressed	122 kDa	0.94	1.07177	0.659754	0.574349	0.435275	0.5	1	1.86607	1.07177	1	1.31951	0.707107	24.2515	17.1484	17.1484	18.3792
LOC_Os03g49600.1	Os3bglu7 - beta-glucosidase, exo-beta-glucanse, expressed	57 kDa	0.94	1	1	2.63902	2.63902	2.63902	1	1	1	1.1487	0.870551	1	1.23114	1.23114	1.1487	1.1487
LOC_Os01g62650.1	pumilio-family RNA binding protein, putative, expressed	114 kDa	0.94	1	1.31951	2	2.14355	2	1	1.1487	1	1.07177	0.757858	1	1.23114	0.933033	1.07177	1
LOC_Os04g43750.1	kinase, pfkB family, putative, expressed	38 kDa	0.94	1	0.933033	0.812252	0.870551	1.07177	1	1.86607	1.86607	1.23114	2	1	0.812252	0.707107	0.870551	0.707107
LOC_Os07g48460.1	stress responsive protein, putative, expressed	45 kDa	0.94	1	2	1.31951	1.41421	1.23114	1	1.23114	0.933033	0.870551	0.933033	1	1	0.933033	0.659754	0.812252
LOC_Os02g55030.1	hydrolase, NUDIX family, domain containing protein, expressed	87 kDa	0.94	1	1.51572	1.6245	1.51572	1.7411	1	0.870551	0.659754	0.757858	0.812252	1	0.870551	0.812252	0.870551	0.870551
LOC_Os03g52490.1	nucleic acid binding protein, putative, expressed	33 kDa	0.94	1	1	1	0.812252	0.933033	1	2.46229	1.41421	0.870551	0.812252	1	1.07177	0.757858	0.707107	0.870551
LOC_Os10g35990.1	DEAD-box ATP-dependent RNA helicase, putative, expressed	58 kDa	0.94	1	1.41421	1.23114	1.23114	1.41421	1	1.51572	1.07177	1.07177	1.1487	1	0.870551	0.5	0.466516	0.466516
LOC_Os07g12110.1	eukaryotic translation initiation factor 3 subunit E, putative, expressed	51 kDa	0.94	1	0.812252	0.707107	0.870551	0.574349	1	0.870551	0.615572	0.615572	0.707107	1	1.51572	1.23114	1.23114	0.5
LOC_Os01g08970.1	SSRP1-like FACT complex subunit, putative, expressed	71 kDa	0.94	1	0.707107	0.574349	0.615572	0.659754	1	0.615572	0.435275	0.5	0.535887	1	1.41421	1.1487	0.933033	1
LOC_Os10g39710.1	strictosidine synthase, putative, expressed	40 kDa	0.94	1	0.812252	0.757858	0.659754	0.812252	1	0.659754	0.707107	0.870551	0.870551	1	0.870551	0.707107	0.707107	0.615572
LOC_Os01g42830.1	adaptin ear-binding coat-associated protein 2, putative, expressed	34 kDa	0.95	1	0.933033	1.07177	1.07177	1.23114	1	1.1487	1.07177	1	1.31951	1	1.07177	1.86607	1.51572	1.1487
LOC_Os11g33090.1	amidase, putative, expressed	74 kDa	0.95	1	1.41421	1.31951	1.31951	1.23114	1	1	1	1.07177	1.07177	1	1.23114	1.1487	1	1
LOC_Os12g34018.1	ATP synthase protein YMF19, putative, expressed	18 kDa	0.95	1	1.23114	1	1.1487	0.812252	1	1.07177	0.933033	1.07177	1.51572	0.933033	1.31951	1.41421	0.933033	0.933033
LOC_Os08g41810.1	ribosomal protein L22, putative, expressed	19 kDa	0.95	1	0.757858	0.757858	0.707107	0.707107	1	0.535887	0.406126	0.435275	0.466516	0.933033	2	1.6245	1.7411	1.7411
LOC_Os08g36994.1	protein transport protein, putative, expressed	84 kDa	0.95	1.07177	1.07177	1.23114	1.07177	1	1	0.757858	0.707107	0.870551	0.707107	1	0.870551	0.812252	0.757858	0.812252
LOC_Os05g51640.1	adhesion regulating molecule family, putative, expressed	34 kDa	0.95	1	0.757858	0.870551	1.23114	1.41421	1	0.707107	0.659754	0.707107	0.707107	1	0.812252	1	0.757858	1.07177
LOC_Os02g19860.1	pre-mRNA-splicing factor ATP-dependent RNA helicase, putative, expressed	140 kDa	0.95	1	0.870551	0.707107	0.574349	0.574349	1	1.23114	1	1	1.31951	1	0.164938	1.07177	1.23114	0.933033
LOC_Os04g56290.1	aldose 1-epimerase, putative, expressed	38 kDa	0.95	1	0.933033	0.707107	0.870551	0.933033	1	1.07177	0.933033	0.707107	0.870551	1	0.757858	0.870551	1	1
LOC_Os01g09890.1	translation initiation factor SUI1, putative, expressed	21 kDa	0.95	1	0.870551	0.659754	0.659754	0.812252	0.933033	1.23114	1.1487	0.870551	1.23114	1	0.870551	0.812252	0.659754	0.659754
LOC_Os04g12980.1	UDP-glucoronosyl/UDP-glucosyl transferase, putative, expressed	53 kDa	0.96	1	1.1487	1.23114	1.23114	1.7411	1	0.812252	1	1	1	1	1.51572	3.24901	1.07177	1
LOC_Os01g68750.1	adaptin, putative, expressed	104 kDa	0.96	1.07177	2.2974	2	2	1.51572	1.07177	1.23114	0.812252	0.574349	0.757858	1.07177	1	1	0.287175	0.287175
LOC_Os12g37419.1	cytochrome c oxidase polypeptide Vc, putative, expressed	7 kDa	0.96	0.933033	1.51572	1.31951	1	0.933033	1	0.757858	0.615572	0.659754	0.870551	1	1.51572	1	1	1.51572
LOC_Os10g35520.1	hydrolase, alpha/beta fold family domain containing protein, expressed	36 kDa	0.96	1	1.23114	1.31951	1.31951	1.31951	1	0.812252	0.757858	0.707107	0.707107	1	1.07177	1.07177	1	1
LOC_Os01g53460.1	anthocyanidin 5,3-O-glucosyltransferase, putative, expressed	51 kDa	0.96	1	1.07177	1.07177	0.933033	1	1	1.23114	0.933033	1	0.933033	1	1.07177	0.870551	0.933033	1
LOC_Os01g50450.1	expressed protein	27 kDa	0.96	1	0.812252	1	1	1.23114	1	0.615572	0.757858	0.659754	0.933033	1	1.07177	1	0.933033	1.07177
LOC_Os08g44450.1	L1P family of ribosomal proteins domain containing protein, expressed	25 kDa	0.96	1	1	0.933033	1	1	1	0.707107	0.615572	0.707107	0.707107	1	0.933033	0.812252	0.812252	0.757858
LOC_Os05g01470.2	methionine S-methyltransferase, putative, expressed	120 kDa	0.97	1	0.707107	0.707107	0.870551	1.1487	0.0206173	29.8571	18.3792	22.6274	29.8571	1	0.707107	0.615572	0.870551	1.1487
LOC_Os02g20310.1	hypothetical protein	37 kDa	0.97	1	0.933033	0.615572	0.574349	0.574349	1	1	14.9285	12.996	11.3137	1	1	11.3137	13.9288	13.9288
LOC_Os03g64400.1	oxidoreductase/ transition metal ion binding protein, putative, expressed	100 kDa	0.97	1	0.870551	0.933033	1.07177	1	1	0.933033	1.1487	1.1487	1.07177	1	0.933033	1	0.933033	1.07177
LOC_Os02g48000.1	TBC domain containing protein, expressed	78 kDa	0.97	1	1.1487	0.933033	0.933033	1	1	0.812252	0.870551	0.757858	0.707107	1	1.31951	0.933033	1.07177	1.07177
LOC_Os08g33460.1	expressed protein	11 kDa	0.97	0.933033	0.933033	0.812252	0.933033	1.23114	0.933033	0.5	0.707107	0.707107	0.189465	0.933033	1.07177	1.23114	1.31951	1
LOC_Os04g09530.1	pentatricopeptide, putative, expressed	34 kDa	0.97	1	0.812252	0.615572	0.574349	0.812252	1	0.707107	0.574349	0.757858	0.757858	1	0.812252	1.07177	1.51572	0.757858
LOC_Os06g35470.1	L1P family of ribosomal proteins domain containing protein, expressed	45 kDa	0.97	1	1	0.870551	0.812252	0.812252	1	0.870551	0.870551	0.870551	0.933033	1	0.757858	0.574349	0.615572	0.659754
LOC_Os07g39710.1	NADH dehydrogenase iron-sulfur protein 4, mitochondrial precursor, putative, expressed	17 kDa	0.98	1	0.933033	0.757858	0.757858	0.933033	1	0.812252	0.574349	0.535887	0.615572	0.659754	68.5935	51.9842	55.7152	68.5935
LOC_Os04g31190.1	dynamin family protein, putative, expressed	87 kDa	0.98	1	0.933033	0.435275	0.353553	0.378929	1	2.63902	2.82843	3.73213	4.59479	1	0.870551	0.757858	0.870551	0.812252
LOC_Os02g32120.1	cytochrome b-c1 complex subunit Rieske, mitochondrial precursor, putative, expressed	30 kDa	0.98	1	1.07177	0.933033	1	1.23114	0.933033	3.73213	2	3.73213	2.46229	1	0.535887	0.574349	0.615572	0.707107
LOC_Os07g45320.1	COX VIIa, putative, expressed	8 kDa	0.98	1.07177	1	1	0.535887	0.870551	1.07177	2.46229	2.46229	2.14355	1.7411	1.07177	1.07177	0.870551	0.933033	0.574349
LOC_Os01g69990.1	GYF domain containing protein, putative, expressed	169 kDa	0.98	1	1.6245	2.14355	2.14355	2.2974	1	1	1	1.1487	1.1487	1	0.757858	0.707107	0.812252	0.812252
LOC_Os02g56180.1	dehydrogenase, putative, expressed	34 kDa	0.98	1	0.933033	1	0.933033	0.870551	1	1.23114	1.23114	1.23114	1.1487	1	1.1487	1.23114	1.31951	1.31951
LOC_Os01g27990.1	NPL4, putative, expressed	45 kDa	0.98	1	0.870551	0.933033	0.933033	1	1	1.7411	1.31951	1.6245	1.7411	1	1.07177	0.707107	0.757858	0.757858
LOC_Os02g10130.1	tubulin binding cofactor C, putative, expressed	63 kDa	0.98	1	0.933033	1	0.933033	1.31951	1	1.07177	1.31951	1.31951	1.1487	1	1.1487	1	1.1487	0.933033
LOC_Os05g49200.1	aspartic proteinase oryzasin-1 precursor, putative, expressed	54 kDa	0.98	1	0.870551	1	0.870551	1.07177	1.07177	1.23114	1.23114	1.23114	1.1487	1	1.31951	1.1487	1.07177	1
LOC_Os01g43090.1	oxidoreductase, aldo/keto reductase family protein, putative, expressed	38 kDa	0.98	1	1	1	1.1487	0.812252	1	1.23114	0.933033	1	0.933033	1	1.1487	1	0.870551	1
LOC_Os02g32660.1	1,4-alpha-glucan-branching enzyme, chloroplast precursor, putative, expressed	93 kDa	0.98	1	0.757858	0.659754	0.659754	0.5	0.933033	1.41421	1.51572	1.41421	1.41421	1	0.870551	0.870551	0.757858	0.870551
LOC_Os01g10020.1	ectonucleotide pyrophosphatase/phosphodiesterase family member 1, putative, expressed	52 kDa	0.98	1	0.933033	1	1	1.07177	1	0.812252	0.812252	0.757858	0.812252	1	0.870551	1.1487	1.1487	1.23114
LOC_Os08g07730.1	transferase family protein, putative, expressed	49 kDa	0.98	1	0.757858	0.870551	0.812252	0.933033	1	0.870551	0.812252	0.870551	1.07177	1	1.23114	1.23114	1.1487	0.870551
LOC_Os07g42170.1	60S ribosomal protein, putative, expressed	16 kDa	0.98	1	0.933033	1	1	0.933033	0.933033	0.933033	0.812252	0.870551	0.812252	1	1.23114	0.707107	0.933033	1.07177
LOC_Os01g53910.1	dehydrogenase, putative, expressed	35 kDa	0.98	1	0.812252	1.07177	0.933033	0.870551	1	0.757858	0.870551	0.933033	1	1	0.812252	0.933033	0.870551	1.07177
LOC_Os11g36470.1	ubiquitin carboxyl-terminal hydrolase 21, putative, expressed	111 kDa	0.99	1	0.757858	0.535887	0.535887	0.812252	0.0272047	4.92458	6.49802	6.49802	4.28709	1	0.615572	0.707107	0.707107	0.757858
LOC_Os03g11220.1	keratin, type I cytoskeletal 9, putative, expressed	41 kDa	0.99	1	1	0.933033	0.933033	0.933033	1	3.4822	4	3.03143	3.4822	1	1.6245	1.7411	1.51572	1.31951
LOC_Os05g06440.1	dnaJ homolog subfamily B member 11 precursor, putative, expressed	39 kDa	0.99	1	0.757858	0.535887	0.466516	0.535887	0.0358968	7.46426	3.73213	4.92458	3.4822	1	0.574349	0.5	0.378929	0.353553
LOC_Os11g11050.1	initiation factor 2 subunit family domain containing protein, expressed	54 kDa	0.99	1	1.23114	1.31951	1.7411	1.51572	1	1.07177	1.1487	1.23114	1.1487	1	0.659754	0.870551	1.07177	0.933033
LOC_Os03g56810.1	tubulin/FtsZ domain containing protein, putative, expressed	50 kDa	0.99	1	0.933033	1	1.1487	1	1	1.1487	1.31951	1.1487	1.51572	1	0.933033	1.07177	0.812252	0.870551
LOC_Os05g44922.1	6-phosphofructokinase, putative, expressed	63 kDa	0.99	0.933033	1.23114	1.23114	1.23114	1.31951	1	0.933033	0.757858	0.757858	0.933033	1	1.1487	1.07177	1.1487	1.07177
LOC_Os05g42020.1	UDP-glucoronosyl and UDP-glucosyl transferase domain containing protein, expressed	52 kDa	0.99	1	0.933033	0.933033	1	0.933033	1	1.1487	1.31951	1.07177	1	1	1.1487	1.07177	1.07177	1
LOC_Os01g40420.1	CBS domain containing membrane protein, putative, expressed	48 kDa	0.99	1	1.23114	1.6245	1.31951	1.1487	1	0.707107	0.870551	0.870551	0.757858	1	1.07177	0.933033	0.870551	0.870551
LOC_Os02g05480.1	CGMC_MAPKCMGC_2_SLT2y_ERK.1 - CGMC includes CDA, MAPK, GSK3, and CLKC kinases, expressed	42 kDa	0.99	1	1	1	1	0.933033	1	1.07177	1	1.07177	1.07177	1	1	1.07177	1.07177	0.870551
LOC_Os06g12580.1	pro-resilin precursor, putative, expressed	42 kDa	0.99	0.933033	0.870551	1	0.933033	0.870551	0.933033	1.7411	1.41421	1.41421	1.41421	0.933033	0.615572	0.812252	0.615572	0.574349
LOC_Os02g13140.1	xaa-Pro dipeptidase, putative, expressed	56 kDa	0.99	1	0.870551	1	0.812252	0.707107	1	1	1	1.1487	0.933033	1	1.07177	1.1487	1.1487	1
LOC_Os05g02510.1	beta-hexosaminidase precursor, putative, expressed	60 kDa	0.99	1	1.23114	1.07177	1.07177	1.07177	1	0.933033	0.870551	0.812252	0.812252	1	1	1.07177	0.812252	0.812252
LOC_Os07g48160.1	alpha-galactosidase precursor, putative, expressed	47 kDa	0.99	1	0.870551	1	0.933033	0.870551	1	1.31951	0.615572	0.574349	0.615572	1	0.659754	1	0.812252	0.870551
LOC_Os03g26860.1	ribosomal protein, putative, expressed	36 kDa	1	1	0.707107	0.535887	0.615572	0.615572	1	14.9285	7.46426	8	7.46426	1.07177	1.07177	0.870551	1	1.1487
LOC_Os09g33900.1	FAD dependent oxidoreductase domain containing protein, expressed	53 kDa	1	1	0.659754	0.615572	0.933033	0.757858	1.07177	3.03143	2.46229	2.82843	2.82843	1	0.659754	0.574349	0.615572	0.933033
LOC_Os06g15360.1	RAD23 DNA repair protein, putative, expressed	43 kDa	1	1	1.7411	1.86607	1.86607	1.7411	1	1	1	0.812252	0.933033	1	1.23114	1.23114	1.31951	1.41421
LOC_Os01g56150.1	OsProCP1 - Putative Lysosomal Pro-x Carboxypeptidase homologue, expressed	57 kDa	1	1	1	1.07177	1	1	1	1.23114	1.1487	1.1487	1.1487	1	1.07177	1.23114	1.1487	1.07177
LOC_Os01g52460.1	regulator of ribonuclease, putative, expressed	18 kDa	1	1	1.07177	1.07177	1.1487	1.07177	1.07177	1.1487	1	1.07177	1.07177	1	0.870551	0.870551	0.812252	1
LOC_Os08g05840.1	DNA topoisomerase 1, putative, expressed	103 kDa	1	1	0.707107	0.574349	0.574349	0.659754	1	2	1.6245	1.51572	1.7411	1	0.659754	0.574349	0.535887	0.535887
LOC_Os05g25640.1	cytochrome P450, putative, expressed	57 kDa	1	1	0.757858	0.933033	0.707107	0.757858	1	1.07177	0.933033	1	1	1	1	1.23114	1	1
LOC_Os03g58204.1	ribosomal protein L4, putative, expressed	44 kDa	1	0.757858	1.31951	1.07177	1.51572	1.51572	0.870551	0.659754	0.707107	0.615572	0.707107	1	0.757858	0.812252	0.707107	0.615572
