# Supplementary material for: Stress Responsive Proteins Are Actively Regulated during Rice (Oryza sativa) Embryogenesis as Indicated by Quantitative Proteomics Analysis
Source: PLoS One. 2013 Sep 18;8(9):e74229. doi: 10.1371/journal.pone.0074229 (PMC3776822; doi:10.1371/journal.pone.0074229)
Supplement: Table S4 — Stress-related proteins in up- and down- regulated protein groups. (XLSX) [file pone.0074229.s004.xlsx]

## Sheet: Sheet2
GO slim	protein number in down-regulated proteins	protein number in up-regulated proteins
response to stress	96	244
response to extracellular stimulus	4	10
response to external stimulus	4	4
response to endogenous stimulus	35	69
response to biotic stimulus	26	66
response to abiotic stimulus	81	181
Total	246	574
Ratio	0.3	0.7
